# Supplementary material for: Mapping the invisible chromatin transactions of prophase chromosome remodeling
Source: Mol Cell. 2022 Feb 3;82(3):696–708.e4. doi: 10.1016/j.molcel.2021.12.039 (PMC8823707; doi:10.1016/j.molcel.2021.12.039)
Supplement: Table S1. List of proteins in ChEP samples with annotations, relevant to Figures 3, 4, 5, 6, and 7 [file mmc2.xlsx]

## Sheet: Table S1
Majority_protein_IDs	Gene_names	protein_names	kmeans_6_cl	hier_cl_averag_1.7	hier_cl_averag_1	hier_cl_averag_0.6	tSNE_dim_1	tSNE_dim_2	Ratio_log2_repA_G2	Ratio_log2_repA_0min	Ratio_log2_repA_5min	Ratio_log2_repA_10min	Ratio_log2_repA_15min	Ratio_log2_repA_20min	Ratio_log2_repA_25min	Ratio_log2_repB_G2	Ratio_log2_repB_0min	Ratio_log2_repB_5min	Ratio_log2_repB_10min	Ratio_log2_repB_15min	Ratio_log2_repB_20min	Ratio_log2_repB_25min	cen_chr_ID	GO_ID	Nucleolar	MCPC	NPM1	cdk1sub1 (PSP)	cdk1sub2 (MCP)	human_ICP	human_ortholog
E1C3D2	SEPT2	Septin 2	2	4	42	132	-18.9542	57.5394	-0.647367	-0.336586	0.0305849	0.602761	1.04358	1.35701	1.24452	-0.956535	-0.544089	-0.201112	0.272915	1.14634	1.35795	1.52116		GO:0003924;GO:0005525;GO:0005654;GO:0005819;GO:0005930;GO:0005940;GO:0008021;GO:0015629;GO:0015630;GO:0017157;GO:0030496;GO:0031105;GO:0032153;GO:0032154;GO:0032391;GO:0034613;GO:0045171;GO:0060090;GO:0060170;GO:0060271;GO:0061640;GO:0097227	TRUE	FALSE	FALSE	FALSE	FALSE	0.0118234	Q15019
A0A1D5P321;F1NVL5	SEPT5	Septin-type G domain-containing protein	2	4	42	132	-19.8174	57.3135	-0.536281	-0.364621	0.0745955	0.455635	0.923094	1.35542	1.01994	-1.10599	-0.59712	-0.168117	0.124735	1.102	1.60658	1.65718		GO:0003924;GO:0005525;GO:0005940;GO:0008021;GO:0015630;GO:0017157;GO:0031105;GO:0032153;GO:0034613;GO:0060090;GO:0061640	TRUE	FALSE	FALSE	FALSE	FALSE
A0A1L1RNQ9;A0A1D5NYJ9;A0A1D5PKY9;A0A1D5NTQ0;F1NLX2;A0A1D5NUL5;A0A1L1RLQ3	SEPT6	Septin-type G domain-containing protein	2	7	10	13	-25.2227	67.3563	-0.687883	-0.240358	0.0769762	0.823022	1.45707	1.75439	1.8618	-0.895955	-0.443797	-0.0876559	0.287855	1.5608	1.92058	2.02215		GO:0003924;GO:0005525;GO:0005940;GO:0008021;GO:0015630;GO:0031105;GO:0032153;GO:0032154;GO:0032173;GO:0034613;GO:0043679;GO:0060090;GO:0060271;GO:0061640;GO:0097227	FALSE	FALSE	FALSE	FALSE	FALSE
A0A1D5P7K7	SEPT7	Septin-type G domain-containing protein	2	7	10	15	-26.2811	68.6251	-0.684987	-0.37979	0.0516932	0.825448	1.55737	1.87207	1.93442	-1.00514	-0.571743	-0.169686	0.249518	1.71455	2.1597	2.23428		GO:0000777;GO:0003924;GO:0005525;GO:0005819;GO:0005929;GO:0005940;GO:0015630;GO:0030496;GO:0031105;GO:0032153;GO:0032154;GO:0034613;GO:0060090;GO:0060271;GO:0061640	FALSE	FALSE	FALSE	FALSE	FALSE
A0A1L1RQM9	AAAS	Aladin WD repeat nucleoporin	1	28	85	411	-25.8201	-52.6302	0.00951208	-0.0641467	-0.186625	-0.637204	-1.6075	-2.15429	-2.19841	0.0271788	-0.00820464	-0.295912	-0.529886	-0.994821	-1.9282	-1.98955		GO:0005643;GO:0006913	FALSE	FALSE	FALSE	FALSE	FALSE
Q5ZLG0;A0A1D6UPR4	AACS	Acetoacetyl-CoA synthetase	6	1	1	36	2.92966	37.7709	-0.117942	-0.102497	0.143799	0.286143	0.00201004	0.111489	0.123232	-0.413136	-0.169191	0.0236318	0.250799	0.29972	0.25792	0.307526		GO:0005524;GO:0005829;GO:0006631;GO:0030729;GO:0032024;GO:0005524;GO:0005829;GO:0006631;GO:0030729;GO:0032024	FALSE	FALSE	FALSE	FALSE	FALSE
Q5ZLQ3	AAMP	WD_REPEATS_REGION domain-containing protein	4	1	37	923	-7.38642	22.4562	-0.377592	-0.54917	-0.282981	0.0452977	-0.351364	-0.217843	-0.0512747	-0.45496	-0.614754	-0.853874	-0.237239	-0.036434	0.0720458	0.439411		GO:0005829;GO:0015630;GO:0045171	FALSE	FALSE	FALSE	FALSE	FALSE
F1P5Y2	AAR2	Protein AAR2 homolog (AAR2 splicing factor homolog)	5	5	17	122	5.30948	-8.87406	-0.410308	-0.273075	-0.270966	-0.426773	-0.806568	-0.888709	-0.965216	-0.473854	-0.0299515	-0.0591227	-0.362583	-0.58641	-0.770956	-0.796313		GO:0000244	FALSE	FALSE	FALSE	FALSE	FALSE
F1P5J5	AARS	AA_TRNA_LIGASE_II_ALA domain-containing protein	2	13	21	829	-22.2086	78.8847	-0.405646	0.0849041	0.605714	2.20345	2.14378	2.31661	2.35354	-0.734008	-0.10984	0.180478	1.70678	2.42948	2.61287	2.61332		GO:0000049;GO:0002161;GO:0002196;GO:0004813;GO:0005524;GO:0005739;GO:0006400;GO:0006419;GO:0008270;GO:0016597;GO:0021680;GO:0043524;GO:0045182;GO:0050885;GO:0106074;GO:0140018	FALSE	FALSE	FALSE	FALSE	FALSE	0.0245877	P49588
F1NC49	AARSD1	AA_TRNA_LIGASE_II_ALA domain-containing protein	6	4	4	130	-9.79152	53.6902	-0.298877	-0.197139	0.0581279	0.948608	0.634808	0.795398	0.770547	-0.567814	-0.20549	-0.000899489	0.550439	1.08293	1.02738	1.11039		GO:0002196;GO:0003676;GO:0004813;GO:0005524;GO:0006419;GO:0006450;GO:0106074	FALSE	FALSE	FALSE	FALSE	FALSE
Q5ZIM6	AATF	Protein AATF	3	6	8	88	-38.8522	-46.509	-0.201592	-0.171481	-0.59635	-0.968829	-2.18402	-2.11093	-1.93862	-0.215973	-0.386813	-0.901179	-1.42776	-1.72039	-2.01438	-2.033		GO:0005654;GO:0005730;GO:0005737;GO:0006357;GO:0006974;GO:0007346;GO:0032929;GO:0042254;GO:0042985;GO:0043522;GO:0045944;GO:2001234	TRUE	FALSE	FALSE	FALSE	FALSE	0.555097	Q9NY61
Q5ZJX6	ABCE1	ATP-binding cassette sub-family E member 1 (2'-5'-oligoadenylate-binding protein) (HuHP68) (RNase L inhibitor) (Ribonuclease 4 inhibitor) (RNS4I)	6	4	4	904	-7.84311	55.6601	-0.281144	-0.0668413	0.377142	0.788173	0.582018	0.911563	0.852962	-0.374419	-0.180491	0.134474	0.771841	0.875973	1.14394	1.19802		GO:0000054;GO:0005506;GO:0005524;GO:0005739;GO:0005829;GO:0006413;GO:0006415;GO:0016887;GO:0043024;GO:0060698;GO:0060702	TRUE	FALSE	FALSE	FALSE	FALSE
Q5ZM62;A0A3Q2U0D5	ABCF2	ATP-binding cassette sub-family F member 2 (Iron-inhibited ABC transporter 2)	2	7	35	450	-18.0954	72.8144	-0.249566	-0.25185	0.44244	1.76986	1.53721	1.68873	1.78925	-0.591974	-0.388128	-0.00622998	1.38351	1.89466	1.9484	2.03056		GO:0005524;GO:0016887	TRUE	FALSE	FALSE	FALSE	FALSE
F1P0V5	ABCF3	ATP binding cassette subfamily F member 3	2	4	139	799	-15.0082	63.8238	-0.523065	-0.285978	0.465898	1.19772	1.09076	1.25933	1.15048	-0.806345	-0.073739	0.309973	0.88066	1.58896	1.56769	1.74925		GO:0005524;GO:0016887	FALSE	FALSE	FALSE	FALSE	FALSE	0.0487648	Q9NUQ8
A0A1D5NTV3;F1NWT0;P11029	ACACA	Acetyl-CoA carboxylase 1 (ACC1) (EC 6.4.1.2) (Acetyl-Coenzyme A carboxylase alpha) (ACC-alpha)	2	7	10	15	-25.444	69.4931	-0.561053	-0.322626	0.137115	0.917731	1.54031	1.89091	1.86321	-0.890923	-0.448571	-0.143034	0.398551	1.87706	2.20397	2.15865		GO:0001650;GO:0001894;GO:0003989;GO:0005524;GO:0005829;GO:0006084;GO:0006633;GO:0015629;GO:0019538;GO:0042802;GO:0046872;GO:0051289;GO:0055088;GO:0071380;GO:2001295;GO:0003989;GO:0004075;GO:0005102;GO:0005524;GO:0005737;GO:0006633;GO:0006810;GO:0009374;GO:0009743;GO:0010628;GO:0032810;GO:0040029;GO:0045893;GO:0046872;GO:0046966;GO:0050692;GO:0065008;GO:0070542;GO:0097066;GO:2001295	FALSE	FALSE	FALSE	FALSE	FALSE
F1NEF6	ACAD9	Complex I assembly factor ACAD9, mitochondrial (Acyl-CoA dehydrogenase family member 9) (ACAD-9) (EC 1.3.8.-)	1	65	261	705	-29.3924	-14.4118	-1.01171	-1.24908	-1.8127	-1.61162	-1.24435	-0.959023	-0.982144	-1.71304	-1.56229	-2.06109	-0.340148	-1.63769	-0.771199	-1.609		GO:0000062;GO:0001676;GO:0005634;GO:0005739;GO:0017099;GO:0030425;GO:0031966;GO:0032981;GO:0050660;GO:0051791;GO:0055114;GO:0070991	FALSE	FALSE	FALSE	FALSE	FALSE
A0A1D5PRM9;A0A3Q2U6U3	ACAP1	ArfGAP with coiled-coil, ankyrin repeat and PH domains 1	2	4	139	334	-14.3646	59.3808	-0.178293	-0.26005	0.239144	1.14157	0.908276	1.15446	1.11331	-0.709251	-0.31493	-0.078503	0.761474	1.47106	1.26835	1.13179		GO:0001881;GO:0005096;GO:0005769;GO:0005802;GO:0005829;GO:0007032;GO:0042147;GO:0043547;GO:0046872;GO:0055037	FALSE	FALSE	FALSE	FALSE	FALSE
Q5ZK62;A0A3Q2U396;A0A3Q2UML5	ACAP2	Arf-GAP with coiled-coil, ANK repeat and PH domain-containing protein 2	2	7	71	469	-19.5327	61.0775	-0.447161	-0.375886	0.0904059	0.592699	1.28251	1.22723	1.44552	-0.764851	-0.463477	-0.182889	0.539917	1.66269	1.63128	1.79249		GO:0005096;GO:0010008;GO:0032456;GO:0043547;GO:0046872;GO:1990090	FALSE	FALSE	FALSE	FALSE	FALSE	0.0911387	Q15057
F1NT20	ACAT2	Acetyl-CoA acetyltransferase, cytosolic (EC 2.3.1.9) (Acetyl-CoA transferase-like protein) (Cytosolic acetoacetyl-CoA thiolase)	4	1	1	77	-2.85846	30.6219	-0.621456	-0.387607	-0.0283808	0.186987	-0.235597	0.0220291	-0.0344669	-0.525765	-0.433928	-0.117486	0.10882	0.175088	0.208495	0.293397		GO:0003985;GO:0003988;GO:0005654;GO:0005730;GO:0005739;GO:0005829;GO:0006635	FALSE	FALSE	FALSE	FALSE	FALSE	0.0235759	Q9BWD1
F1P5I8	ACBD3	Golgi resident protein GCP60 (Acyl-CoA-binding domain-containing protein 3) (Golgi complex-associated protein 1) (GOCAP1) (Golgi phosphoprotein 1) (GOLPH1) (PBR- and PKA-associated protein 7) (Peripheral benzodiazepine receptor-associated protein PAP7) [Cleaved into: Golgi resident protein GCP60, N-terminally processed]	6	16	49	759	-11.4052	34.8183	-0.923721	-0.576183	-0.0965405	0.208942	0.227659	0.103896	0.305521	-1.05608	-0.475401	-0.417179	0.0298629	0.605103	0.463482	0.429629		GO:0000062;GO:0000139;GO:0034237	FALSE	FALSE	FALSE	FALSE	FALSE	0.0280901	Q9H3P7
E1C483	ACBD6	Acyl-CoA-binding domain-containing protein 6	6	1	1	637	-1.62089	35.6087	-0.648663	-0.0240848	0.342321	0.138061	0.00857119	0.287797	0.0541466	-0.728227	-0.152004	-0.350679	0.338406	0.160551	0.387296	0.177828		GO:0000062	FALSE	FALSE	FALSE	FALSE	FALSE
A0A3Q2UCQ1	ACIN1	SAP domain-containing protein	5	2	5	76	33.1211	-0.494968	0.0471819	0.0572336	0.120815	-0.020112	-0.720459	-0.883693	-0.977651	0.139266	0.168731	0.193789	0.0847341	-0.204911	-0.590486	-0.741316		GO:0016021	FALSE	FALSE	FALSE	FALSE	FALSE
A0A1D5PSE5	ACLY	ATP-citrate synthase	6	16	26	338	-6.30686	49.5159	-0.421028	-0.0928705	0.14683	0.494817	0.38462	0.60944	0.620174	-0.516793	-0.159388	0.0870797	0.312484	0.788778	0.893397	0.952551		GO:0003878;GO:0005524;GO:0005654;GO:0005829;GO:0005886;GO:0006085;GO:0006101;GO:0006107;GO:0006633;GO:0046872	FALSE	FALSE	FALSE	FALSE	TRUE
F1NY25;Q90875;A0A1D5PQV0	ACO1	Cytoplasmic aconitate hydratase	6	16	152	787	-1.11794	42.3552	-0.188648	-0.0660981	0.327728	0.484668	0.268432	0.519258	0.3499	-0.757485	-0.263577	-0.142418	0.41368	0.844819	0.022983	0.43013		GO:0003994;GO:0005739;GO:0005783;GO:0005794;GO:0005829;GO:0006101;GO:0006417;GO:0006879;GO:0009791;GO:0010040;GO:0030350;GO:0046872;GO:0047780;GO:0050892;GO:0051538;GO:0051539;GO:0003994;GO:0005739;GO:0005829;GO:0006099;GO:0006101;GO:0006879;GO:0010040;GO:0030350;GO:0046872;GO:0047780;GO:0051538;GO:0051539	FALSE	FALSE	FALSE	FALSE	FALSE	0.0561058	P21399
Q5ZMW1	ACO2	Aconitate hydratase, mitochondrial	3	31	321	938	-31.5728	-17.9581	-0.930934	-2.0848	-1.85266	-1.02184	-1.48428	-1.20849	-1.68608	-1.21791	-1.59457	-1.54453	-1.76665	-1.52813	-1.46595	-1.53142		GO:0003994;GO:0005506;GO:0005739;GO:0005829;GO:0006099;GO:0006101;GO:0047780;GO:0051539	FALSE	FALSE	FALSE	FALSE	FALSE	0.0325019	Q99798
F1NSJ2;A0A1L1RTQ9	ACOT7	Acyl-CoA thioesterase 7	4	1	37	379	-4.91642	17.8573	-0.657879	-0.598004	-0.288045	-0.0645414	-0.463072	-0.232162	-0.188183	-0.865517	-0.610932	-0.40722	-0.196641	-0.0530795	-0.0975554	-0.156511		GO:0000062;GO:0005654;GO:0005829;GO:0006631;GO:0006637;GO:0015937;GO:0016290;GO:0036042;GO:0036114;GO:0036116;GO:0042803;GO:0047617;GO:0051792;GO:0052689;GO:1900535	FALSE	FALSE	FALSE	FALSE	FALSE
E1BVK8	ACOT8	Acyl-CoA thioesterase 8	1	55	229	599	-11.0183	1.18959	-0.607514	-2.27262	0.0657812	0.00681687	-1.28757	-0.802027	-1.20578	-1.42452	-1.90517	0.165741	0.210684	-0.235259	-1.57582	-0.677337		GO:0005782;GO:0006637;GO:0009062;GO:0016290;GO:0016559;GO:0043649;GO:0045225;GO:0047617;GO:0052815	FALSE	FALSE	FALSE	FALSE	FALSE	0.131518	O14734
Q5ZKG5	ACP1	Low molecular weight phosphotyrosine protein phosphatase	4	5	7	7	-0.930632	0.155104	-0.43697	-0.359825	-0.295023	-0.380851	-0.776304	-0.636236	-0.599888	-0.441288	-0.439388	-0.401994	-0.334889	-0.559163	-0.5819	-0.451645		GO:0003993;GO:0004725;GO:0004726;GO:0005829;GO:0035335;GO:0042383	FALSE	FALSE	FALSE	FALSE	FALSE	0.177529	P24666
F1NI43;A0A1D5NXI2;Q5ZKR7	ACSBG2	Long-chain-fatty-acid--CoA ligase ACSBG2	4	19	38	67	-14.5296	20.5831	0.184889	-0.554881	-0.735903	-0.339676	-0.127102	0.268888	0.267954	-0.594025	-0.929364	-0.649782	-0.847329	0.228016	0.44264	0.50447		GO:0000166;GO:0001676;GO:0004467;GO:0005739;GO:0005783;GO:0005829;GO:0016020;GO:0047617;GO:0047676;GO:0001676;GO:0003996;GO:0004467;GO:0005524;GO:0005783;GO:0016020;GO:0047676;GO:0102391	FALSE	FALSE	FALSE	FALSE	FALSE
F1P451	ACSL3	Acyl-CoA synthetase long chain family member 3	4	1	62	403	-7.58548	18.9215	-0.494711	-0.531549	-0.482849	-0.0797293	-0.324661	-0.346513	-0.563978	-0.396192	-0.583134	-0.642272	-0.375003	0.21554	0.0287154	-0.165106		GO:0000166;GO:0001676;GO:0004467;GO:0005783;GO:0005794;GO:0005811;GO:0005886;GO:0016020;GO:0016021;GO:0019901;GO:0019904;GO:0030182;GO:0034379;GO:0035336;GO:0042998;GO:0044539;GO:0048471;GO:0051047;GO:2001247	FALSE	FALSE	FALSE	FALSE	FALSE	0.0239674	O95573
F1ND19	ACSL4	Acyl-CoA synthetase long chain family member 4	6	18	111	601	-18.5003	42.3137	-0.724658	-0.770041	-0.637882	0.0565301	0.558261	0.799414	0.706592	-1.18327	-0.995773	-0.729399	-0.291801	0.56693	0.933265	1.03636		GO:0000166;GO:0001676;GO:0004467;GO:0005739;GO:0005783;GO:0005811;GO:0005886;GO:0016020;GO:0030182;GO:0031957;GO:0035336;GO:0044233;GO:0047676	FALSE	FALSE	FALSE	FALSE	FALSE
A0A1D5NUN3;F1NST1	ACSS2	Acyl-CoA synthetase short chain family member 2	5	5	17	28	23.6205	-0.127249	0.000546695	0.0470604	-0.0358519	-0.397316	-0.784748	-0.727882	-0.550149	-0.0195298	0.00606815	0.031587	-0.371699	-0.55218	-0.72646	-0.597016		GO:0000166;GO:0003987;GO:0005654;GO:0005829;GO:0006085;GO:0008610;GO:0016021;GO:0050218	FALSE	FALSE	FALSE	FALSE	FALSE	0.226198	Q9NR19
P68139;P68034;P63270;P08023;F1P476;A0A1D5PK53;A0A3Q3AWV3	ACTA1	Actin, alpha skeletal muscle	6	16	303	860	-8.49568	33.6272	-0.548107	-0.415362	0.0137435	0.180954	-0.177962	0.0688575	0.108573	-0.778998	-1.09889	-0.184792	0.213313	0.0940947	1.13434	0.26033		GO:0005737;GO:0005869;GO:0008217;GO:0009615;GO:0014829;GO:0015629;GO:0019901;GO:0030485;GO:0032982;GO:0072144;GO:0005524;GO:0005737;GO:0005856;GO:0010628;GO:0030027;GO:0030175;GO:0044297;GO:0090131;GO:0005524;GO:0005737;GO:0005869;GO:0015629;GO:0005524;GO:0005869;GO:0005884;GO:0007015;GO:0015629;GO:0016887;GO:0017022;GO:0030017;GO:0030240;GO:0031674;GO:0033275;GO:0043066;GO:0055003;GO:0055008;GO:…	FALSE	FALSE	FALSE	FALSE	FALSE
P60706;P53478	ACTB	Actin, cytoplasmic 1	4	1	37	66	-5.29425	27.9321	-0.602226	-0.38791	-0.0344944	0.114233	-0.266769	-0.00752054	0.0184441	-0.789971	-0.573602	-0.227235	0.0333387	0.0716682	0.142	0.208738		GO:0005524;GO:0005737;GO:0005856;GO:0005884;GO:0005886;GO:0005925;GO:0007409;GO:0016020;GO:0019901;GO:0030424;GO:0035267;GO:0045202;GO:0048870;GO:0097433;GO:0098973;GO:0098974;GO:0005524;GO:0005634;GO:0005737;GO:0005856;GO:0005884;GO:0005886;GO:0005925;GO:0007409;GO:0015629;GO:0016020;GO:0019901;GO:0030027;GO:0030424;GO:0035267;GO:0045202;GO:0048870;GO:0097433;GO:0098973;GO:0098974	TRUE	FALSE	FALSE	FALSE	FALSE
Q5ZMQ2	ACTG1	Actin, cytoplasmic 2	6	74	320	935	-6.27616	35.1671	-0.375966	-0.0782802	0.309654	0.460609	0.0929293	0.303386	0.560612	-0.537671	-2.63042	0.0449208	0.244172	-0.893635	0.333043	0.203359		GO:0005524;GO:0005856;GO:0005884;GO:0005886;GO:0005925;GO:0097433;GO:0098973;GO:0098974	TRUE	FALSE	FALSE	FALSE	FALSE
E1BR36	ACTL6A	Actin like 6A	5	2	2	2	17.918	-26.2497	-0.164056	-0.0821542	0.00142333	-0.189213	-1.20809	-1.20398	-1.24178	-0.179332	-0.157251	-0.0350875	-0.0722229	-0.692942	-1.05757	-1.01912		GO:0003407;GO:0003682;GO:0005886;GO:0006357;GO:0007399;GO:0016514;GO:0031011;GO:0035267;GO:0043044;GO:0043967;GO:0043968;GO:0071564	FALSE	FALSE	FALSE	FALSE	FALSE
P05094;A0A1D5P9P3;A0A1D5P522;A0A1D5PF13	ACTN1	Alpha-actinin-1	6	1	1	77	1.51927	33.8334	-0.466047	-0.0821892	0.136458	0.0710621	-0.238804	0.0812611	0.0923018	-0.561679	-0.093284	0.0389811	0.0630354	0.142777	0.251725	0.383324		GO:0001725;GO:0001726;GO:0005509;GO:0005515;GO:0005915;GO:0005923;GO:0005925;GO:0016328;GO:0017166;GO:0030018;GO:0030027;GO:0030274;GO:0030486;GO:0031252;GO:0042383;GO:0042803;GO:0045214;GO:0048741;GO:0051015;GO:0051017;GO:0051219;GO:0051393;GO:0051764;GO:0090636;GO:0090637;GO:0097433;GO:1990357	FALSE	FALSE	FALSE	FALSE	FALSE
A0A1D5NXS9;A0A1D5PIX0	ACTN4	Alpha-actinin-4	6	4	14	73	-4.27385	53.9312	-0.167875	0.294583	0.55497	0.622298	0.47675	0.687228	0.796892	-0.638158	0.247159	0.352552	0.473846	0.756364	0.912194	1.06849		GO:0000977;GO:0001725;GO:0001882;GO:0005829;GO:0005903;GO:0005911;GO:0016604;GO:0030018;GO:0030050;GO:0030335;GO:0030374;GO:0030863;GO:0031143;GO:0031490;GO:0033209;GO:0035357;GO:0042803;GO:0042974;GO:0044325;GO:0048384;GO:0048471;GO:0048549;GO:0051015;GO:0051017;GO:0051271;GO:0070830;GO:1900025;GO:1901224;GO:1902396;GO:1903508;GO:1990904	FALSE	FALSE	FALSE	FALSE	FALSE
Q5ZM58	ACTR1A	Alpha-centractin (Centractin) (ARP1) (Actin-RPV) (Centrosome-associated actin homolog)	2	7	31	925	-24.6372	74.7143	-0.5076	-0.20709	-0.129604	1.2282	2.00395	2.26902	2.09363	-0.603356	-0.293696	0.0895804	0.74173	2.05815	2.31416	2.45211		GO:0005737;GO:0005813;GO:0099738	FALSE	FALSE	FALSE	FALSE	FALSE	0.0180114	P61163
P53488;A0A3Q3A3B6;A0A3Q2TYK7;F1NRM5	ACTR2	Actin-related protein 2	6	4	42	257	-15.7679	55.851	-0.509952	-0.389855	-0.120737	0.822139	0.908076	0.99845	1.149	-0.888459	-0.396597	-0.220543	0.355763	1.22224	1.23722	1.32292		GO:0005524;GO:0005634;GO:0005737;GO:0005885;GO:0034314;GO:0035861;GO:0042995;GO:0045944;GO:1905168	TRUE	FALSE	FALSE	FALSE	FALSE
Q90WD0	ACTR3	Actin-related protein 3	2	9	13	19	-22.5911	59.1743	-0.892962	-0.655474	-0.226464	0.8727	1.03372	1.51132	1.57934	-0.938319	-0.689258	-0.573815	0.337804	1.37165	1.51494	1.69133		GO:0005200;GO:0005524;GO:0005634;GO:0005737;GO:0005885;GO:0005903;GO:0005911;GO:0007163;GO:0008356;GO:0010592;GO:0016344;GO:0030027;GO:0033206;GO:0034314;GO:0035861;GO:0045944;GO:0051653;GO:0060271;GO:0071346	TRUE	FALSE	FALSE	FALSE	FALSE
Q5ZJA4	ACTR5	Actin-related protein 5	1	2	2	360	0.993267	-23.6276	-0.517399	-0.342015	-0.178311	-0.483074	-1.31345	-1.2386	-1.22149	-0.496493	-0.343255	-0.31813	-0.367028	-0.868617	-0.955706	-1.03051		GO:0005737;GO:0006302;GO:0006310;GO:0006355;GO:0031011;GO:0032508;GO:0043044;GO:0070914	FALSE	FALSE	FALSE	FALSE	FALSE	0.76625	Q9H9F9
Q9DEE9	ACTR6	Actin-related protein 6	1	6	18	61	-16.9008	-40.0093	-0.327303	-0.345975	-0.39194	-0.697001	-1.63911	-1.57492	-1.69184	-0.468352	-0.472514	-0.268544	-0.61851	-1.20503	-1.38027	-1.4461		GO:0000812;GO:0005515;GO:0005634;GO:0005737;GO:0005856;GO:0031491;GO:0043486	FALSE	FALSE	FALSE	FALSE	FALSE	0.30911	Q9GZN1
A0A1L1RZR0;F1NXV7	ACTR8	Actin-related protein 8	1	2	16	48	-5.4546	-36.7464	-0.224278	-0.20146	-0.396028	-0.624447	-1.26684	-1.33914	-1.49876	-0.37339	-0.212681	-0.280588	-0.309068	-1.03234	-1.20692	-1.3347		GO:0005524;GO:0005654;GO:0005813;GO:0006302;GO:0006310;GO:0006355;GO:0031011;GO:0032508;GO:0043044	FALSE	FALSE	FALSE	FALSE	FALSE
Q5ZKP6;F1P2A6	ADA	Adenosine deaminase	4	1	1	1	4.53018	30.7544	-0.470723	-0.0446916	0.236215	0.180455	-0.241574	-0.104021	-0.106901	-0.533069	-0.107131	0.165267	0.135401	0.116726	-0.000825417	0.132893		GO:0001666;GO:0001889;GO:0002314;GO:0002636;GO:0002686;GO:0002906;GO:0004000;GO:0005764;GO:0005829;GO:0006154;GO:0006157;GO:0008270;GO:0009168;GO:0009897;GO:0010460;GO:0030054;GO:0030890;GO:0032261;GO:0033089;GO:0033632;GO:0042110;GO:0043103;GO:0045987;GO:0046061;GO:0046103;GO:0046111;GO:0046638;GO:0048286;GO:0048541;GO:0048566;GO:0050728;GO:0050850;GO:0050862;GO:0060169;GO:0060205;GO:0060407;GO:…	FALSE	FALSE	FALSE	FALSE	FALSE
F1NE71;Q5ZI16	ADAT1	tRNA-specific adenosine deaminase 1	5	2	2	703	12.4597	-27.0149	-0.151848	0.167148	-0.257394	-0.692513	-1.29589	-1.29971	-1.03457	-0.253687	0.109404	-0.162274	-0.367453	-0.757883	-0.976838	-0.982227		GO:0003723;GO:0008033;GO:0008251;GO:0003723;GO:0008033;GO:0008251;GO:0046872	FALSE	FALSE	FALSE	FALSE	FALSE
F1ND55	ADD1	Aldolase_II domain-containing protein	5	2	5	499	21.0014	-12.0963	-0.383924	-0.035476	0.125423	-0.251275	-1.06659	-0.794005	-0.965216	-0.287804	-0.089319	0.178013	0.1317	-0.69275	-0.681921	-0.736475		GO:0000902;GO:0005198;GO:0005200;GO:0005737;GO:0005856;GO:0005912;GO:0006884;GO:0008134;GO:0008290;GO:0014069;GO:0016604;GO:0020027;GO:0030218;GO:0030507;GO:0032092;GO:0035264;GO:0042803;GO:0044853;GO:0046982;GO:0048873;GO:0051015;GO:0051016;GO:0051017;GO:0071277;GO:1903142;GO:1903393	FALSE	FALSE	FALSE	TRUE	FALSE
R4GKQ7;F1NEA1;A0A3Q2U6U2	ADD3	Aldolase_II domain-containing protein	5	64	260	704	19.4016	-23.0602	-0.0995881	0.1014	0.31715	-0.165503	-1.12616	-0.595331	-0.952252	-0.27442	-1.19031	0.222557	-0.0292483	-0.511318	-1.48462	-0.727134		GO:0000794;GO:0005198;GO:0005200;GO:0005856;GO:0005903;GO:0005911;GO:0005938;GO:0014069;GO:0030507;GO:0044853;GO:0051015;GO:0051016;GO:0051017	FALSE	FALSE	FALSE	TRUE	FALSE
F1NI89	ADH4	S-(hydroxymethyl)glutathione dehydrogenase	4	1	1	1	2.63071	30.0321	-0.419661	-0.160075	0.0759482	0.176038	-0.193689	-0.0312156	-0.0588866	-0.533787	-0.234185	0.0237626	0.0783789	0.0461584	0.0378399	0.0430525		GO:0001523;GO:0003016;GO:0004024;GO:0005504;GO:0005739;GO:0005829;GO:0006069;GO:0008270;GO:0010430;GO:0018119;GO:0018467;GO:0032496;GO:0042802;GO:0045777;GO:0046294;GO:0051409;GO:0051775;GO:0051903	FALSE	FALSE	FALSE	FALSE	FALSE
A0A1D5NZY6;Q5ZMK9	ADK	PfkB domain-containing protein	1	6	18	102	-21.6255	-38.0736	-0.585966	-0.298389	-0.453636	-0.956804	-1.52349	-1.46514	-1.41144	-0.598375	-0.540489	-0.369121	-1.02305	-1.43881	-1.4389	-1.31961		GO:0004001;GO:0005634;GO:0005654;GO:0005829;GO:0006166;GO:0006175;GO:0016310;GO:0044209	FALSE	FALSE	FALSE	FALSE	FALSE	0.0865421	P55263
E1C3L1;A0A1D5PL01	ADNP	Activity dependent neuroprotector homeobox	5	2	5	12	46.4734	-13.2127	0.207386	0.386094	0.349822	-0.0313013	-1.04987	-1.07459	-1.13782	0.193637	0.369014	0.368394	0.283066	-0.559775	-0.845921	-1.00125		GO:0003677;GO:0003682;GO:0005615;GO:0005634;GO:0043524	FALSE	FALSE	FALSE	FALSE	TRUE	0.949166	Q9H2P0
A0A1D5PPT0;A0A1D5NTD3;Q98SH3	ADRM1	Proteasomal ubiquitin receptor ADRM1	4	5	9	9	-8.45588	-0.769793	-0.99904	-0.55845	-0.146901	-0.420201	-1.41016	-0.679203	-0.43145	-0.763267	-0.852965	-0.549836	-0.202367	-0.810026	-0.643206	-0.788137		GO:0002020;GO:0005654;GO:0005829;GO:0005886;GO:0006368;GO:0006511;GO:0008541;GO:0010950;GO:0043130;GO:0043248;GO:0061133;GO:0070628;GO:0000502;GO:0005634;GO:0005737;GO:0006511;GO:0008541;GO:0010950;GO:0043130;GO:0043248;GO:0061133;GO:0070628	FALSE	FALSE	FALSE	FALSE	FALSE
P21265	ADSL	Adenylosuccinate lyase	4	16	49	409	-9.8647	27.6222	-0.900863	-0.685954	-0.263742	0.163542	-0.251032	-0.0468708	-0.0585659	-1.04859	-0.831825	-0.458193	-0.240023	0.0900557	0.166935	0.0632049		GO:0004018;GO:0005829;GO:0006189;GO:0044208;GO:0070626	FALSE	FALSE	FALSE	FALSE	FALSE
A0A1D5PL45;F1NS23	ADSS	Adenylosuccinate synthetase isozyme 2	4	5	7	281	-7.15097	7.77746	-0.793899	-0.513623	-0.389282	-0.294751	-0.634999	-0.483965	-0.482235	-0.850642	-0.591542	-0.415972	-0.306963	-0.208252	-0.372355	-0.311767		GO:0000287;GO:0004019;GO:0005525;GO:0005737;GO:0005739;GO:0005829;GO:0005886;GO:0044208;GO:0046040	FALSE	FALSE	FALSE	FALSE	FALSE
F1NVD4	ADSSL1	Adenylosuccinate synthetase isozyme 1	1	2	16	249	-3.26089	-26.1328	-0.333877	-0.249689	-0.186557	-0.868822	-1.31121	-1.11714	-1.17103	-0.394495	-0.428598	-0.219846	-0.676443	-0.898359	-0.911297	-1.05072		GO:0000287;GO:0004019;GO:0005525;GO:0005737;GO:0044208;GO:0046040	FALSE	FALSE	FALSE	FALSE	FALSE	0.302243	Q8N142
A0A3Q2U0J1;A0A1D5PMP0	AEBP2	AE binding protein 2	1	6	74	299	-11.3811	-38.4704	-0.367032	-0.581582	-0.334672	-0.7684	-1.4918	-1.45346	-1.1689	-0.497053	-0.368864	-0.257346	-0.462248	-1.14051	-1.37417	-1.57175		GO:0000122;GO:0000978;GO:0001227;GO:0035098	FALSE	FALSE	FALSE	FALSE	FALSE
A0A3Q3AJH6;A0A3Q2TW20;A0A1L1RN59	AEN	Interferon stimulated exonuclease gene 20	3	47	173	451	-34.9931	-39.0182	-0.613957	-0.664655	-0.860915	-1.51483	-1.6933	-2.18032	-2.07941	-0.702244	-0.562968	-1.15252	-1.56446	-1.13757	-1.50421	-1.49405		GO:0000175;GO:0000738;GO:0004527;GO:0005634;GO:0005730;GO:0005737;GO:0006401;GO:0008310;GO:0015030;GO:0016605;GO:0030619;GO:0030620;GO:0034511;GO:0045071;GO:0051607;GO:0090503	FALSE	FALSE	FALSE	FALSE	FALSE
A0A1D5PX84;A0A3Q2UDL2;A0A1D5PYP0	AFF4	AF4/FMR2 family member 4	5	2	2	366	39.5904	-27.0897	0.0745716	0.351063	0.0807772	0.0893449	-1.38946	-1.17117	-1.05306	0.285239	0.269756	0.253441	-0.00409034	-0.568995	-1.10331	-1.06504		GO:0001650;GO:0005634;GO:0007286;GO:0008023;GO:0010468;GO:0032783;GO:0035327	FALSE	FALSE	FALSE	FALSE	TRUE
F1NBV2;A0A1L1RLY0;A0A1D5P882	AGFG1	ArfGAP with FG repeats 1	4	22	77	174	-16.6946	34.8196	-0.664454	-0.971836	-0.495386	-0.303519	-0.145018	0.33293	0.156498	-1.17742	-1.08251	-0.866592	-0.441871	0.34659	0.648595	0.167295		GO:0001675;GO:0005096;GO:0007289;GO:0031410;GO:0042995;GO:0043025;GO:0043231;GO:0043547;GO:0045109	FALSE	FALSE	FALSE	FALSE	FALSE	0.217196	P52594
F1NX83;A0A1D5PF87	AGL	Amylo-alpha-1, 6-glucosidase, 4-alpha-glucanotransferase	6	1	1	237	0.89522	38.0812	-0.606403	-0.293565	0.13496	0.363994	-0.0498136	0.119416	0.132192	-0.554637	-0.131118	0.0195721	0.326515	0.408073	0.0790608	0.344755		GO:0004134;GO:0004135;GO:0005634;GO:0005737;GO:0005978;GO:0005980;GO:0016234;GO:0030247;GO:0031593;GO:0102500	FALSE	FALSE	FALSE	FALSE	FALSE	0.0225221	P35573
A0A3Q2U0K2;E1C6A6	AHCTF1	Protein ELYS (Embryonic large molecule derived from yolk sac) (Protein MEL-28) (Putative AT-hook-containing transcription factor 1)	5	2	5	76	34.3606	-1.30333	0.1616	0.133731	0.0641309	0.0147038	-0.733345	-0.878765	-0.927918	0.162503	0.275715	0.190997	0.0914188	-0.316471	-0.699231	-0.933957		GO:0000777;GO:0000785;GO:0003700;GO:0005737;GO:0006355;GO:0016363;GO:0031080;GO:0031965;GO:0032465;GO:0051292	TRUE	FALSE	FALSE	FALSE	FALSE
A0A1D5PPA8;A0A1D5NWI2	AHCY	Adenosylhomocysteinase	1	6	18	312	-22.0232	-41.8351	-0.485133	-0.368451	-0.250954	-1.04848	-1.79614	-1.63043	-1.65157	-0.498454	-0.454311	-0.302881	-0.730049	-1.37551	-1.45887	-1.40841		GO:0004013;GO:0005829;GO:0006730;GO:0033353	FALSE	FALSE	FALSE	FALSE	FALSE
E1C123	AHSA1	Activator of HSP90 ATPase activity 1	4	1	1	1	3.24386	28.1208	-0.373239	-0.0238331	0.018448	0.101934	-0.236083	-0.0502993	-0.0537436	-0.527194	-0.153968	-0.106567	-0.0818596	-0.10141	0.102805	0.114445		GO:0001671;GO:0005829;GO:0006457;GO:0032781;GO:0051087;GO:0051879	FALSE	FALSE	FALSE	FALSE	FALSE	0.0201738	O95433
E1BSW0	AHSA2	Aha1_N domain-containing protein	6	16	26	583	-1.87937	37.2442	-0.241998	0.126264	-0.0526797	0.169612	0.0797818	0.299123	0.25867	-0.426543	-0.219545	-0.233676	-0.175766	0.128181	0.536292	0.264041		GO:0001671;GO:0005829;GO:0006457;GO:0032781;GO:0051087;GO:0051879	FALSE	FALSE	FALSE	FALSE	FALSE
A0A1D5P0D3;F1NLE7	AIMP1	Aminoacyl tRNA synthetase complex interacting multifunctional protein 1	2	9	13	110	-24.3616	58.8516	-0.880665	-0.66476	-0.332092	0.599286	1.16886	1.65312	1.68671	-0.678736	-0.719692	-0.742261	-0.109655	1.2547	1.85038	1.97784		GO:0000049;GO:0001937;GO:0005829;GO:0007267;GO:0009986;GO:0017101;GO:0042803;GO:0050900;GO:0051020	FALSE	FALSE	FALSE	FALSE	FALSE	0.0113386	Q12904
Q7T048	AIP	Aryl-hydrocarbon receptor-interacting protein	6	1	1	77	0.60633	35.9149	-0.394209	-0.190192	0.0780795	0.132479	-0.0672416	0.105825	0.120799	-0.390198	-0.115568	-0.13491	0.106701	0.375715	0.293169	0.340713		GO:0000413;GO:0003712;GO:0003755;GO:0005829;GO:0005886;GO:0006626;GO:0006805;GO:0017162;GO:0022417;GO:0034751;GO:0036004;GO:0051082;GO:1903506	FALSE	FALSE	FALSE	FALSE	FALSE
P38024;R9PXP8;A0A1D5PH07;A0A3Q2U811;A0A1D5P4C5;A0A3Q3A5F2;A0A3Q2ULT4;A0A452J876	AIRC	Multifunctional protein ADE2	6	18	296	851	-21.5377	44.0309	-1.41424	-1.21136	-0.697668	0.496894	0.77637	1.1233	1.14919	-1.53715	-1.5168	-1.02594	-0.3716	1.05061	1.24856	1.40111		GO:0004638;GO:0004639;GO:0005524;GO:0005829;GO:0006189;GO:0043727;GO:0004638;GO:0004639;GO:0005524;GO:0005829;GO:0006189;GO:0043727	FALSE	FALSE	FALSE	FALSE	FALSE	0.00926429	P22234
Q5F4A8	AK6	Adenylate kinase isoenzyme 6	4	5	17	882	6.57935	-1.00941	-0.292282	-0.296056	-0.122703	-0.402338	-0.991559	-0.941418	-0.802459	-0.47675	-0.0112131	-0.346211	-0.138835	-0.475188	-0.304044	-0.460657		GO:0004017;GO:0005524;GO:0005634;GO:0005737;GO:0005813;GO:0005829;GO:0015030;GO:0016310;GO:0016607;GO:0016887;GO:0046940	FALSE	FALSE	FALSE	FALSE	FALSE
F1NFG4	AKAP17A	RRM domain-containing protein	5	2	5	49	41.9896	3.07441	0.192994	0.246833	0.237612	0.324362	-0.8236	-0.701854	-0.615682	0.29271	0.452282	0.358578	0.403164	-0.191677	-0.774767	-0.452918		GO:0003723;GO:0005829;GO:0016607;GO:0043484;GO:0051018	FALSE	FALSE	FALSE	FALSE	FALSE
A0A3Q2UBX8;A0A3Q2TRP1	AKAP8	A-kinase anchoring protein 8	1	6	18	436	-7.5556	-52.1687	-0.114121	-0.161718	-0.0466132	-0.372435	-1.67983	-2.15696	-1.6927	-0.136055	-0.148763	-0.180598	-0.240713	-1.08671	-1.60724	-1.27433		GO:0000793;GO:0001939;GO:0003677;GO:0005654;GO:0005730;GO:0007076;GO:0016363;GO:0031065;GO:0032720;GO:0033127;GO:0034237;GO:0042826;GO:0044839;GO:0051059;GO:0071222;GO:0071380	FALSE	FALSE	FALSE	FALSE	FALSE
A0A3Q2TTD8;A0A1D5PZG6	AKAP8L	A-kinase anchor protein 8-like (AKAP8-like protein) (Helicase A-binding protein 95) (HAP95) (Homologous to AKAP95 protein) (HA95) (Neighbor of A-kinase-anchoring protein 95) (Neighbor of AKAP95)	1	2	16	48	-2.70224	-38.091	-0.248598	-0.325332	-0.339642	-0.33275	-1.38108	-1.52977	-1.48169	-0.213325	-0.356255	-0.23889	-0.370501	-0.76614	-1.26823	-1.25969		GO:0000785;GO:0003677;GO:0005521;GO:0005737;GO:0006397;GO:0007076;GO:0010793;GO:0016363;GO:0016607;GO:0031065;GO:0033127;GO:0034237;GO:0042826;GO:0044839;GO:0045944;GO:0051081;GO:1990904	FALSE	FALSE	FALSE	FALSE	FALSE
A0A1D5PNE9;A0A3Q2U5Q5;A0A3Q2U139;A0A3Q2U1N8	AKAP9	A-kinase anchor protein 9 (AKAP-9) (A-kinase anchor protein 350 kDa) (AKAP 350) (hgAKAP 350) (A-kinase anchor protein 450 kDa) (AKAP 450) (AKAP 120-like protein) (Centrosome- and Golgi-localized PKN-associated protein) (CG-NAP) (Protein hyperion) (Protein kinase A-anchoring protein 9) (PRKA9) (Protein yotiao)	6	21	88	305	4.77382	52.9243	-0.0875239	0.535809	0.629005	0.694649	0.639633	0.570285	0.520543	-0.0583682	0.597239	0.693408	0.658084	0.81061	0.851965	0.751537		GO:0003677;GO:0005794;GO:0005795;GO:0005801;GO:0005813;GO:0007020;GO:0007165;GO:0008076;GO:0015459;GO:0031116;GO:0033138;GO:0034237;GO:0044325;GO:0051661;GO:0060090;GO:0060307;GO:0071320;GO:0086091;GO:0097060;GO:0098909;GO:0098962;GO:0098978;GO:1901018;GO:1903358	FALSE	FALSE	FALSE	FALSE	FALSE
Q5ZK84;A0A1L1RSF4;A0A1L1RXF9;F1N9F8;A0A1L1RPK9	AKR1A1	Aldo-keto reductase family 1 member A1	4	1	23	143	0.588076	9.95415	-0.52029	-0.391153	-0.191041	-0.280974	-0.609929	-0.497229	-0.521113	-0.482284	-0.328358	-0.331767	-0.308895	-0.281496	-0.357873	-0.28547		GO:0004032;GO:0005829;GO:0008106;GO:0016324;GO:0016491;GO:0019853;GO:0042840;GO:0044597;GO:0044598;GO:0046185;GO:0047939;GO:0047941;GO:0055114;GO:0110095;GO:0004032;GO:0005829;GO:0008106;GO:0016324;GO:0016491;GO:0055114;GO:0110095	FALSE	FALSE	FALSE	FALSE	FALSE
F1NT57	AKR1B1	Aldo_ket_red domain-containing protein	6	21	88	768	5.12098	53.71	0.392708	0.44342	0.838827	0.840136	0.400342	0.726773	0.675062	0.40188	0.443819	0.583531	0.525622	0.894379	0.786707	0.983512		GO:0004032;GO:0005829;GO:0008106;GO:0016491;GO:0055114	FALSE	FALSE	FALSE	FALSE	FALSE
E1BVD1	AKR1E2	Aldo_ket_red domain-containing protein	6	21	228	598	6.37472	40.4008	-0.0249558	0.21163	0.101768	0.243869	-0.0097851	0.04158	0.0901248	0.254792	-0.330013	0.195532	0.33991	0.471547	0.458866	0.750735		GO:0004032;GO:0005829;GO:0008106;GO:0016491;GO:0055114	FALSE	FALSE	FALSE	FALSE	FALSE
F1P331	AKR7A2	Aldo-keto reductase family 7 like (gene/pseudogene)	4	5	7	179	-4.84011	6.68563	-0.412426	-0.456334	-0.210303	-0.211714	-0.755472	-0.454923	-0.402054	-0.689546	-0.694018	-0.420111	-0.440303	-0.329489	-0.325286	-0.342464		GO:0016491;GO:0055114	FALSE	FALSE	FALSE	FALSE	FALSE
R4GM10	ALDOC	Fructose-bisphosphate aldolase	6	4	4	962	-12.6752	54.2765	-1.00077	-0.304716	0.0919134	0.870032	0.660436	0.95481	0.913269	-0.926276	-0.293846	0.021014	0.609097	1.06579	1.05205	1.19566		GO:0004332;GO:0005829;GO:0006096;GO:0008092;GO:0030388;GO:0030855	FALSE	FALSE	FALSE	FALSE	TRUE
A0A1L1RLW1;A0A3Q3A6T8	ALMS1	ALMS_motif domain-containing protein	6	21	54	395	13.3702	41.7293	-0.126012	0.609172	0.290005	0.250875	0.295344	0.380525	0.239971	0.0636195	0.213934	0.425433	0.253249	0.126822	0.125689	0.0834617		GO:0005813;GO:0005814;GO:0005829;GO:0008017;GO:0046599	FALSE	FALSE	FALSE	FALSE	FALSE
E1C2L5	ALYREF	RRM domain-containing protein	3	6	81	475	-32.0619	-38.2174	-0.553183	-0.697846	-0.909029	-0.998049	-1.87832	-2.03088	-2.16563	-0.59806	-0.98775	-0.902297	-1.02808	-1.36905	-1.75056	-1.80087		GO:0003723;GO:0016607	FALSE	FALSE	FALSE	FALSE	FALSE	0.176947	Q86V81
E1C2U7;A0A3Q2TZ07;A0A3Q2U7I1;A0A3Q2UIV9	ANAPC1	Anaphase promoting complex subunit 1	6	16	26	41	-6.40908	46.8991	-0.444644	-0.203911	-0.0876183	0.547864	0.329817	0.507851	0.476484	-0.481314	-0.170597	-0.198852	0.238375	0.632175	0.833525	0.81118	cen066	GO:0005680;GO:0007091;GO:0031145;GO:0051301;GO:0060090;GO:0070979	FALSE	FALSE	FALSE	TRUE	FALSE	0.331709	Q9H1A4
F1NLT0;A0A1L1RRE7	ANAPC2	Anaphase promoting complex subunit 2	6	16	26	319	-6.20776	42.0495	-0.442329	-0.205185	-0.119952	-0.0172048	0.249697	0.427249	0.275943	-0.467803	-0.4472	-0.070245	0.106111	0.497542	0.561468	0.55777	cen067	GO:0005680;GO:0006511;GO:0007049;GO:0031625;GO:0031915;GO:0051301;GO:0070979;GO:0090129	FALSE	FALSE	FALSE	FALSE	FALSE	0.706725	Q9UJX6
A0A1D5PB71	ANAPC4	Anaphase promoting complex subunit 4	6	29	87	200	8.03726	38.0796	-0.326205	-0.166063	0.0509377	0.593087	0.0920142	0.0420885	0.312214	-0.368258	1.18088	-0.314075	0.06522	0.516346	0.369337	0.655637	cen069	GO:0005680;GO:0007049;GO:0019903;GO:0031145;GO:0034399;GO:0045842;GO:0051301;GO:0070979	FALSE	FALSE	FALSE	TRUE	FALSE
E1C8I2	ANAPC7	Anaphase promoting complex subunit 7	4	5	7	654	-7.49529	6.34655	-0.773077	-0.69616	-0.751262	-0.553906	-0.691689	-0.498708	-0.722532	-0.641916	-0.459774	-0.491838	-0.432542	-0.34144	-0.483789	-0.334243	cen072	GO:0005680;GO:0005737;GO:0007091;GO:0016567;GO:0019903;GO:0031145;GO:0045842;GO:0051301;GO:0070979	FALSE	FALSE	FALSE	FALSE	FALSE
F1NY55;A0A1D5NYB5	ANKLE2	Ankyrin repeat and LEM domain containing 2	6	18	40	79	-17.1617	44.907	-0.514252	-0.296867	-0.716841	0.962601	0.435588	0.535533	0.798309	-0.723189	-1.31897	-0.573993	-0.124932	0.77505	1.09457	0.954501		GO:0005783;GO:0007084;GO:0007417;GO:0030176;GO:0035307;GO:0042326;GO:0043066;GO:0051301;GO:0051721	FALSE	FALSE	FALSE	TRUE	FALSE
A0A3Q2UAC1;A0A3Q2UE98	ANKRD11	Ankyrin repeat domain 11	5	2	5	496	39.0489	2.30613	0.374161	0.340934	0.330972	0.0262335	-0.691538	-0.703779	-0.555507	0.365836	0.257537	0.232548	0.409005	-0.405398	-0.436723	-0.875472		GO:0001894;GO:0005634;GO:0005654;GO:0005829;GO:0005886;GO:0009653;GO:0035264;GO:0048705;GO:0060325;GO:0060348	FALSE	FALSE	FALSE	FALSE	FALSE
Q5F478	ANKRD44	Serine/threonine-protein phosphatase 6 regulatory ankyrin repeat subunit B	2	7	308	881	-22.7097	74.6993	-0.461604	-0.0301905	-0.189553	1.38279	1.95659	2.09427	2.16794	-0.863276	-0.182556	0.224492	0.700084	2.20015	1.64731	2.39617			FALSE	FALSE	FALSE	FALSE	FALSE
A0A3Q2TT67;A0A1D5P894	ANLN	Anillin actin binding protein	5	2	5	71	23.199	-20.2008	-0.115305	0.0385516	0.0355875	-0.408985	-1.19253	-1.02866	-1.06289	-0.0892806	0.0773203	0.0791738	-0.0626501	-0.719732	-0.870726	-0.83148		GO:0000281;GO:0000915;GO:0002244;GO:0003779;GO:0005654;GO:0005826;GO:0017049;GO:0030496;GO:0031106;GO:0032059;GO:0090521;GO:0099738;GO:1904172	TRUE	FALSE	FALSE	FALSE	TRUE
A0A1D5P3M1;A0A1D5PU39;E1C2A1	ANP32A	LRRcap domain-containing protein	1	2	16	52	-13.1144	-43.0141	-0.496563	-0.168733	-0.176223	-0.848606	-1.64561	-1.52196	-1.5585	-0.592842	-0.171377	-0.249929	-0.556903	-1.24948	-1.42087	-1.36882		GO:0006913;GO:0016363;GO:0042393;GO:0042981;GO:0048471	FALSE	FALSE	FALSE	FALSE	FALSE
Q5ZMN0	ANP32B	Acidic leucine-rich nuclear phosphoprotein 32 family member B	1	2	16	52	-19.0722	-41.3833	-0.502114	-0.283686	-0.183681	-0.921431	-1.59163	-1.6634	-1.55102	-0.472614	-0.37169	-0.220388	-0.78031	-1.20483	-1.3921	-1.3668		GO:0005634;GO:0032991;GO:0042393;GO:0042981;GO:0044877;GO:0062023	FALSE	FALSE	FALSE	FALSE	FALSE
Q5F4A3	ANP32E	Acidic leucine-rich nuclear phosphoprotein 32 family member E	1	2	16	52	-13.0936	-42.9343	-0.418848	-0.173919	-0.112923	-0.826107	-1.6091	-1.52536	-1.56231	-0.545224	-0.277388	-0.253427	-0.612677	-1.24522	-1.42501	-1.24488		GO:0000812;GO:0005634;GO:0005737;GO:0019212;GO:0031410;GO:0042393;GO:0042981;GO:0043086;GO:0043486	TRUE	FALSE	FALSE	FALSE	FALSE
A0A1D5PN32;A0A3Q2U8Y8	ANXA11	Annexin	4	1	29	158	11.36	37.5941	-0.0361319	0.159232	0.38428	0.187947	-0.0252434	0.0490383	-0.0751395	-0.173949	0.000375965	0.258895	0.155477	0.141566	0.205574	0.152565		GO:0005509;GO:0005544;GO:0005635;GO:0005654;GO:0005737;GO:0005819;GO:0005829;GO:0006909;GO:0008429;GO:0030496;GO:0032506;GO:0042581;GO:0042582;GO:0044548;GO:0045335;GO:0048306;GO:0051592	FALSE	FALSE	FALSE	FALSE	FALSE
A0A1D5PY67;Q6B344	ANXA6	Annexin	6	21	88	305	3.40634	52.1264	-0.10324	0.280655	0.593527	0.828969	0.394217	0.549905	0.499517	-0.15814	0.289673	0.505898	0.802792	0.788606	0.689618	0.762313		GO:0005509;GO:0005525;GO:0005544;GO:0005739;GO:0005765;GO:0006816;GO:0006937;GO:0015276;GO:0015485;GO:0031902;GO:0034220;GO:0042470;GO:0042802;GO:0048306;GO:0048471;GO:0051560;GO:0097190	FALSE	FALSE	FALSE	FALSE	FALSE
A0A1D5PXH0;A0A1D5NZQ6;A0A1D5P8N3	AP1B1	AP complex subunit beta	2	9	45	367	-25.1149	62.6958	-1.15645	-0.493753	0.0387175	1.01068	1.16669	1.47266	1.48748	-1.56739	-0.655553	-0.319473	0.499113	1.55035	1.87368	1.99675		GO:0001822;GO:0005794;GO:0005829;GO:0006886;GO:0007368;GO:0007507;GO:0016192;GO:0019901;GO:0030131	FALSE	FALSE	FALSE	FALSE	FALSE
F1NDA9	AP1G1	AP-1 complex subunit gamma	2	9	22	696	-24.7467	61.6801	-1.3129	-0.716874	0.00842497	0.936622	1.12136	1.20192	1.29633	-1.39528	-0.882209	-0.395107	0.412442	1.48025	1.60462	1.60961		GO:0005829;GO:0006886;GO:0006896;GO:0006898;GO:0017137;GO:0019894;GO:0030121;GO:0030742;GO:0035615;GO:0035646;GO:0043323;GO:0055037;GO:0090160;GO:0140312	FALSE	FALSE	FALSE	FALSE	FALSE	0.0123788	O43747
Q5ZMG7	AP1M1	AP-1 complex subunit mu-1	2	9	22	930	-25.6423	61.9726	-1.31898	-0.90568	-0.0946959	0.952144	1.02138	1.30029	1.39974	-1.96002	-1.21558	-0.305737	0.304492	1.56387	1.74243	1.84119		GO:0005794;GO:0006886;GO:0016192;GO:0030131;GO:0030136;GO:0030665;GO:0031410;GO:0032438;GO:0035615;GO:0035646;GO:0043231	FALSE	FALSE	FALSE	FALSE	FALSE
A0A1D5NV94;A0A3Q3AZZ3	AP2A2	AP-2 complex subunit alpha	2	9	22	34	-26.0768	63.2846	-1.36637	-0.829431	0.0840002	1.14819	1.35815	1.77838	1.85296	-1.70273	-1.22587	-0.360186	0.656475	1.62685	2.04521	2.16498		GO:0006886;GO:0006898;GO:0019901;GO:0030122;GO:0035615;GO:0072583;GO:0097718;GO:0140312	FALSE	FALSE	FALSE	FALSE	FALSE
A0A1D5P7Y8	AP2B1	AP complex subunit beta	2	9	22	34	-25.8292	62.6109	-1.43017	-0.962252	0.061248	1.08499	1.14971	1.47063	1.67081	-1.79361	-1.18034	-0.391911	0.614494	1.66433	1.92622	1.96811		GO:0001822;GO:0003281;GO:0006886;GO:0016192;GO:0030122;GO:0030276;GO:0035904;GO:0060976;GO:0072583;GO:0099590	FALSE	FALSE	FALSE	FALSE	FALSE
A0A1D5PWB9	AP3D1	AP-3 complex subunit delta	2	9	151	363	-21.5511	57.2394	-0.154687	-0.627765	-0.0986453	0.617343	1.06086	1.36464	1.33751	-1.27817	-0.804832	-0.409531	-0.122168	1.28353	1.58422	1.6461		GO:0005794;GO:0006623;GO:0006886;GO:0006896;GO:0010008;GO:0016182;GO:0030123;GO:0043195;GO:0048490;GO:0048499;GO:0098830;GO:0098943;GO:1904115	FALSE	FALSE	FALSE	FALSE	FALSE
F1NZC2;Q5ZMP7	AP3M1	AP-3 complex subunit mu-1	6	18	28	793	-19.277	47.3642	-0.564304	-0.531335	-0.389466	0.297116	0.801776	1.00416	1.07114	-0.820925	-0.817607	-0.579008	-0.1998	1.12492	1.40503	1.43941		GO:0005794;GO:0006886;GO:0006897;GO:0016192;GO:0017137;GO:0030131;GO:0030659;GO:0031410;GO:0043231;GO:0048490;GO:1904115;GO:0005794;GO:0006886;GO:0006897;GO:0008089;GO:0016192;GO:0030131;GO:0030659;GO:0031410;GO:0043231;GO:0048490;GO:1904115	FALSE	FALSE	FALSE	FALSE	FALSE
Q5ZMW3;A0A3Q2U9L4	API5	Apoptosis inhibitor 5	1	6	18	68	-16.6722	-38.8269	-0.369402	-0.327941	-0.402859	-0.742168	-1.4973	-1.57434	-1.59995	-0.399722	-0.385287	-0.462711	-0.675449	-1.04261	-1.33612	-1.40544		GO:0003723;GO:0005634;GO:0005737;GO:0006915;GO:0017134;GO:0043066	TRUE	FALSE	FALSE	FALSE	FALSE
E1BU46;A0A3Q2TSM9	APLF	Aprataxin and PNK-like factor (EC 3.1.-.-) (Apurinic-apyrimidinic endonuclease APLF) (PNK and APTX-like FHA domain-containing protein) (XRCC1-interacting protein 1)	5	2	170	440	47.3975	-16.24	0.11835	0.364716	0.367387	0.00253564	-1.15303	-1.18631	-0.861493	-0.0170175	0.533354	0.38925	0.189366	-0.706444	-1.26134	-0.751635		GO:0000012;GO:0000166;GO:0003906;GO:0004520;GO:0005634;GO:0005654;GO:0006302;GO:0008408;GO:0035861;GO:0051106;GO:0090305	FALSE	FALSE	FALSE	FALSE	FALSE
F1P5K8;P61798	APTX	Aprataxin	1	2	16	37	-3.04274	-33.5309	-0.188786	-0.0238667	-0.130131	-0.615775	-1.17235	-1.41511	-1.38977	-0.198675	-0.132025	-0.124903	-0.520919	-1.21761	-1.24155	-1.07925		GO:0000012;GO:0000790;GO:0003682;GO:0003684;GO:0003690;GO:0003725;GO:0005654;GO:0005730;GO:0006266;GO:0008967;GO:0016311;GO:0031647;GO:0033699;GO:0042542;GO:0046872;GO:0047485;GO:0051219;GO:0090305;GO:0000012;GO:0003697;GO:0003725;GO:0005634;GO:0005654;GO:0005730;GO:0006302;GO:0030983;GO:0033699;GO:0046872;GO:0090305;GO:1990165	FALSE	FALSE	FALSE	FALSE	FALSE
F1NPB8	AQR	Aquarius intron-binding spliceosomal factor	5	2	2	2	17.1675	-25.9961	-0.254706	-0.107912	-0.064491	-0.25831	-1.1648	-1.19485	-1.25832	-0.237219	-0.110118	-0.0574617	-0.0945386	-0.670604	-0.990095	-1.02988		GO:0000398;GO:0003723;GO:0003729;GO:0005634;GO:0005654;GO:0005681;GO:0071007;GO:0071013	FALSE	FALSE	FALSE	FALSE	FALSE	0.782497	O60306
Q5ZL57	ARCN1	Coatomer subunit delta	6	22	281	889	-19.4063	37.7506	-1.28736	-1.00909	-0.856837	-0.0383213	0.234947	0.407346	0.354129	-1.49088	-1.17557	-0.952324	-0.546488	0.504779	0.694675	0.818389		GO:0000139;GO:0005783;GO:0005829;GO:0006888;GO:0006890;GO:0008344;GO:0015031;GO:0021691;GO:0030126;GO:0030137;GO:0043473;GO:0051645	FALSE	FALSE	FALSE	FALSE	FALSE	0.012858	P48444
F1NN08;A0A3Q2U6I8	ARF1	ADP-ribosylation factor 1	4	8	161	740	-13.2956	-2.5316	-1.06794	-0.81926	-0.823631	-0.562588	-0.988876	-0.800507	-0.86194	-1.22685	-0.864592	-0.921229	-0.671523	-0.535838	-0.497876	-0.492756		GO:0005525;GO:0005737;GO:0005886;GO:0006886;GO:0016192;GO:0000287;GO:0005525;GO:0005737;GO:0005794;GO:0005829;GO:0005886;GO:0006878;GO:0006886;GO:0016192;GO:0019904;GO:0030017;GO:0031252;GO:0032991;GO:0098586;GO:1990386	FALSE	FALSE	FALSE	FALSE	FALSE	0.0581157	P84077
E1C2V9;A0A1D5PQF9	ARFGAP2	Arf-GAP domain-containing protein	6	22	135	322	-20.2129	40.2415	-1.4221	-0.971221	-0.236456	0.356999	0.31158	0.423813	0.43338	-1.46907	-0.776937	-0.6457	0.0979541	0.716264	0.756549	0.802776		GO:0000139;GO:0005096;GO:0005829;GO:0005886;GO:0043547;GO:0048205	FALSE	FALSE	FALSE	FALSE	FALSE	0.0242134	Q8N6H7
A0A1D5PV58;A0A1D5PW58;F1NZX4	ARFGAP3	Arf-GAP domain-containing protein	6	22	135	322	-20.6067	40.2048	-1.67325	-1.04117	-0.346389	0.503244	0.201384	0.458199	0.433927	-1.69773	-0.791557	-0.687606	0.112228	0.685764	0.940446	0.891108		GO:0000139;GO:0005096;GO:0005829;GO:0009306;GO:0043547;GO:0048205	FALSE	FALSE	FALSE	FALSE	FALSE
E1BVQ3	ARFGEF2	ADP ribosylation factor guanine nucleotide exchange factor 2	6	18	111	601	-19.3743	42.3242	-0.960889	-0.986053	-0.710323	0.207151	0.605637	0.700531	0.717242	-1.34953	-0.793157	-0.674286	-0.339024	0.792468	1.05573	1.02659		GO:0000139;GO:0001881;GO:0005086;GO:0005815;GO:0005829;GO:0006893;GO:0007032;GO:0015031;GO:0032012;GO:0032760;GO:0034237;GO:0035556;GO:0048471;GO:0055037	FALSE	FALSE	FALSE	FALSE	FALSE	0.0356698	Q9Y6D5
Q5ZL35	ARGLU1	Arginine and glutamate-rich protein 1	5	2	2	33	19.1989	-41.2212	-0.0216198	0.0432208	0.0572022	-0.315835	-1.18036	-1.38944	-1.44379	-0.00462091	0.160369	0.103505	-0.0467041	-0.784281	-1.13928	-1.22813		GO:0005654;GO:0005739;GO:0005829	FALSE	FALSE	FALSE	FALSE	FALSE	0.875873	Q9NWB6
E1C7L7	ARHGAP11B	Rho-GAP domain-containing protein	3	10	217	649	-45.4712	-47.5004	-0.0723605	-0.142386	-0.916094	-1.86047	-2.54315	-2.21177	-2.26531	-0.101897	-0.155692	-0.597253	-1.38763	-1.91112	-2.03949	-2.13092			FALSE	FALSE	FALSE	FALSE	FALSE
Q5ZMM3	ARHGAP15	Rho GTPase-activating protein 15	6	4	14	240	-7.62961	58.4841	0.0748025	0.126264	0.312906	0.762394	0.709219	0.834951	0.925206	-0.0720717	0.13573	0.191696	0.624487	1.22497	1.1579	1.21932		GO:0005096;GO:0005737;GO:0007165;GO:0008360;GO:0016020;GO:0043087;GO:0043547	FALSE	FALSE	FALSE	FALSE	FALSE
F1P3Y3;A0A1D5PNW3	ARHGAP19	Rho GTPase-activating protein 19	1	6	240	819	-28.8578	-45.3073	-0.382782	-0.470741	-0.379692	-1.38118	-1.93947	-1.56284	-1.62613	-0.269628	-0.345877	-0.374901	-1.05161	-1.37798	-2.26495	-1.35213		GO:0005096;GO:0005737;GO:0007165;GO:0043547;GO:0051056	FALSE	FALSE	FALSE	TRUE	FALSE
A0A1D5PEV3;A0A1D5PXW0	ARHGAP45	Rho GTPase-activating protein 45 [Cleaved into: Minor histocompatibility antigen HA-1 (mHag HA-1)]	4	1	29	233	12.89	38.5411	0.0103573	0.233838	0.37366	0.270301	-0.171101	-0.0469109	-0.0741886	-0.115378	0.257082	0.364166	0.385595	0.123283	0.109552	0.0705456		GO:0005096;GO:0035556;GO:0090630	FALSE	FALSE	FALSE	FALSE	FALSE
F1P3P3	ARHGDIA	Rho GDP-dissociation inhibitor 1 (Rho GDI 1) (Rho-GDI alpha)	4	1	37	66	-4.64634	27.7547	-0.782938	-0.382606	0.0595925	0.129787	-0.249514	-0.0580081	-0.110796	-0.817424	-0.489081	-0.144459	0.0650988	0.102554	0.093111	0.132524		GO:0001772;GO:0005094;GO:0005096;GO:0005634;GO:0005829;GO:0007266;GO:0016020;GO:0032880;GO:0043547;GO:0048365;GO:0071526	FALSE	FALSE	FALSE	FALSE	FALSE	0.0423203	P52565
F1NLT8	ARHGDIB	Rho GDP-dissociation inhibitor 2 (Rho GDI 2) (Ly-GDI) (Rho-GDI beta)	6	1	1	36	4.43487	41.5818	-0.373822	0.116979	0.479092	0.332246	-0.000183663	0.115825	0.0778297	-0.426543	-0.049358	0.265545	0.267233	0.310534	0.323851	0.260668		GO:0003924;GO:0005094;GO:0005096;GO:0005829;GO:0007266;GO:0016020;GO:0035023;GO:0043547;GO:0048365;GO:1901164;GO:2000249	FALSE	FALSE	FALSE	FALSE	FALSE
A0A1D5PAX8;F1NEF5;Q5ZLR6;A0A3Q2TXR3;A0A3Q2UDK3	ARHGEF6	Rho guanine nucleotide exchange factor 6	2	7	32	196	-23.6661	72.1929	-0.559655	-0.11712	0.19058	1.09352	1.74117	1.94578	1.91512	-0.726223	-0.22032	0.14425	0.566807	1.97378	2.20619	2.30182		GO:0005085;GO:0030027;GO:0035556;GO:0005085;GO:0030027;GO:0035556	FALSE	FALSE	FALSE	FALSE	FALSE
A0A1D5PTI4	ARID1A	ARID domain-containing protein	5	2	5	12	38.4616	-22.5365	-0.0171838	0.197737	0.0833752	-0.0232236	-1.13359	-1.19392	-1.25484	-0.00382478	0.183518	0.250426	0.151255	-0.71373	-0.931586	-1.12977		GO:0003677;GO:0005654;GO:0006357;GO:0016514;GO:0035060;GO:0043044;GO:0045893;GO:0071565	FALSE	FALSE	FALSE	TRUE	FALSE
F1P479;A0A3Q3AN15	ARID1B	AT-rich interaction domain 1B	5	2	5	12	44.342	-14.5402	0.0432937	0.197737	0.23434	-0.0135542	-1.06388	-1.11622	-1.07993	0.0504572	0.284664	0.329675	0.249518	-0.49052	-0.983823	-0.957288		GO:0003677;GO:0005654;GO:0005829;GO:0005886;GO:0006357;GO:0007270;GO:0016514;GO:0035060;GO:0043044;GO:0045202;GO:0045893;GO:0060996;GO:0071565;GO:0097026	FALSE	FALSE	FALSE	FALSE	FALSE
A0A1D5PM14;A0A1D5P2P6	ARID2	AT-rich interaction domain 2	5	2	5	12	43.5101	-10.3211	0.0712196	0.245302	0.266936	0.0634594	-1.05403	-1.00559	-1.04098	0.0803277	0.283994	0.274475	0.279934	-0.416906	-0.853611	-0.819194		GO:0003007;GO:0003677;GO:0005654;GO:0005886;GO:0006337;GO:0006355;GO:0008285;GO:0030336;GO:0042592;GO:0048568;GO:0060038;GO:0060982;GO:1905168	FALSE	FALSE	FALSE	FALSE	FALSE
R4GGE4	ARID3A	AT-rich interaction domain 3A	5	2	2	33	19.0138	-27.9749	-0.104808	-0.122142	-0.149972	-0.216424	-1.22164	-1.24676	-1.27353	-0.151733	0.0319402	-0.0380872	-0.110066	-0.72093	-1.07337	-1.07899		GO:0000977;GO:0001228;GO:0003682;GO:0005634;GO:0005654;GO:0005829;GO:0006357;GO:0042802;GO:0045121;GO:0045944	FALSE	FALSE	FALSE	FALSE	FALSE
F1NPA3	ARID4A	ARID domain-containing protein	5	2	5	12	35.7218	-11.9587	-0.033392	0.0263016	0.216172	-0.0941408	-0.87873	-0.9039	-0.965296	-0.0419306	0.240391	0.193557	0.0782587	-0.481559	-0.882345	-1.00463		GO:0000976;GO:0005634;GO:0005654;GO:0005829;GO:0005886;GO:0006349;GO:0006357;GO:0007283;GO:0017053;GO:0034773;GO:0036124;GO:0045892;GO:0045944;GO:0048821;GO:0080182;GO:0097368	FALSE	FALSE	FALSE	TRUE	FALSE
A0A1D5PPZ1	ARID4B	AT-rich interaction domain 4B	5	2	5	12	40.6616	-17.8463	0.0213	0.22313	0.222879	-0.0321594	-1.05022	-1.17892	-1.08745	-0.0635436	0.223156	0.227674	0.259729	-0.484858	-0.890568	-0.986497		GO:0000976;GO:0005634;GO:0006349;GO:0006357;GO:0007283;GO:0034773;GO:0036124;GO:0045944;GO:0097368	TRUE	FALSE	FALSE	FALSE	FALSE
A0A1D5PH50	ARIH1	RBR-type E3 ubiquitin transferase	4	1	29	45	13.4457	22.1907	-0.189479	0.14521	0.168228	0.0604858	-0.520933	-0.429453	-0.41338	-0.210911	0.105748	0.0583879	0.0820995	-0.199872	-0.241333	-0.272768		GO:0000151;GO:0000209;GO:0005634;GO:0005737;GO:0006511;GO:0008270;GO:0016604;GO:0019005;GO:0031462;GO:0031463;GO:0031464;GO:0031624;GO:0031625;GO:0032436;GO:0061630;GO:0097413	FALSE	FALSE	FALSE	FALSE	FALSE
A0A1D5PCU3	ARIH2	RBR-type E3 ubiquitin transferase	4	1	29	45	13.4405	21.2132	-0.0815938	0.158034	0.121018	-0.0682006	-0.431304	-0.503234	-0.427111	-0.34098	0.173075	0.0936973	-0.0638432	-0.228007	-0.292355	-0.347604		GO:0000151;GO:0000209;GO:0005654;GO:0005737;GO:0006511;GO:0016874;GO:0031466;GO:0031624;GO:0032436;GO:0046872;GO:0048588;GO:0061630;GO:0070534;GO:0070936;GO:0071425	FALSE	FALSE	FALSE	FALSE	FALSE
Q5ZKR1;F1NIP8	ARL14EP	ARF7EP_C domain-containing protein	5	1	165	723	22.575	4.34188	0.0436476	-0.173304	-0.151665	0.348085	-0.744618	-0.757071	-0.232391	0.0953593	0.0615275	-0.296777	0.285358	-0.535257	-1.43437	-0.802488		GO:0005654;GO:0005730;GO:0005829;GO:0005886;GO:0005925;GO:0043231	FALSE	FALSE	FALSE	FALSE	FALSE
E1C7G0	ARMC6	Armadillo repeat containing 6	6	1	216	648	8.62641	37.4253	-0.341837	0.0165926	0.111759	0.299339	-0.106939	0.00582474	-0.0566223	-0.567152	0.891464	0.118154	0.286191	0.139951	0.352676	0.0629467		GO:0002244;GO:0005829	FALSE	FALSE	FALSE	FALSE	FALSE
R4GFN8	ARMT1	Acidic residue methyltransferase 1	4	5	326	949	0.500392	-7.06048	-0.86632	-0.169642	-0.473621	-0.420358	-1.01325	-0.797606	-0.731603	-0.374805	-0.016287	-0.287823	-0.747773	-0.817358	-0.722881	-0.440948		GO:0006479;GO:0008757;GO:0016311;GO:0016791;GO:0019899;GO:0046872;GO:0051998;GO:2001020	FALSE	FALSE	FALSE	FALSE	FALSE
A0A3Q2TU38	ARNT	Aryl hydrocarbon receptor nuclear translocator (ARNT protein) (Class E basic helix-loop-helix protein 2) (bHLHe2) (Dioxin receptor, nuclear translocator) (Hypoxia-inducible factor 1-beta) (HIF-1-beta) (HIF1-beta)	1	2	16	37	-1.50119	-30.1583	-0.200474	0.0189567	-0.143727	-0.90602	-1.44856	-1.27173	-1.3321	-0.227893	0.0594435	-0.173774	-0.556698	-0.95819	-1.09464	-1.03717			FALSE	FALSE	FALSE	FALSE	FALSE
Q5ZI99;A0A1L1RWT1	ARPC1B	Actin-related protein 2/3 complex subunit	2	7	93	888	-23.1216	63.4602	-0.15347	-0.621225	-0.289124	1.19038	1.29211	1.63588	1.61656	-0.904604	-0.783749	-0.693506	0.43861	1.57233	1.86889	1.83599		GO:0005200;GO:0005634;GO:0005737;GO:0005885;GO:0034314;GO:0051015	FALSE	FALSE	FALSE	FALSE	FALSE
F1P1K3	ARPC2	Arp2/3 complex 34 kDa subunit	2	7	93	804	-24.4098	66.3091	-0.696309	-0.455677	-0.178606	1.24387	1.38347	1.62812	1.80825	-0.774375	-0.459419	-0.598903	0.389765	1.72823	2.01335	2.12054		GO:0005200;GO:0005768;GO:0005885;GO:0005925;GO:0010592;GO:0030027;GO:0030041;GO:0034314;GO:0036195;GO:0051015;GO:1900026	FALSE	FALSE	FALSE	FALSE	FALSE	0.0146024	O15144
F1P010;A0A3Q3ANM5	ARPC4	Actin-related protein 2/3 complex subunit 4	6	22	77	551	-15.1612	34.6857	-0.704508	-0.756732	-0.670801	-0.0850624	-0.0555931	0.130544	0.246092	-0.802048	-0.729771	-0.827733	-0.401088	0.420993	0.413531	0.54479		GO:0005200;GO:0005737;GO:0005885;GO:0019899;GO:0030041;GO:0030674;GO:0034314;GO:0042995;GO:0051015	TRUE	FALSE	FALSE	FALSE	FALSE
A0A3Q2UCJ8;A0A3Q2UN82;A0A3Q2UJT7;A0A3Q2UCR2;A0A3Q2UDS9;A0A1D5PQC1;A0A3Q2U0X1	ARVCF	Armadillo repeat protein deleted in velo-cardio-facial syndrome	4	1	1	1	1.29743	32.8902	-0.497541	-0.111849	-0.0545547	0.269362	-0.223214	0.0513038	0.0491368	-0.493277	-0.100111	-0.0814537	0.166598	0.359607	-0.00524409	0.219553		GO:0005634;GO:0005737;GO:0005886;GO:0005911;GO:0005912;GO:0007043;GO:0007275;GO:0016339;GO:0045296;GO:0098609	FALSE	FALSE	FALSE	FALSE	FALSE
F1NCV6	ASB3	Ankyrin repeat and SOCS box protein 3 (ASB-3)	5	5	17	691	15.3183	-20.8889	-0.436707	-0.133885	0.032745	-0.170394	-1.22286	-1.1367	-0.832514	-0.29948	-0.0636248	0.122923	-0.438273	-0.884918	-0.916428	-0.97505		GO:0016021;GO:0016567;GO:0035556	FALSE	FALSE	FALSE	FALSE	FALSE
Q3C1E9	ASF1	Histone chaperone ASF1	1	6	65	154	-27.5505	-40.5121	-0.576326	-0.440992	-0.420106	-1.00387	-1.80805	-1.84362	-1.94848	-0.526336	-0.527626	-0.593939	-0.766149	-1.42312	-1.69006	-1.69117	chr72	GO:0000790;GO:0001649;GO:0003682;GO:0005515;GO:0005654;GO:0006281;GO:0006335;GO:0006336;GO:0032991;GO:0042393;GO:0042692	FALSE	FALSE	FALSE	FALSE	FALSE
Q5ZIL1	ASH2L	B30.2/SPRY domain-containing protein	5	2	5	71	30.8423	-14.7518	-0.116359	0.0174409	0.120113	-0.0678732	-1.04425	-0.994349	-1.02769	-0.125084	0.0857924	0.108446	0.0718748	-0.467984	-0.840454	-0.877552		GO:0000976;GO:0005634;GO:0005719;GO:0006974;GO:0008013;GO:0008284;GO:0043627;GO:0044666;GO:0045944;GO:0048188;GO:0051568;GO:0071339;GO:1990188	FALSE	FALSE	FALSE	FALSE	FALSE
E1BY36	ASMTL	Acetylserotonin O-methyltransferase like	6	4	4	425	-5.977	52.8104	-0.460633	0.0753792	0.234561	0.799995	0.481461	0.638123	0.651346	-0.446823	-0.166353	0.129743	0.486309	0.852733	1.02592	0.961376		GO:0005829;GO:0008171;GO:0032259;GO:0047429	FALSE	FALSE	FALSE	FALSE	FALSE
F1NWF6;Q5ZJU3	ASNS	Asparagine synthetase [glutamine-hydrolyzing]	1	5	96	218	-6.80613	-10.5626	-0.492076	-0.489275	-0.428348	-0.642498	-1.17298	-0.957554	-1.02027	-0.496493	-0.512782	-0.520593	-0.696166	-0.759214	-0.808599	-0.759469		GO:0004066;GO:0005524;GO:0005829;GO:0006529;GO:0006541;GO:0042149;GO:0043066;GO:0045931;GO:0070981;GO:0004066;GO:0005524;GO:0005829;GO:0006529;GO:0006541;GO:0070981	FALSE	FALSE	FALSE	FALSE	FALSE	0.125861	P08243
A0A1D5PXK9;A0A3Q2U645	ASPM	Abnormal spindle microtubule assembly	2	13	144	368	-22.7716	77.2536	-0.352896	0.194192	0.372947	1.22795	2.20727	2.28322	2.36769	-0.254161	0.171749	0.309651	1.02201	2.2082	2.45177	2.63017		GO:0001764;GO:0002052;GO:0003690;GO:0003712;GO:0005516;GO:0005634;GO:0005737;GO:0006357;GO:0007283;GO:0008584;GO:0021873;GO:0021987;GO:0030496;GO:0036449;GO:0045665;GO:0045769;GO:0048477;GO:0048589;GO:0051445;GO:0051653;GO:0051661;GO:0072687;GO:0090263;GO:0090306;GO:0097150;GO:0097431	FALSE	FALSE	FALSE	FALSE	TRUE
Q5ZM88	ASXL2	Putative Polycomb group protein ASXL2	5	2	5	12	37.1457	-25.8738	0.0487107	0.199175	0.0297396	-0.110404	-1.21936	-1.26836	-1.28733	0.164541	0.179925	0.13205	0.188809	-0.747178	-0.897195	-0.929866		GO:0003677;GO:0003682;GO:0006351;GO:0009887;GO:0035517;GO:0042975;GO:0045944;GO:0046872	FALSE	FALSE	FALSE	FALSE	FALSE
A0A1D5PBH1;A0A3Q2UDD4	ATAD2	ATPase family AAA domain containing 2	5	1	48	204	21.0592	5.76216	-0.107556	-0.04863	0.0684637	-0.146793	-0.580061	-0.449115	-0.499714	-0.169478	0.0639985	0.037039	-0.0389923	-0.659939	-0.804018	-0.542715		GO:0003682;GO:0005524;GO:0005634;GO:0005654;GO:0006325;GO:0016887;GO:0031936;GO:0042393;GO:0045944	FALSE	FALSE	FALSE	FALSE	FALSE
A0A1D5PXZ4	ATAD2B	ATPase family AAA domain containing 2B	5	1	48	152	29.9037	5.06106	0.101904	0.257367	-0.00200987	-0.0552208	-0.413402	-0.582443	-0.521496	0.0599119	0.161827	0.225175	0.0853322	-0.310291	-0.34286	-0.524614		GO:0003682;GO:0005524;GO:0005634;GO:0005654;GO:0016887;GO:0031936;GO:0042393;GO:0045944;GO:0070577	FALSE	FALSE	FALSE	FALSE	FALSE
F1NJA2	ATAD5	AAA domain-containing protein	5	2	5	12	43.8731	-16.561	0.130173	0.282284	0.204165	-0.0728545	-0.92939	-0.96155	-1.098	-0.0275986	0.303056	0.231982	0.163542	-0.670793	-1.0636	-0.946719		GO:0002377;GO:0003677;GO:0005524;GO:0005634;GO:0030890;GO:0031391;GO:0042770;GO:0042771;GO:0045740;GO:0048304;GO:0061860;GO:0090618;GO:1901990;GO:1902166;GO:1902751	FALSE	FALSE	FALSE	FALSE	FALSE	0.85476	Q96QE3
O93602;G1K360	ATF2	Cyclic AMP-dependent transcription factor ATF-2	1	2	16	51	-0.838009	-42.2385	-0.396543	-0.148704	-0.184137	-0.563164	-1.58926	-1.32183	-1.66406	-0.269628	-0.0738819	-0.0498733	-0.123135	-0.940532	-1.32867	-1.34351		GO:0000790;GO:0001102;GO:0001228;GO:0003151;GO:0003682;GO:0005654;GO:0005741;GO:0006970;GO:0008140;GO:0016525;GO:0019901;GO:0031573;GO:0032915;GO:0035497;GO:0035861;GO:0045444;GO:0045944;GO:0051091;GO:0060612;GO:0110024;GO:1902110;GO:0003677;GO:0003700;GO:0005634;GO:0005741;GO:0006357;GO:0006974;GO:0046872	FALSE	FALSE	FALSE	TRUE	FALSE
F1NLP9	ATF7IP	Activating transcription factor 7-interacting protein 1	5	2	2	17	30.4468	-22.2388	-0.0127614	0.0770858	-0.0824232	-0.18408	-1.12923	-1.08299	-1.20663	-0.0331721	0.155377	0.114966	0.0225114	-0.527811	-1.0059	-0.927452		GO:0000122;GO:0003714;GO:0005667;GO:0005829;GO:0006306;GO:0016604;GO:0016887;GO:0045893;GO:0045898;GO:0050821;GO:0090309	FALSE	FALSE	FALSE	FALSE	FALSE
E1C502	ATG3	Autophagy-related protein 3	6	4	4	31	-7.89669	53.2809	-0.585765	-0.180114	0.336832	0.748516	0.424867	0.758059	0.756767	-0.787691	-0.421395	0.0724891	0.936356	0.98402	0.878378	0.783392		GO:0000045;GO:0000153;GO:0000422;GO:0005829;GO:0015031;GO:0016567;GO:0019776;GO:0019777;GO:0019899;GO:0043653;GO:0044804;GO:0050765;GO:1902017	FALSE	FALSE	FALSE	FALSE	FALSE	0.0551688	Q9NT62
Q5ZHW2;F7AY48;R4GKP3;A0A1D5PCP9	ATG5	Autophagy protein 5	6	76	311	885	8.32333	40.0291	0.0580835	-0.0259155	0.0761958	0.57236	-1.145	-0.134361	0.287625	-0.0186249	0.325017	0.199126	-0.0823969	0.342849	0.567606	0.746159		GO:0000045;GO:0000422;GO:0001974;GO:0002718;GO:0005776;GO:0005930;GO:0006501;GO:0006995;GO:0009620;GO:0019883;GO:0031397;GO:0034045;GO:0034274;GO:0035973;GO:0039689;GO:0042311;GO:0042493;GO:0043066;GO:0044233;GO:0044804;GO:0045060;GO:0048840;GO:0050765;GO:0051279;GO:0055015;GO:0060047;GO:0061739;GO:0070257;GO:0071500;GO:0075044;GO:1902017;GO:2000378;GO:2000619	FALSE	FALSE	FALSE	FALSE	FALSE
P31335	ATIC	Bifunctional purine biosynthesis protein PURH	4	16	49	166	-10.0315	30.3626	-0.82135	-0.542519	-0.15316	0.18271	-0.171312	0.110483	0.123213	-0.807092	-0.672296	-0.403417	-0.0762303	0.205533	0.202872	0.315353		GO:0003937;GO:0004643;GO:0005829;GO:0006189;GO:0042803	FALSE	FALSE	FALSE	FALSE	FALSE
E1C0Q6	ATM	Non-specific serine/threonine protein kinase	5	2	5	12	43.8021	-12.776	0.14729	0.236362	0.414113	-0.0138893	-0.883533	-0.892195	-1.12944	-0.00312852	0.178726	0.281601	0.227471	-0.601806	-0.83665	-0.958415		GO:0000077;GO:0000723;GO:0000724;GO:0000781;GO:0001541;GO:0001756;GO:0002331;GO:0002377;GO:0004674;GO:0004677;GO:0005524;GO:0005634;GO:0005654;GO:0005730;GO:0005819;GO:0006974;GO:0006975;GO:0007050;GO:0007094;GO:0007140;GO:0007143;GO:0007420;GO:0007507;GO:0008340;GO:0008630;GO:0009791;GO:0010506;GO:0016303;GO:0016572;GO:0030335;GO:0030889;GO:0032212;GO:0033151;GO:0035264;GO:0036092;GO:0036289;GO:…	TRUE	FALSE	FALSE	FALSE	FALSE
A0A1D5P2V5	ATP13A1	Cation-transporting ATPase	4	16	63	129	-8.87988	20.4024	-0.407338	-0.597254	-0.49112	0.169855	-0.0873123	-0.304297	-0.235457	-0.447905	-1.02654	-0.871496	-0.466205	0.413768	0.394319	0.082825		GO:0005524;GO:0006812;GO:0006874;GO:0016021;GO:0016887;GO:0046872	FALSE	FALSE	FALSE	FALSE	FALSE
Q03669;A0A1L1RKB7	ATP2A2	Sarcoplasmic/endoplasmic reticulum calcium ATPase 2	4	16	63	390	-9.17844	20.0435	-0.514408	-0.78914	-0.789749	-0.0930783	-0.0714739	-0.181751	-0.304974	-0.713899	-0.980147	-0.938068	-0.505977	0.247655	0.175573	0.001344		GO:0002026;GO:0005388;GO:0005509;GO:0005524;GO:0006874;GO:0006984;GO:0006996;GO:0008553;GO:0014883;GO:0014898;GO:0016021;GO:0016887;GO:0019899;GO:0032470;GO:0033017;GO:0033292;GO:0034599;GO:0044325;GO:0044548;GO:0045822;GO:0070296;GO:0070588;GO:0097470;GO:1900121;GO:1902600;GO:1903233;GO:1903515;GO:0005388;GO:0005524;GO:0006816;GO:0006874;GO:0008553;GO:0016021;GO:0016887;GO:0033017;GO:0042493;GO:…	FALSE	FALSE	FALSE	FALSE	FALSE	0.012743	P16615
A0A1L1RY35;A0A1D5PN54;A0A1D5PJG9;A0A1L1RZJ6;A0A1D5P3S4	ATP5A1Z	ATP synthase subunit alpha	3	38	127	301	-30.0232	-17.4801	-0.849026	-1.7793	-1.58366	-2.02473	-1.91761	-1.6388	-1.38237	-1.177	-1.83599	-1.25708	-1.16665	-0.864367	-1.99291	-0.817672		GO:0005524;GO:0005886;GO:0015986;GO:0043531;GO:0045261;GO:0046933;GO:0005524;GO:0005886;GO:0015986;GO:0043531;GO:0045261;GO:0046933	FALSE	FALSE	FALSE	FALSE	FALSE
A0A1D5PP57;A0A3Q2U7V8	ATP6V1B2	Vacuolar proton pump subunit B	6	16	49	311	-12.7895	37.0859	-0.977431	-0.658884	-0.453966	0.279081	0.372281	0.273931	0.503749	-1.0038	-0.454962	-0.503796	0.0545081	0.396729	0.749084	0.678489		GO:0001726;GO:0005524;GO:0005829;GO:0005902;GO:0016324;GO:0033180;GO:0043231;GO:0046034;GO:1902600	FALSE	FALSE	FALSE	FALSE	FALSE
A0A1D5PA09	ATP6V1C1	V-type proton ATPase subunit C	4	1	23	188	5.5298	26.7614	-0.21282	0.12463	0.0257227	-0.0475532	-0.291286	-0.0834373	-0.127782	-0.244254	-0.127166	-0.203192	-0.260868	-0.115929	-0.0783955	0.133262		GO:0000221;GO:0005886;GO:0008553;GO:0046961;GO:1902600	FALSE	FALSE	FALSE	FALSE	FALSE
A0A1L1S0D5;E1BT00	ATP6V1D	V-type proton ATPase subunit D (V-ATPase subunit D) (V-ATPase 28 kDa accessory protein) (Vacuolar proton pump subunit D)	4	1	1	433	5.12275	29.4142	-0.321108	-0.238001	0.176226	-0.0702284	-0.356759	-0.226526	-0.121942	-0.149309	-0.162197	0.0680576	0.0216367	-0.0842484	0.201294	0.493877		GO:0005813;GO:0005929;GO:0033176;GO:0046961;GO:0060271;GO:0061512;GO:1902600	FALSE	FALSE	FALSE	FALSE	FALSE
F1NGW1	ATR	ATR serine/threonine kinase	5	2	5	71	23.6817	-14.8402	-0.162014	0.0386159	0.0499298	-0.224682	-1.07871	-0.978601	-1.09774	-0.223021	0.066076	0.14401	0.0786192	-0.590026	-0.891265	-0.834219		GO:0000077;GO:0000723;GO:0004674;GO:0005524;GO:0005634;GO:0005794;GO:0006281;GO:0008156;GO:0016605;GO:0018105;GO:0032405;GO:0032407;GO:0034644;GO:0043517;GO:0046777;GO:0070198;GO:0071480;GO:0090399;GO:0097694;GO:1904884	TRUE	FALSE	FALSE	TRUE	FALSE	0.899917	Q13535
A0A1D5PLI2	ATRIP	ATR-interacting protein (ATM and Rad3-related-interacting protein)	5	2	5	288	43.9784	-18.741	0.0925847	0.423128	0.112465	0.0400093	-1.19236	-0.970753	-1.27025	-0.31199	0.286781	0.347337	-0.000785781	-0.520488	-0.742123	-0.776953		GO:0000077;GO:0005654;GO:0006281;GO:0070530	TRUE	FALSE	FALSE	TRUE	FALSE
E1C8H5;A0A1D5PZA1	ATRX	ATRX chromatin remodeler	5	1	48	152	30.5775	3.15627	-0.104024	0.0578364	0.0906321	-0.0197755	-0.573401	-0.626207	-0.68417	-0.073846	0.148531	0.162775	0.111759	-0.264955	-0.480401	-0.526264		GO:0000212;GO:0000780;GO:0003678;GO:0003682;GO:0005524;GO:0006281;GO:0006336;GO:0006338;GO:0007283;GO:0010571;GO:0015616;GO:0016605;GO:0030330;GO:0030900;GO:0031297;GO:0031618;GO:0032206;GO:0032508;GO:0035064;GO:0035128;GO:0035264;GO:0046872;GO:0060009;GO:0070087;GO:0070192;GO:0070198;GO:0072520;GO:0072711;GO:1900112;GO:1901581;GO:1901582;GO:1904908;GO:1990707	FALSE	FALSE	FALSE	FALSE	FALSE	0.907231	P46100
A0A1D5PLC3;E1C7R6	ATXN10	Ataxin 10	4	1	121	284	10.014	22.8092	-0.415828	0.0260584	-0.0473183	0.266687	-0.576112	-0.0859453	-0.163562	-0.65306	0.0786072	0.0139219	0.138517	-0.80097	-0.261759	0.0396444		GO:0005829;GO:0005886;GO:0030425;GO:0031175;GO:0043025;GO:0048471;GO:0060271	FALSE	FALSE	FALSE	FALSE	FALSE
A0A1D5PZ01;F1NJL0;A0A3Q2UET9	ATXN2L	Ataxin 2	2	17	68	146	-30.7609	74.5453	-1.07438	-0.54975	-0.227427	0.853271	1.76962	2.43491	2.47413	-1.06025	-0.664266	-0.393814	-0.0344369	1.97397	2.6501	2.81039		GO:0002091;GO:0003723;GO:0005154;GO:0005802;GO:0005829;GO:0005844;GO:0008022;GO:0010494;GO:0010603;GO:0033962;GO:0034063;GO:0048471	FALSE	FALSE	FALSE	FALSE	FALSE	0.0206252	Q99700
Q9W689;A0A3Q2U0D7	ATXN3	Ataxin-3	4	1	29	233	12.3343	37.9399	-0.225131	0.293641	0.394334	0.16281	-0.295954	-0.129497	-0.0839224	-0.263302	0.346222	0.32374	0.477951	0.217967	0.0582863	0.207687		GO:0004843;GO:0005634;GO:0006515;GO:0008234;GO:0016579;GO:0031625;GO:0035520;GO:0043161;GO:0071218	FALSE	FALSE	FALSE	FALSE	FALSE
E1BVE1	AURKB	Aurora kinase A	4	1	1	1	3.76015	30.0924	-0.344582	-0.167546	0.0603242	0.08521	-0.223849	-0.086254	-0.151772	-0.333584	-0.153666	-0.0656467	0.156729	0.103936	0.134459	0.0823154		GO:0000780;GO:0005524;GO:0005654;GO:0005829;GO:0005876;GO:0007052;GO:0007057;GO:0007100;GO:0009611;GO:0009948;GO:0010629;GO:0019901;GO:0031616;GO:0031625;GO:0031647;GO:0032091;GO:0032133;GO:0032436;GO:0032465;GO:0035174;GO:0035404;GO:0042585;GO:0043066;GO:0043203;GO:0045120;GO:0046982;GO:0048471;GO:0051233;GO:0051642;GO:0071539;GO:0072687;GO:0097421;GO:0097431;GO:1900195;GO:1990138	TRUE	FALSE	FALSE	FALSE	FALSE	0.299839	O14965
A0A1D5PFT2	BABAM1	BRISC and BRCA1-A complex member 1 (Mediator of RAP80 interactions and targeting subunit of 40 kDa) (New component of the BRCA1-A complex)	4	1	1	1	3.27883	29.5147	-0.495757	-0.204367	0.0684637	0.224132	-0.27435	-0.039779	-0.25093	-0.408388	-0.125165	-0.0423246	0.124618	0.202053	-0.0167439	-0.0111083		GO:0045739;GO:0070531;GO:0070552;GO:0071425	FALSE	FALSE	FALSE	FALSE	FALSE
Q5ZML0	BABAM2	BRISC and BRCA1-A complex member 2	4	1	37	933	-6.22693	28.126	-0.629672	-0.40047	-0.102131	0.301923	-0.172877	-0.0280693	-0.0598061	-0.630442	-0.913158	-0.264498	-0.0131531	0.0959017	0.259221	0.017826		GO:0000152;GO:0005164;GO:0005634;GO:0005737;GO:0005829;GO:0006302;GO:0006325;GO:0006915;GO:0007049;GO:0010212;GO:0031593;GO:0043066;GO:0045739;GO:0051301;GO:0070531;GO:0070552;GO:0072425	FALSE	FALSE	FALSE	FALSE	FALSE	0.111961	Q9NXR7
A0A1D5P867;Q5F3N6;F1NVF5	BAP1	Ubiquitin carboxyl-terminal hydrolase	5	2	2	17	30.4653	-30.0629	-0.0779961	0.197449	0.0319403	-0.0304835	-1.05038	-1.3571	-1.37335	-0.112371	0.0195312	0.125119	0.0823392	-0.866991	-1.01242	-1.20549		GO:0001558;GO:0003682;GO:0004843;GO:0005654;GO:0005737;GO:0005829;GO:0006511;GO:0010035;GO:0016579;GO:0035517;GO:0035522;GO:0045892;GO:0051726;GO:0061519;GO:0071108;GO:1900015;GO:0001558;GO:0003682;GO:0004843;GO:0005634;GO:0005737;GO:0006511;GO:0008234;GO:0016579;GO:0035517;GO:0035522;GO:0045892;GO:0051726;GO:0071108	FALSE	FALSE	FALSE	FALSE	FALSE
F7BF09	BARD1	BRCA1-associated RING domain protein 1 (BARD-1) (EC 2.3.2.27) (RING-type E3 ubiquitin transferase BARD1)	5	2	5	53	42.0619	-2.67038	0.281477	0.360865	0.289414	0.0361494	-0.865988	-0.860663	-0.874641	0.381078	0.376881	0.318952	0.264384	-0.463371	-0.634986	-0.741744		GO:0003723;GO:0016607;GO:0031436;GO:0036464;GO:0042325;GO:0042803;GO:0043065;GO:0043066;GO:0046826;GO:0046872;GO:0046982;GO:0070531;GO:0085020	FALSE	FALSE	FALSE	TRUE	FALSE
A0A1D5P6F2	BAZ1A	Bromodomain adjacent to zinc finger domain protein 1A (ATP-dependent chromatin-remodeling protein) (ATP-utilizing chromatin assembly and remodeling factor 1) (hACF1) (CHRAC subunit ACF1) (Williams syndrome transcription factor-related chromatin-remodeling factor 180) (WCRF180) (hWALp1)	1	2	16	163	0.18352	-49.6823	-0.216771	-0.0983911	-0.190423	-0.528677	-1.51119	-1.52274	-1.45816	-0.106697	-0.059797	-0.0934592	-0.139115	-1.05774	-1.8425	-1.45525		GO:0006338;GO:0046872	FALSE	FALSE	FALSE	FALSE	TRUE
F1NFV8	BAZ1A	Bromodomain adjacent to zinc finger domain protein 1A (ATP-dependent chromatin-remodeling protein) (ATP-utilizing chromatin assembly and remodeling factor 1) (hACF1) (CHRAC subunit ACF1) (Williams syndrome transcription factor-related chromatin-remodeling factor 180) (WCRF180) (hWALp1)	5	2	2	33	14.0208	-37.8189	-0.183392	-0.0544292	-0.120781	-0.335433	-1.25376	-1.393	-1.379	-0.154491	-0.0743109	-0.0182961	-0.0515615	-0.794313	-1.19582	-1.31561		GO:0005634	FALSE	FALSE	FALSE	FALSE	TRUE	0.871723	Q9NRL2
A0A1D5PA75;A0A1D5PYB8;A0A1D5PBJ0	BAZ1B	Bromodomain adjacent to zinc finger domain 1B	5	2	2	33	10.5475	-26.5789	-0.133861	-0.117299	-0.161465	-0.442102	-1.19215	-1.1734	-1.15399	-0.121517	-0.126484	-0.172934	-0.260275	-0.86756	-1.02955	-1.13459		GO:0000793;GO:0004713;GO:0005721;GO:0006333;GO:0006338;GO:0006974;GO:0016572;GO:0016604;GO:0018108;GO:0035173;GO:0042393;GO:0043596;GO:0046872	TRUE	FALSE	FALSE	FALSE	TRUE
A0A3Q2UNJ8	BAZ2A	Bromodomain adjacent to zinc finger domain protein 2A (Transcription termination factor I-interacting protein 5) (TTF-I-interacting protein 5) (Tip5) (hWALp3)	5	2	5	12	43.122	-21.9917	0.167782	0.24363	0.304999	-0.0142442	-1.18449	-1.13781	-1.31704	0.187638	0.126054	0.291518	0.231799	-0.726569	-0.818788	-1.20282		GO:0005634;GO:0046872	FALSE	FALSE	FALSE	TRUE	FALSE
E1C8D6;A0A3Q2UC88;A0A3Q3AEG4;A0A3Q2U889;A0A3Q2U293;A0A3Q2U9B7;A0A3Q2TSY3;A0A3Q2U544;A0A3Q2UG63	BBX	BBX high mobility group box domain containing	5	2	5	12	41.3665	-21.9454	0.0903025	0.165706	0.236522	-0.245338	-1.3488	-1.04729	-1.21337	-0.0481754	0.271108	0.309436	0.218993	-0.551679	-1.0351	-1.03626		GO:0000122;GO:0005634;GO:0005654;GO:0005829;GO:0060348;GO:1990837	FALSE	FALSE	FALSE	FALSE	FALSE
F1N8K1;A0A3Q2UG73;A0A1D5P6F0	BCAR3	Fcf2 domain-containing protein	3	6	8	88	-37.9465	-46.8917	-0.153064	-0.162382	-0.630716	-0.99229	-2.04685	-2.06146	-1.90387	-0.188688	-0.25203	-0.856616	-1.30123	-1.74885	-2.0015	-1.94269			FALSE	FALSE	FALSE	FALSE	FALSE	0.887888	Q5QJE6
E1BTS4	BCAS2	Pre-mRNA-splicing factor SPF27 (Breast carcinoma-amplified sequence 2) (DNA amplified in mammary carcinoma 1 protein) (Spliceosome-associated protein SPF 27)	5	2	2	360	4.61874	-22.0314	-0.34574	-0.304084	-0.272735	-0.23908	-1.01026	-1.11765	-1.18533	-0.337089	-0.415948	-0.247071	-0.271304	-0.715289	-0.99655	-0.970682		GO:0000398;GO:0000974;GO:0005662;GO:0005813;GO:0016607;GO:0071007;GO:0071013	TRUE	FALSE	FALSE	FALSE	FALSE	0.591445	O75934
E1BUA8	BCCIP	Protein BCCIP homolog	1	6	18	25	-24.0625	-43.3889	-0.193644	-0.232328	-0.415092	-1.10397	-1.85988	-1.67394	-1.67877	-0.335711	-0.266727	-0.476757	-1.00345	-1.33566	-1.59787	-1.49465		GO:0000079;GO:0000132;GO:0005654;GO:0005813;GO:0005814;GO:0005829;GO:0006974;GO:0007052;GO:0015631;GO:0019207;GO:0019908;GO:0034453;GO:0061101;GO:0090307;GO:0097431	TRUE	FALSE	FALSE	FALSE	FALSE	0.927069	Q9P287
A0A1D5PMI2	BCL11A	B-cell lymphoma/leukemia 11A (BCL-11A) (B-cell CLL/lymphoma 11A) (COUP-TF-interacting protein 1) (Ecotropic viral integration site 9 protein homolog) (EVI-9) (Zinc finger protein 856)	5	2	5	76	33.883	-9.11425	0.186599	0.159483	0.138119	-0.225572	-0.978784	-1.02026	-1.01686	0.0914531	0.375729	0.123656	-0.16193	-0.506017	-0.684191	-0.832104		GO:0000122;GO:0000978;GO:0001227;GO:0003700;GO:0003712;GO:0005634;GO:0005654;GO:0006355;GO:0043565;GO:2000171	FALSE	FALSE	FALSE	FALSE	FALSE
A0A1D5P4I6	BCL7B	BAF chromatin remodeling complex subunit BCL7B	1	2	16	148	0.500592	-40.1197	-0.304962	-0.119342	-0.0812972	-0.264066	-1.54075	-1.49586	-1.61823	-0.312729	-0.161073	-0.396769	-0.324302	-0.865205	-1.03393	-1.34187			FALSE	FALSE	FALSE	FALSE	FALSE
A0A3Q2U7D7;F1NU74	BCL9L	BCL9 like	1	2	16	22	5.20457	-33.6514	-0.201592	-0.107379	0.0244601	-0.52741	-1.24262	-0.992072	-1.33164	-0.215858	-0.0887989	-0.141875	-0.207691	-1.0258	-1.37689	-1.28051		GO:0003713;GO:0005654;GO:0005730;GO:0008013;GO:0010718;GO:0022604;GO:0030512;GO:0035019;GO:0035914;GO:0045944;GO:0060070;GO:1990907	FALSE	FALSE	FALSE	FALSE	TRUE
E1BWR0;A0A1D5PC74;A0A3Q2UE21	BCLAF1	BCL2 associated transcription factor 1	5	2	5	12	31.6217	-5.7108	0.00503635	0.0968075	0.0687317	-0.0407292	-0.759723	-0.930366	-1.16674	0.0883765	0.160126	0.106595	0.122988	-0.361441	-0.706154	-0.871172		GO:0003677;GO:0003712;GO:0006915;GO:0016592;GO:0016607;GO:0043620;GO:0045892;GO:0045944;GO:1990830;GO:2000144;GO:2001022;GO:2001244	FALSE	FALSE	FALSE	TRUE	FALSE
E1C807;A0A1D5P4Z3;A0A1D5PPV1	BCOR	BCL6 corepressor	1	2	16	151	7.7817	-41.5134	-0.127605	-0.0497572	-0.156445	-0.49932	-1.23094	-1.2623	-1.4987	-0.202095	0.13028	-0.268832	-0.22562	-0.72485	-1.38792	-1.3481		GO:0000122;GO:0000415;GO:0000977;GO:0003714;GO:0004842;GO:0005654;GO:0007507;GO:0008134;GO:0030502;GO:0031072;GO:0035518;GO:0042826;GO:0051572;GO:0060021;GO:0065001;GO:0070171;GO:0140261	FALSE	FALSE	FALSE	FALSE	FALSE
A0A1D5P0J8;R4GL51;E1C7N5	BDP1L	SANT domain-containing protein	5	2	2	17	34.3502	-23.446	-0.211552	0.0501885	0.211621	-0.0375997	-0.817438	-1.18825	-1.24776	-0.139439	-0.0658978	0.278426	0.148167	-0.651683	-1.10019	-1.047		GO:0000126;GO:0001156;GO:0005654;GO:0070898	FALSE	FALSE	FALSE	FALSE	FALSE
A0A3Q2U5E5;E1C2N3;A0A3Q2TSJ9	BICD2	BICD cargo adaptor 2	6	21	185	481	8.08297	51.6252	0.17232	0.934645	0.910632	0.692718	0.263861	0.14811	0.0322975	0.0089526	0.746384	0.730175	0.796523	0.632366	0.29338	0.177709		GO:0005794;GO:0005829;GO:0006890;GO:0007018;GO:0008093;GO:0017137;GO:0033365;GO:0034067;GO:0034452;GO:0051959;GO:0070507;GO:0070840;GO:0072393	FALSE	FALSE	FALSE	FALSE	FALSE
F1NLF6;A0A1D5PJN1;A0A3Q3AG44	BIRC6	Baculoviral IAP repeat containing 6	2	7	32	196	-22.7527	73.1182	-0.160926	-0.0658389	0.376462	1.21017	1.71694	1.91886	1.99241	-0.779271	-0.193107	0.307934	0.823087	1.9921	2.31684	2.35673		GO:0000922;GO:0004869;GO:0005634;GO:0005768;GO:0005802;GO:0005815;GO:0006511;GO:0006915;GO:0008284;GO:0010951;GO:0016020;GO:0016567;GO:0030496;GO:0032465;GO:0043066;GO:0061631;GO:2001237	FALSE	FALSE	FALSE	FALSE	FALSE
F1P3V1	BLM	Bloom syndrome protein homolog	1	2	16	22	7.31477	-47.1264	-0.104677	-0.0398474	0.0417043	-0.331816	-1.58413	-1.38053	-1.66928	-0.123137	0.0819476	-0.0607856	-0.359324	-0.9196	-1.30249	-1.38152		GO:0000079;GO:0000400;GO:0000403;GO:0000405;GO:0000723;GO:0000724;GO:0000729;GO:0000733;GO:0000781;GO:0000800;GO:0002039;GO:0003697;GO:0005524;GO:0005634;GO:0005694;GO:0005730;GO:0005737;GO:0005829;GO:0006268;GO:0006281;GO:0006310;GO:0007095;GO:0008270;GO:0009378;GO:0010165;GO:0016363;GO:0016605;GO:0031297;GO:0032508;GO:0032991;GO:0036310;GO:0042803;GO:0043138;GO:0044806;GO:0045893;GO:0045910;GO:…	TRUE	FALSE	FALSE	TRUE	FALSE	0.885994	P54132
P87362	BLMH	Bleomycin hydrolase	4	8	304	861	-17.0457	7.67659	-1.71092	-1.45821	-1.01295	-0.411242	-0.755662	-0.201567	-0.190546	-1.46082	-1.33369	-1.04778	-0.993896	-0.432349	-0.180721	0.0318805		GO:0004177;GO:0004197;GO:0005737;GO:0006508;GO:0008234;GO:0009636;GO:0042493;GO:0042802;GO:0043418	FALSE	FALSE	FALSE	FALSE	FALSE	0.0796616	Q13867
Q9YGC1;A0A3Q2UDU4;A0A3Q2UGA2;A0A3Q2UMK8	BLNK	B-cell linker protein	4	5	96	271	-4.72924	-7.99732	-0.561609	-0.449149	-0.512809	-0.570307	-1.13153	-0.936438	-0.993458	-0.455913	-0.290005	-0.415742	-0.387961	-0.574755	-0.563921	-0.583875		GO:0005515;GO:0005737;GO:0005829;GO:0005886;GO:0007169;GO:0007202;GO:0030183;GO:0035556;GO:0051726	FALSE	FALSE	FALSE	FALSE	FALSE
Q5SDR3	BMI1	Polycomb complex protein BMI-1	1	2	310	883	-0.333217	-14.1529	-0.241279	-0.154222	-0.313588	-0.460816	-0.973579	-1.45921	-1.07322	-0.541637	-0.3441	-0.242927	-0.615085	-0.734105	-0.153146	-1.44938		GO:0000122;GO:0000151;GO:0000792;GO:0000978;GO:0005737;GO:0006306;GO:0006342;GO:0006959;GO:0007420;GO:0008270;GO:0016573;GO:0016604;GO:0021903;GO:0030890;GO:0031519;GO:0033092;GO:0035102;GO:0036353;GO:0045814;GO:0048103;GO:0048704;GO:0051443;GO:0097027;GO:1990841;GO:2000011;GO:2001234	FALSE	FALSE	FALSE	FALSE	FALSE
F1NH69	BMS1	Bms1-type G domain-containing protein	3	6	8	302	-36.7317	-48.3666	-0.0331431	-0.0548064	-0.433761	-0.926171	-2.1138	-1.98872	-1.9296	-0.0147101	-0.177355	-0.756946	-1.25075	-1.65731	-1.95923	-1.88426		GO:0000462;GO:0000479;GO:0003924;GO:0005525;GO:0005654;GO:0005730;GO:0030686;GO:0034511	TRUE	TRUE	FALSE	FALSE	TRUE	0.856308	Q14692
A0A3Q3AU43;A0A3Q2TYZ7;A0A3Q2UDT3	BOD1L1	Biorientation of chromosomes in cell division protein 1-like 1	5	2	5	439	33.3408	-14.1355	-0.298533	0.0756925	0.0810998	0.152167	-1.48465	-1.12157	-0.834892	-0.117206	0.127174	0.199705	0.0729609	-0.804389	-0.840152	-0.618228		GO:0000922;GO:0000940;GO:0004864;GO:0005737;GO:0005813;GO:0005876;GO:0007049;GO:0032515;GO:0051301;GO:0051721	FALSE	FALSE	FALSE	FALSE	FALSE
R4GKR8	BOD1L1	Biorientation of chromosomes in cell division protein 1-like 1	5	2	5	12	38.2707	-18.589	-0.0658559	0.091302	0.189999	0.078514	-1.07914	-1.03361	-1.13935	-0.0451008	0.12219	0.220619	0.17595	-0.557501	-0.983695	-0.988932		GO:0000922;GO:0000940;GO:0004864;GO:0005813;GO:0005876;GO:0032515;GO:0051721	FALSE	FALSE	FALSE	FALSE	FALSE
A0A3Q2U1Z0;A0A3Q2UF52;A0A3Q3A9R4	BOP1	Ribosome biogenesis protein BOP1	1	6	8	465	-33.6685	-46.8259	-0.233969	-0.154277	-0.501341	-0.909169	-1.99455	-1.92682	-1.88487	-0.214015	-0.304643	-0.710721	-0.982419	-1.53879	-1.82728	-1.78982		GO:0000463;GO:0000466;GO:0005654;GO:0030687;GO:0043021;GO:0070545	TRUE	TRUE	FALSE	FALSE	FALSE
F1P2D2	BPNT1	3'(2'),5'-bisphosphate nucleotidase 1 (EC 3.1.3.7) (Bisphosphate 3'-nucleotidase 1) (PAP-inositol 1,4-phosphatase) (PIP)	4	1	23	50	1.30794	17.7521	-0.422787	-0.320789	-0.107182	-0.0912677	-0.510472	-0.335879	-0.257073	-0.325977	-0.469314	-0.231708	-0.136741	-0.156041	-0.127277	0.000265448		GO:0008441;GO:0046854;GO:0046855;GO:0046872	FALSE	FALSE	FALSE	FALSE	FALSE
A0A1D5NWF0	BPTF	Nucleosome-remodeling factor subunit BPTF (Bromodomain and PHD finger-containing transcription factor) (Fetal Alz-50 clone 1 protein) (Fetal Alzheimer antigen)	5	2	5	53	43.8878	-3.01508	0.0419953	0.214905	0.272929	0.191524	-0.947511	-0.8638	-1.05247	0.11629	0.368172	0.369321	0.441883	-0.395053	-0.737077	-0.704294		GO:0000978;GO:0006357;GO:0016589;GO:0035064;GO:0042766;GO:0046872	FALSE	FALSE	FALSE	FALSE	TRUE
A0A1D5PZD7	BPTF	Nucleosome-remodeling factor subunit BPTF (Bromodomain and PHD finger-containing transcription factor) (Fetal Alz-50 clone 1 protein) (Fetal Alzheimer antigen)	5	2	5	12	45.3658	-8.24898	0.17792	0.222848	0.350704	0.127644	-0.92404	-1.22399	-1.17723	0.13367	0.394761	0.451817	0.364363	-0.473147	-0.666545	-0.884409		GO:0000978;GO:0006357;GO:0016589;GO:0035064;GO:0042766	FALSE	FALSE	FALSE	FALSE	TRUE
F1N8I5;A0A3Q2TYI7	BRCA1	Breast cancer type 1 susceptibility protein (EC 2.3.2.27) (RING finger protein 53) (RING-type E3 ubiquitin transferase BRCA1)	5	2	5	49	43.795	2.00409	0.35841	0.535923	0.426144	0.196644	-0.732909	-0.781955	-0.766264	0.338474	0.545131	0.502242	0.403644	-0.37545	-0.541568	-0.726933		GO:0000724;GO:0000800;GO:0000976;GO:0003713;GO:0003723;GO:0004842;GO:0005737;GO:0005886;GO:0006301;GO:0006633;GO:0007049;GO:0007059;GO:0008270;GO:0008630;GO:0010212;GO:0010575;GO:0016604;GO:0031398;GO:0031436;GO:0031625;GO:0033147;GO:0035066;GO:0035067;GO:0042802;GO:0043009;GO:0043627;GO:0045717;GO:0045739;GO:0045766;GO:0045892;GO:0045944;GO:0051571;GO:0051573;GO:0051865;GO:0070063;GO:0070512;GO:…	FALSE	FALSE	FALSE	TRUE	TRUE	0.286079	P38398
E1C8A6	BRCC3	BRCA1/BRCA2-containing complex subunit 3	4	16	106	653	-6.84926	34.0844	-0.371791	-0.30598	0.004148	0.286895	-0.147489	-0.105084	0.0298672	-0.529627	-1.57251	0.166925	0.346312	0.539717	-0.0388227	0.330129		GO:0000152;GO:0004843;GO:0005654;GO:0005737;GO:0006281;GO:0006302;GO:0008237;GO:0010165;GO:0030234;GO:0031593;GO:0045739;GO:0046872;GO:0050790;GO:0070122;GO:0070531;GO:0070536;GO:0070537;GO:0070552;GO:0072425	FALSE	FALSE	FALSE	FALSE	FALSE
A0A3Q2U221;A0A1D5P4B8;A0A1D5NX89;A0A1D5PJ78;A0A1D5PJ06	BRD1	Bromodomain-containing protein 1 (BR140-like protein) (Bromodomain and PHD finger-containing protein 2)	5	1	48	147	29.258	6.14276	0.162903	0.123615	0.333188	-0.0354371	-0.486695	-0.324328	-0.416116	0.266141	0.17476	0.107459	-0.00931681	-0.292436	-0.543212	-0.53072		GO:0016607;GO:0036409;GO:0042393;GO:0043972;GO:0044154;GO:0046872;GO:0070776	FALSE	FALSE	FALSE	FALSE	FALSE
F1NS89	BRD2	Bromodomain-containing protein 2 (O27.1.1) (Really interesting new gene 3 protein)	5	2	2	33	21.3814	-40.1233	0.0727232	0.0606405	0.021477	-0.352531	-1.23266	-1.26547	-1.2767	0.0480598	0.161462	-0.0330459	-0.0787742	-0.774877	-1.03629	-1.2107		GO:0003682;GO:0005737;GO:0006334;GO:0006357;GO:0016607;GO:0070577	FALSE	FALSE	FALSE	FALSE	FALSE	0.942764	P25440
E1C8U8;A0A3Q2UBL6;A0A3Q2TWV6	BRD3	Bromodomain containing 3	1	2	16	535	-8.73348	-39.2768	-0.338451	-0.171407	-0.417664	-0.732275	-1.39094	-1.40856	-1.53232	-0.375963	-0.343376	-0.455547	-0.328263	-1.19575	-1.67669	-1.41966		GO:0003682;GO:0006325;GO:0006357;GO:0070577	FALSE	FALSE	FALSE	FALSE	FALSE
A0A1D5NZQ0	BRD4	Bromodomain-containing protein 4 (Protein HUNK1)	5	2	5	12	39.1036	-15.9549	0.0373824	0.112588	0.157074	-0.0761849	-1.00133	-1.11786	-1.12478	0.0208356	0.19993	0.208935	0.167389	-0.51717	-0.834452	-0.944848			FALSE	FALSE	FALSE	FALSE	TRUE
E1BQ83;Q5ZKG2	BRD7	Bromodomain-containing protein 7	5	2	5	12	38.7586	-19.7999	0.125166	0.212343	0.186564	-0.127812	-1.04704	-1.13811	-1.22638	-0.0780296	0.164253	0.229943	0.137941	-0.6263	-0.921087	-0.915418		GO:0000976;GO:0002039;GO:0003713;GO:0003714;GO:0005634;GO:0005654;GO:0005829;GO:0006357;GO:0008134;GO:0008285;GO:0035066;GO:0045892;GO:0045893;GO:0070577;GO:2000134;GO:0005634;GO:0006357;GO:0007049;GO:0016055;GO:0070577	FALSE	FALSE	FALSE	FALSE	FALSE	0.931918	Q9NPI1
A0A1D5PRX9;A0A1D5PMI9;A0A1D5PJ29;A0A1D5P732;A0A3Q2TTF2	BRD8	Bromo domain-containing protein	5	2	2	2	22.9582	-26.1654	-0.320258	-0.0547378	-0.0905649	-0.197786	-1.16333	-1.23586	-1.2235	-0.0757271	0.150001	-0.120459	0.0253817	-0.559469	-0.912297	-1.07523		GO:0000812;GO:0005739;GO:0016573;GO:0030374;GO:0035267;GO:0043967;GO:0043968;GO:0045944;GO:0046966;GO:0097067	FALSE	FALSE	FALSE	FALSE	FALSE
A0A3Q2TUM4;A0A3Q3APR4	BRD9	Bromodomain-containing protein 9 (Rhabdomyosarcoma antigen MU-RMS-40.8)	5	2	5	448	40.2513	-8.79967	0.0174615	0.266727	-0.156758	0.121556	-0.918249	-1.29024	-0.936416	0.0478678	0.483318	0.0661542	0.132395	-0.367385	-0.894179	-0.601696		GO:0005634;GO:0006357;GO:0070577	FALSE	FALSE	FALSE	FALSE	FALSE
F1NQ85	BRF1	BRF1 RNA polymerase III transcription initiation factor subunit	5	2	2	758	9.97476	-41.8745	-0.221582	0.176628	0.0871783	-0.870855	-1.25282	-1.24994	-1.43128	-0.069987	0.026216	0.086579	-0.309539	-0.966695	-0.909347	-1.33494		GO:0000126;GO:0001006;GO:0005634;GO:0006352;GO:0008134;GO:0017025;GO:0046872;GO:0070898	FALSE	FALSE	FALSE	FALSE	FALSE	0.621356	Q92994
Q3YK19	BRIP1	Fanconi anemia group J protein homolog	1	6	307	870	-15.5722	-31.9727	-0.310033	-0.27621	-0.155707	-0.975954	-0.845549	-1.34918	-0.65047	-0.619501	-0.360905	-0.198257	-0.559724	-1.32349	-1.85657	-1.61044		GO:0003677;GO:0003678;GO:0003724;GO:0005524;GO:0005634;GO:0005654;GO:0005737;GO:0006281;GO:0006289;GO:0006357;GO:0007284;GO:0007286;GO:0010705;GO:0031965;GO:0032508;GO:0046872;GO:0051026;GO:0051539;GO:0072520;GO:1990918	FALSE	FALSE	FALSE	FALSE	FALSE
F1NSS7	BRIX1	Brix domain-containing protein	3	10	72	165	-51.2594	-43.4597	-0.292818	-0.543529	-1.00571	-1.60614	-2.75086	-2.65385	-2.51609	-0.259377	-0.742213	-1.63647	-2.20776	-2.30445	-2.69157	-2.6019		GO:0000027;GO:0005654;GO:0005730	TRUE	TRUE	TRUE	FALSE	FALSE	0.530886	Q8TDN6
Q5ZLL9;F1N8F8	BRMS1L	Breast cancer metastasis-suppressor 1-like protein	5	2	5	12	36.7378	-17.4454	-0.0352595	0.11355	0.187322	0.00269154	-1.02274	-1.0052	-1.25592	-0.150851	0.312165	0.217306	-0.00383588	-0.647049	-0.732976	-1.0088		GO:0000122;GO:0016575;GO:0042826;GO:0070822;GO:0000122;GO:0016575;GO:0042826;GO:0070822	FALSE	FALSE	FALSE	FALSE	FALSE	0.753734	Q5PSV4
E1BY06	BROX	BRO1 domain and CAAX motif containing	4	1	23	38	10.022	6.28648	-0.286042	0.0255072	0.0154921	-0.171009	-0.786818	-0.610731	-0.837787	-0.324485	0.12456	0.052888	-0.142892	-0.465563	-0.439534	-0.181382		GO:0016020	FALSE	FALSE	FALSE	FALSE	FALSE	0.127421	Q5VW32
Q5F3S4	BRPF1	Peregrin (Bromodomain and PHD finger-containing protein 1) (Protein Br140)	5	1	48	152	35.1842	2.43226	0.17749	0.178992	0.239059	0.11176	-0.522252	-0.707668	-0.866274	0.277973	0.176324	0.240221	0.0968867	-0.211514	-0.482629	-0.650621		GO:0005829;GO:0005886;GO:0042393;GO:0043972;GO:0044154;GO:0045893;GO:0046872;GO:0070776	FALSE	FALSE	FALSE	FALSE	FALSE
E1BSG1;A0A1D5PNA2;A0A3Q2UPR5;A0A3Q2TUE2	BRWD1	Bromodomain and WD repeat domain containing 1	5	2	5	12	37.1204	-10.7792	-0.0138657	0.0996448	0.0998209	0.00477514	-1.02817	-0.980895	-1.02581	-0.039991	0.183398	0.286296	0.067038	-0.416708	-0.866936	-0.733288		GO:0005634;GO:0005730;GO:0005829;GO:0006357;GO:0007010;GO:0008360	FALSE	FALSE	FALSE	FALSE	FALSE	0.234663	Q9NSI6
A0A1D5P1T4	BTAF1	B-TFIID TATA-box binding protein associated factor 1	1	2	16	52	-2.56356	-43.2991	-0.394001	-0.185379	-0.102627	-0.736465	-1.55711	-1.47685	-1.5131	-0.380606	-0.0964754	-0.0628669	-0.309885	-1.14704	-1.30685	-1.31118		GO:0003712;GO:0005524;GO:0005654;GO:0008094;GO:0035562;GO:0045892	FALSE	FALSE	FALSE	FALSE	FALSE
Q8JH64;Q5ZLF2	BTK	Tyrosine-protein kinase BTK	2	7	35	920	-16.1211	72.8005	-0.268274	-0.0735131	0.767157	1.84634	1.37344	1.56525	1.50168	-0.521485	-0.282071	0.235487	1.6061	1.7636	1.78907	1.79062		GO:0002250;GO:0004715;GO:0005524;GO:0005634;GO:0005829;GO:0005886;GO:0008289;GO:0018108;GO:0035556;GO:0045087;GO:0046872	FALSE	FALSE	FALSE	FALSE	FALSE
F1NDM5	BUB1	Mitotic checkpoint serine/threonine-protein kinase BUB1 (hBUB1) (EC 2.7.11.1) (BUB1A)	2	13	21	700	-21.811	78.0638	-0.689803	-0.138056	0.530026	1.73597	2.23794	2.10836	2.19235	-0.494814	0.137089	0.638961	1.43721	2.31537	2.55947	2.26058	cen060	GO:0000778;GO:0000942;GO:0004672;GO:0005524;GO:0005654;GO:0005829;GO:0006468;GO:0007063;GO:0007094;GO:0051754	FALSE	FALSE	FALSE	TRUE	FALSE
A0A1D5PR30	BUB1B	BUB1 N-terminal domain-containing protein	2	13	95	327	-22.4903	79.685	-0.463212	0.329945	0.705347	1.91022	2.36108	2.41839	2.38932	-0.523053	0.524505	0.791058	1.45189	2.59147	2.74661	2.71665	cen061	GO:0000778;GO:0000940;GO:0004672;GO:0006468;GO:0007091;GO:0007094;GO:0051754;GO:0071459	FALSE	FALSE	FALSE	TRUE	TRUE
Q5ZHW3;A0A1L1RRQ2	BUB3	WD_REPEATS_REGION domain-containing protein	4	5	7	7	-1.60687	-0.961418	-0.501993	-0.380047	-0.39891	-0.510235	-0.823866	-0.712171	-0.796458	-0.452379	-0.427684	-0.385333	-0.468555	-0.447574	-0.512158	-0.482052	cen062	GO:0000070;GO:0000776;GO:0005654;GO:0007094;GO:0008608;GO:0033597;GO:0034501;GO:0043130;GO:1990298	TRUE	FALSE	FALSE	FALSE	FALSE	0.217078	O43684
A0A3Q2U6I1;F1NPB3;A0A1D5PGI9;Q5ZIJ0;A0A1D5P0E1	BUD13	BUD13 homolog	5	2	16	22	12.1255	-46.7496	0.0465934	0.0862731	-0.0640083	-0.500203	-1.35806	-1.46294	-1.68807	-0.0183233	0.0893717	-0.0518011	-0.200981	-0.9016	-1.18824	-1.40641		GO:0000398;GO:0005654;GO:0005684;GO:0070274;GO:0071005;GO:0000398;GO:0005634;GO:0005684;GO:0070274;GO:0071005	FALSE	FALSE	FALSE	FALSE	TRUE	0.914491	Q9BRD0
E1BV47;A0A1L1RSC2	BUD31	BUD31 homolog	1	6	41	232	-11.7522	-24.7171	-0.221016	-0.295286	-0.769248	-0.952868	-1.24248	-1.13117	-1.11996	-0.25914	-0.336979	-0.684718	-0.824566	-0.953698	-1.02749	-0.975315		GO:0000398;GO:0000790;GO:0005681;GO:0030374;GO:0035257;GO:0071007;GO:1903508;GO:2000825	FALSE	FALSE	FALSE	FALSE	FALSE	0.819471	P41223
F1NPV8	BYSL	Bystin like	1	6	41	232	-11.2502	-23.9673	-0.235685	-0.314248	-0.570454	-0.707132	-1.26152	-1.02759	-1.00775	-0.268193	-0.375033	-0.738575	-1.00457	-0.956058	-1.03901	-1.02022		GO:0000462;GO:0005634;GO:0005654;GO:0005730;GO:0005737;GO:0006364;GO:0008283;GO:0030515;GO:0030688;GO:0045177	TRUE	TRUE	FALSE	FALSE	FALSE	0.755042	Q13895
Q5ZLT7	BZW1	Basic leucine zipper and W2 domain-containing protein 1	2	7	143	347	-15.0295	69.2845	-0.062551	0.0251341	0.655244	1.51374	1.31363	1.52088	1.54297	-0.32909	0.00971558	0.288148	1.17724	1.66452	1.72755	1.70405		GO:0005737	FALSE	FALSE	FALSE	FALSE	FALSE
Q5ZL42;A0A1D5PTM7;F1NM03	BZW2	Basic leucine zipper and W2 domain-containing protein 2	2	7	143	347	-14.1615	67.7724	-0.113068	0.159778	0.571814	1.36281	1.16961	1.37969	1.38928	-0.348415	0.0497653	0.299533	1.13927	1.42642	1.53473	1.52796		GO:0005737;GO:0005737;GO:0007399;GO:0030154	FALSE	FALSE	FALSE	FALSE	FALSE
A0A1D5PRL7	C14H7orf26	Chromosome 7 open reading frame 26	5	2	2	333	-0.266021	-13.0259	-0.49955	-0.339737	-0.271111	-0.681544	-0.985566	-1.12102	-1.04005	-0.357666	-0.213421	-0.326874	-0.440751	-0.472467	-0.535484	-0.957157			FALSE	FALSE	FALSE	FALSE	FALSE
F1P4D4	C17H9orf78	Chromosome 9 open reading frame 78	1	2	16	37	-7.08596	-44.3401	-0.18353	-0.0518603	-0.194965	-0.743998	-1.45328	-1.36427	-1.43134	-0.21206	-0.141988	-0.111298	-0.763088	-1.03846	-1.31657	-1.25328		GO:0005634;GO:0005654;GO:0005681;GO:0005829;GO:0048024	FALSE	FALSE	FALSE	FALSE	FALSE	0.919119	Q9NZ63
A0A3Q2U295;A0A3Q3ATF2	C19orf43	Telomerase RNA component interacting RNase	1	6	8	460	-31.6092	-41.8901	-0.35532	-0.372207	-0.741698	-1.2054	-1.81186	-1.8295	-1.79824	-0.430683	-0.416945	-0.72026	-1.0328	-1.56825	-1.68889	-1.45991		GO:0008408;GO:0008409;GO:0090503	FALSE	FALSE	FALSE	FALSE	FALSE
F1NY09	C1H11ORF54	DUF1907 domain-containing protein	5	1	30	786	20.3084	25.1463	-0.0560903	0.436363	0.0802457	-0.156814	-0.699102	-0.539714	-0.537344	-0.0343911	0.53157	0.191928	-0.142752	-0.160099	-0.327498	-0.286407		GO:0005634;GO:0008270;GO:0016604;GO:0016788	FALSE	FALSE	FALSE	FALSE	FALSE	0.150538	Q9H0W9
F1P4R4;Q5ZK74	C1H2ORF49	Ashwin	1	73	291	825	-26.6702	-32.3686	-0.352399	-0.471886	-0.279298	-0.549184	-1.39705	-1.41796	-0.986895	-0.581558	-0.644363	-1.99787	-0.539518	-1.46989	-2.52585	-1.83858		GO:0048598;GO:0072669;GO:0009952;GO:0042981;GO:0048598;GO:0060027;GO:0060062;GO:0072669	FALSE	FALSE	FALSE	FALSE	FALSE
A0A1D5PYM3	C2H1orf35	Chromosome 1 open reading frame 35	5	2	2	366	35.4279	-32.0889	0.314016	0.212343	0.151825	-0.174508	-1.21126	-1.21388	-1.14379	0.151825	0.219194	0.131201	-0.0891296	-0.65797	-1.32756	-1.12912			FALSE	FALSE	FALSE	FALSE	FALSE
A0A1D5NX87	C2H6orf52	RRM domain-containing protein	1	2	16	48	0.598634	-38.3244	-0.237261	-0.231397	-0.189759	-0.422816	-1.20887	-1.47518	-1.42317	-0.293387	-0.240815	-0.203712	-0.236058	-0.785867	-1.22572	-1.2585		GO:0003723;GO:0005634;GO:0005737	FALSE	FALSE	FALSE	FALSE	FALSE
A0A1D5PFG3;A0A1D5PWR4;A0A1D5PQ85	C3	Complement C3 (C3 and PZP-like alpha-2-macroglobulin domain-containing protein 1) [Cleaved into: Complement C3 beta chain; C3-beta-c (C3bc); Complement C3 alpha chain; C3a anaphylatoxin; Acylation stimulating protein (ASP) (C3adesArg); Complement C3b alpha' chain; Complement C3c alpha' chain fragment 1; Complement C3dg fragment; Complement C3g fragment; Complement C3d fragment; Complement C3f fra…	5	2	5	12	41.4046	-13.0373	0.0608835	0.130523	0.13368	0.0409585	-0.964471	-1.05428	-1.20521	0.101754	0.310742	0.245389	0.164222	-0.549853	-0.784921	-0.942772			FALSE	FALSE	FALSE	FALSE	FALSE
A0A1D5P0D2	C33H12orf10	Chromosome 12 open reading frame 10	3	20	53	109	-28.6049	-18.5562	-0.898209	-1.06674	-1.01647	-0.645762	-1.86131	-1.55393	-1.70316	-1.01921	-1.44603	-1.2659	-1.49454	-1.50385	-1.62102	-1.36281		GO:0005634;GO:0005654;GO:0005737;GO:0005739;GO:0035641	FALSE	FALSE	FALSE	FALSE	FALSE
A0A1L1RJV8	C3H1ORF131	cPERP-A	3	6	8	88	-37.4359	-47.6183	0.0109607	-0.172932	-0.741766	-0.985895	-2.06762	-2.13347	-1.88518	-0.0657229	-0.317924	-0.954512	-1.21776	-1.56759	-1.75349	-1.93638	chr52		FALSE	FALSE	FALSE	FALSE	FALSE
E1BYZ0	C4HXorf56	Chromosome X open reading frame 56	1	2	16	48	-4.14324	-44.9863	-0.125084	-0.139547	-0.269756	-0.526734	-1.51205	-1.42825	-1.54071	-0.0411136	-0.183944	-0.239769	-0.447985	-0.891265	-1.35683	-1.24028		GO:0005634;GO:0044297	FALSE	FALSE	FALSE	FALSE	FALSE	0.58887	Q9H5V9
A0A1D5P7R1	C5H14orf166	RNA transcription, translation and transport factor protein	4	5	7	7	5.0586	-0.140775	-0.229685	-0.161072	-0.0595039	-0.456684	-0.907194	-0.69597	-0.597526	-0.310266	-0.29683	-0.160059	-0.374855	-0.670652	-0.469101	-0.431002		GO:0000993;GO:0003723;GO:0005654;GO:0005813;GO:0006388;GO:0006469;GO:0042802;GO:0045944;GO:0048471;GO:0072669;GO:0072686	FALSE	FALSE	FALSE	FALSE	FALSE
A0A1D5NX91	C5H14orf4	Interferon regulatory factor 2 binding protein like	5	2	5	64	27.8742	-17.3009	-0.0433804	0.181163	0.26565	-0.290709	-1.06439	-1.33571	-0.696058	-0.0743683	0.00687948	-0.000234561	0.107054	-0.487124	-1.11276	-0.960329		GO:0000122;GO:0003714;GO:0005634;GO:0005654;GO:0006357;GO:0007399;GO:0016567;GO:0045944;GO:0061630	FALSE	FALSE	FALSE	FALSE	FALSE
A0A1D5NUZ4	C8H1ORF112	Chromosome 1 open reading frame 112	5	2	2	2	18.4414	-22.9257	-0.287748	-0.0048444	0.0370947	-0.504545	-1.31387	-1.00466	-1.06053	-0.214706	-0.231822	0.130958	-0.0429084	-0.605551	-1.06084	-0.959175			FALSE	FALSE	FALSE	FALSE	FALSE
R4GI86	CAB39	Calcium binding protein 39	6	4	14	309	-3.03729	53.6008	-0.323525	-0.0278663	0.621588	0.672404	0.394502	0.595266	0.557269	-0.303393	0.0287481	0.132171	0.810119	0.944531	1.01864	0.801229		GO:0010800;GO:0018105;GO:0019900;GO:0023014;GO:0032147;GO:0035556;GO:0043539;GO:0071902	FALSE	FALSE	FALSE	FALSE	FALSE
A0A1D5PK58;E1BUF4	CABIN1	Calcineurin binding protein 1	5	2	2	2	19.2707	-19.3523	-0.107687	-0.105122	-0.0610736	-0.222288	-0.992791	-1.106	-1.13773	-0.296552	-0.122397	-0.0180268	-0.00218294	-0.649935	-1.02887	-1.00065		GO:0005634;GO:0005654;GO:0005829;GO:0006336;GO:0016235	FALSE	FALSE	FALSE	FALSE	FALSE
E1BVV9	CACTIN	Cactin, spliceosome C complex subunit	5	2	5	12	38.4945	-21.2338	0.0142148	0.15093	0.259577	-0.0251494	-0.985417	-1.18719	-1.209	0.101846	0.199694	0.130108	0.122522	-0.497273	-0.997456	-1.03664		GO:0001933;GO:0005681;GO:0005737;GO:0005829;GO:0010468;GO:0016607;GO:0031665;GO:0032088;GO:0032688;GO:0032717;GO:0032720;GO:0034122;GO:0043124;GO:0045292;GO:0045824;GO:0060339;GO:0071013;GO:0071222;GO:0071347;GO:0071356	FALSE	FALSE	FALSE	FALSE	FALSE
E1BQN9	CACYBP	Calcyclin binding protein	6	16	55	569	-9.88806	48.6008	-0.673055	0.0941501	-0.030368	0.304265	0.430864	0.760693	0.806194	-0.983847	0.0564423	-0.157032	0.040882	0.726888	0.876543	1.01175		GO:0005634;GO:0005641;GO:0005654;GO:0005829;GO:0007507;GO:0015631;GO:0019005;GO:0019904;GO:0030877;GO:0031625;GO:0042803;GO:0044548;GO:1990830	FALSE	FALSE	FALSE	FALSE	FALSE	0.0221941	Q9HB71
P62149;A0A1D5P2H5;A0A3Q3AZM2;P05419	CALM	Calmodulin	6	16	294	857	-5.40653	43.104	-0.472882	-0.220586	-0.321643	0.234291	0.249855	0.302082	0.396686	-0.692878	-0.489024	0.426621	0.125433	0.471761	0.451772	0.868086		GO:0000226;GO:0005509;GO:0019722;GO:0030234;GO:0050790;GO:0000226;GO:0005509;GO:0008022;GO:0017022;GO:0019722;GO:0030234;GO:0032991;GO:0050790;GO:0051401;GO:0097718	FALSE	FALSE	FALSE	FALSE	FALSE
A0A1D5P0U5	CALR	Calreticulin	1	5	52	112	-12.1954	-12.084	-0.564951	-0.643666	-0.882623	-0.772396	-1.06001	-1.22984	-1.27333	-0.719279	-0.700405	-0.853923	-0.969367	-0.649283	-0.98185	-0.960198		GO:0000122;GO:0002502;GO:0003729;GO:0005178;GO:0005509;GO:0005615;GO:0005635;GO:0005788;GO:0005789;GO:0005829;GO:0005844;GO:0006457;GO:0006611;GO:0008284;GO:0009897;GO:0010595;GO:0010628;GO:0017148;GO:0030246;GO:0030866;GO:0030968;GO:0031625;GO:0033144;GO:0034504;GO:0040020;GO:0042824;GO:0044322;GO:0045665;GO:0048387;GO:0048471;GO:0050681;GO:0050766;GO:0050821;GO:0051082;GO:0071157;GO:0090398;GO:…	FALSE	FALSE	FALSE	FALSE	FALSE
A0A1D5PNB0;Q5ZKI0;A0A3Q2UPU8;A0A3Q2U2C3;A0A3Q2UMD3;A0A1D5NZU2;A0A3Q2UFJ3;A0A1D5NZG7	CAMK2D	Calcium/calmodulin-dependent protein kinase type II delta chain	6	16	49	100	-13.7613	35.8963	-0.833127	-0.575199	-0.376431	0.124728	0.0645413	0.338812	0.35315	-1.02386	-0.738152	-0.527667	-0.283669	0.525142	0.609264	0.752578		GO:0004683;GO:0005516;GO:0005524;GO:0005737;GO:0006468;GO:0043005;GO:0004683;GO:0005516;GO:0005524;GO:0005737;GO:0006468;GO:0043005	FALSE	FALSE	FALSE	FALSE	FALSE
F1NHL2;A0A3Q2U962;A0A1D5PM81	CAND1	Cullin associated and neddylation dissociated 1	4	5	7	7	1.76592	5.16035	-0.584051	-0.220509	-0.0812547	-0.266248	-0.792396	-0.598879	-0.63544	-0.62318	-0.272835	-0.101424	-0.152168	-0.356833	-0.360951	-0.39037		GO:0000151;GO:0005634;GO:0005654;GO:0005794;GO:0005829;GO:0010265;GO:0016567;GO:0030154;GO:0031461;GO:0043086;GO:0045893;GO:0045899	FALSE	FALSE	FALSE	FALSE	FALSE	0.08856	Q86VP6
E1BVC2;A0A1D5P2A5	CAND2	Cullin associated and neddylation dissociated 2 (putative)	4	1	23	38	9.00354	9.518	-0.365528	-0.0870377	-0.000201906	-0.166203	-0.633398	-0.545956	-0.637546	-0.34526	-0.006157	0.0623399	-0.0982011	-0.148567	-0.401933	-0.279645		GO:0005634;GO:0005829;GO:0010265;GO:0016567;GO:0017025	FALSE	FALSE	FALSE	FALSE	FALSE
A0A1D5PF08	CANX	Calnexin (IP90) (Major histocompatibility complex class I antigen-binding protein p88) (p90)	4	5	101	235	-14.3999	-3.04427	-0.566678	-0.793453	-0.676532	-0.311468	-0.617738	-0.82156	-0.86807	-0.828799	-0.731371	-0.886114	-0.715891	-0.170103	-0.37395	-0.618953		GO:0005509;GO:0005789;GO:0006457;GO:0016021;GO:0030968;GO:0044233;GO:0044322;GO:0048488;GO:0051082;GO:0072583;GO:0098793	FALSE	FALSE	FALSE	TRUE	FALSE
A0A1D5Q032	CAP1	Adenylyl cyclase-associated protein	2	17	156	384	-25.5848	78.5674	-0.884812	-0.510798	0.33715	1.82902	2.19319	2.41083	2.50635	-0.745075	-0.703786	0.121091	1.01794	2.44883	2.81919	2.84375		GO:0000902;GO:0001667;GO:0003779;GO:0005886;GO:0006898;GO:0007163;GO:0008154;GO:0008179;GO:0030864;GO:0045761	FALSE	FALSE	FALSE	FALSE	FALSE
A0A1D5P7X3	CAPG	Capping actin protein, gelsolin like	6	21	76	173	5.68532	54.4183	0.730495	0.971225	0.875066	0.921652	0.539021	0.567018	0.706717	0.323803	0.764328	0.857421	0.959964	0.924804	0.720956	0.837689		GO:0005546;GO:0005615;GO:0005654;GO:0005730;GO:0005737;GO:0005814;GO:0007417;GO:0008154;GO:0015629;GO:0019904;GO:0030031;GO:0051014;GO:0051015;GO:0051016;GO:0072686;GO:0090543	FALSE	FALSE	FALSE	FALSE	FALSE
A0A1D5PEK3	CAPN1	Calpain-1 catalytic subunit (EC 3.4.22.52) (Calcium-activated neutral proteinase 1) (CANP 1) (Calpain mu-type) (Calpain-1 large subunit) (Cell proliferation-inducing gene 30 protein) (Micromolar-calpain) (muCANP)	2	32	98	225	-13.105	67.5055	-0.430041	1.17181	0.460919	1.58667	1.20487	1.35231	1.31236	-0.448988	-0.442615	0.216277	1.30819	1.69936	1.25107	1.51281		GO:0005509;GO:0005737;GO:0005739;GO:0005764;GO:0005829;GO:0005886;GO:0032801;GO:0050790	FALSE	FALSE	FALSE	FALSE	FALSE
A0A1D5NVC3	CAPN7	Calpain 7	6	1	1	36	2.69207	42.3566	-0.176643	-0.0983911	0.281889	0.341212	-0.0726967	0.027289	0.379041	-0.362506	-0.0262119	0.109802	0.449151	0.457777	0.542093	0.479533		GO:0004198;GO:0010634;GO:0090541;GO:0097264	FALSE	FALSE	FALSE	FALSE	FALSE
Q5XNV3	CAPRIN1	Cytoplasmic activation-proliferation-associated protein 1	2	17	145	359	-27.6168	77.7488	-0.349376	-0.310968	0.0637853	1.47838	2.09836	2.51302	2.66697	-0.851483	-0.165743	0.0573662	0.476311	2.43534	2.81494	3.20577		GO:0003723;GO:0005829;GO:0010494;GO:0017148;GO:0031252;GO:0061003	FALSE	FALSE	FALSE	FALSE	FALSE
P13127	CAPZA1	F-actin-capping protein subunit alpha-1	6	16	26	562	-4.62288	45.3762	-0.486325	-0.114277	0.156497	0.207269	0.201841	0.532587	0.463013	-0.434836	-0.151597	-0.0838468	0.106465	0.486564	0.572324	0.628059		GO:0005515;GO:0005829;GO:0005886;GO:0008290;GO:0030018;GO:0030036;GO:0034329;GO:0051015;GO:0051016;GO:0071203	FALSE	FALSE	FALSE	FALSE	FALSE	0.0104898	P52907
P28497	CAPZA2	F-actin-capping protein subunit alpha-2	6	16	294	849	-2.72771	45.4681	0.0179419	-0.318606	0.121941	0.44993	0.199261	0.432573	0.45954	-0.534505	-0.26418	0.548058	-0.16762	0.678454	0.742045	0.467974		GO:0005829;GO:0005903;GO:0008290;GO:0016020;GO:0030018;GO:0030036;GO:0030863;GO:0051015;GO:0051016	FALSE	FALSE	FALSE	FALSE	FALSE
A0A452J864	CAPZB	F-actin-capping protein subunit beta	6	16	26	562	-3.49893	46.8291	-0.258483	0.12998	0.236556	0.313752	0.274664	0.472101	0.529386	-0.376092	-0.0836367	0.059026	0.133552	0.462202	0.822201	0.65298			FALSE	FALSE	FALSE	FALSE	FALSE
Q5F3W0	CARD11	Caspase recruitment domain-containing protein 11 (CARD-containing MAGUK protein 1) (Carma 1)	2	13	144	877	-23.0615	76.9762	-0.164465	0.142745	0.47938	1.31684	1.96016	2.29856	2.47966	-0.653076	0.120567	0.512809	0.939469	2.05704	2.37084	2.6195		GO:0000185;GO:0001772;GO:0002377;GO:0005515;GO:0005737;GO:0005829;GO:0005886;GO:0007249;GO:0007250;GO:0030183;GO:0030890;GO:0031295;GO:0031435;GO:0032449;GO:0032623;GO:0032743;GO:0032991;GO:0038202;GO:0042100;GO:0042102;GO:0042976;GO:0042981;GO:0043123;GO:0045061;GO:0045121;GO:0045577;GO:0045580;GO:0048872;GO:0050700;GO:0050853;GO:0050862;GO:0051092;GO:0089720	FALSE	FALSE	FALSE	FALSE	FALSE
F1N9S8;Q5ZMK1	CARNMT1	Carnosine N-methyltransferase	1	2	16	531	-0.578808	-32.6549	-0.281513	-0.0856532	-0.0974207	-0.913245	-1.40052	-1.44473	-0.876373	-0.403786	-0.044727	-0.102993	-0.377588	-1.02332	-1.20408	-1.1887		GO:0005634;GO:0005829;GO:0008757;GO:0030735;GO:0032259;GO:0035498;GO:0042803	FALSE	FALSE	FALSE	FALSE	FALSE
A0A3Q2UF90;Q5F408	CARS	Cysteine--tRNA ligase, cytoplasmic	6	4	60	231	-13.5289	56.8975	-0.350212	-0.257423	0.187023	0.545458	0.904372	1.15846	1.0802	-0.756076	-0.349801	0.0816883	0.202106	1.0844	1.28803	1.36532		GO:0000049;GO:0004817;GO:0005524;GO:0005737;GO:0006423;GO:0046872	FALSE	FALSE	FALSE	FALSE	FALSE
Q98943;F1NP15;A0A1D5PA44	CASP2	Caspase-2	1	6	57	581	-22.7359	-33.6329	-0.313292	-0.259694	-0.723322	-1.35563	-1.56347	-1.36168	-1.40833	-0.454824	-0.516216	-0.904211	-0.863698	-1.3139	-1.36944	-1.21971		GO:0005634;GO:0005737;GO:0006915;GO:0006919;GO:0006977;GO:0008630;GO:0016485;GO:0019904;GO:0035234;GO:0042802;GO:0043065;GO:0071260;GO:0097153;GO:0097192;GO:0097194;GO:0097199;GO:0097200;GO:2001235;GO:0005737;GO:0006508;GO:0006915;GO:0006919;GO:0008630;GO:0043065;GO:0097153;GO:0097192;GO:0097194;GO:0097199;GO:0097200	FALSE	FALSE	FALSE	FALSE	FALSE	0.717774	P42575
O93417	CASP3	Caspase-3	6	21	54	447	7.19212	47.9303	0.133391	0.31715	0.512402	0.444775	0.0474144	0.22302	0.0996753	-0.000743902	0.282767	0.36365	0.522887	0.388927	0.356834	0.575349		GO:0001782;GO:0004190;GO:0004861;GO:0005634;GO:0005737;GO:0005829;GO:0006915;GO:0006974;GO:0007507;GO:0007605;GO:0008234;GO:0008627;GO:0009411;GO:0009611;GO:0016485;GO:0030182;GO:0030216;GO:0030218;GO:0030889;GO:0031647;GO:0034349;GO:0043029;GO:0043065;GO:0043066;GO:0045165;GO:0045736;GO:0046007;GO:0048011;GO:0051402;GO:0072734;GO:0097153;GO:0097194;GO:0097199;GO:0097200;GO:0098586;GO:1902004	FALSE	FALSE	FALSE	FALSE	FALSE	0.396998	P42574
A0A1D5PPP7;F1NEL6	CASP6	Caspase-6 (CASP-6) (EC 3.4.22.59) (Apoptotic protease Mch-2) [Cleaved into: Caspase-6 subunit p18; Caspase-6 subunit p11]	4	1	23	38	10.478	6.52141	-0.159025	-0.00222996	0.076291	-0.167453	-0.730416	-0.655466	-0.583158	-0.15041	0.159275	0.0686915	-0.307685	-0.367289	-0.50305	-0.236526		GO:0005654;GO:0005737;GO:0005829;GO:0006508;GO:0006915;GO:0030855;GO:0042802;GO:0072734;GO:0097153;GO:0097194;GO:0097200	FALSE	FALSE	FALSE	FALSE	FALSE	0.298766	P55212
F1NXP6	CASP8	Caspase-8 (CASP-8) (EC 3.4.22.61) (Apoptotic cysteine protease) (Apoptotic protease Mch-5) (CAP4) (FADD-homologous ICE/ced-3-like protease) (FADD-like ICE) (FLICE) (ICE-like apoptotic protease 5) (MORT1-associated ced-3 homolog) (MACH) [Cleaved into: Caspase-8 subunit p18; Caspase-8 subunit p10]	4	1	23	133	5.85917	21.4285	-0.313745	-0.114223	0.048106	-0.0845448	-0.356135	-0.243317	-0.257441	-0.400377	-0.245155	-0.0960144	-0.00842315	-0.238968	-0.109678	-0.16127		GO:0005654;GO:0005737;GO:0006915;GO:0006919;GO:0008625;GO:0030225;GO:0031265;GO:0031625;GO:0032731;GO:0034612;GO:0035877;GO:0036462;GO:0042802;GO:0043123;GO:0043124;GO:0045651;GO:0051603;GO:0060546;GO:0071260;GO:0097110;GO:0097153;GO:0097194;GO:0097199;GO:0097200;GO:0097202;GO:0097342	FALSE	FALSE	FALSE	TRUE	FALSE	0.439225	Q14790
A0A3Q3AAH2;E1BZQ5	CASP8AP2	Caspase 8 associated protein 2	5	1	48	152	34.1049	3.03587	0.179102	0.246694	0.119097	0.00508645	-0.452661	-0.732834	-0.729287	0.122593	0.251388	0.228015	0.210245	-0.164967	-0.463833	-0.614898		GO:0002020;GO:0003714;GO:0005739;GO:0006919;GO:0008625;GO:0008656;GO:0016605;GO:0036337;GO:0042802;GO:1903507	FALSE	FALSE	FALSE	FALSE	FALSE
F1NQP4;A0A1L1RQZ4;Q5ZM50	CBFB	Core-binding factor subunit beta (CBF-beta) (Polyomavirus enhancer-binding protein 2 beta subunit) (PEA2-beta) (PEBP2-beta) (SL3-3 enhancer factor 1 subunit beta) (SL3/AKV core-binding factor beta subunit)	4	5	7	7	4.36418	-3.28453	-0.230541	-0.189966	-0.302183	-0.537377	-0.966926	-0.708618	-0.830651	-0.223021	-0.189091	-0.321398	-0.402043	-0.544841	-0.548816	-0.535346		GO:0000122;GO:0000209;GO:0001649;GO:0003677;GO:0003712;GO:0003713;GO:0005634;GO:0006357;GO:0016513;GO:0030098;GO:0030099;GO:0043371;GO:0043378;GO:0045944;GO:0048469;GO:0060216	FALSE	FALSE	FALSE	FALSE	FALSE
Q5ZHZ4	CBLL1	E3 ubiquitin-protein ligase Hakai	5	2	2	17	24.9934	-25.6039	-0.0680208	-0.0358313	-0.0175104	-0.152771	-1.13067	-1.22748	-1.24314	-0.0927683	-0.0374597	-0.0228808	0.00213119	-0.609645	-0.967171	-1.09363		GO:0004842;GO:0005634;GO:0005737;GO:0007162;GO:0007275;GO:0016567;GO:0016607;GO:0030155;GO:0030335;GO:0036396;GO:0045807;GO:0046872;GO:0061630;GO:0080009	FALSE	FALSE	FALSE	FALSE	FALSE
E1BUD0	CBR3	Carbonyl reductase [NADPH] 3 (EC 1.1.1.184) (NADPH-dependent carbonyl reductase 3) (Short chain dehydrogenase/reductase family 21C member 2)	4	1	23	50	3.78039	13.379	-0.274393	-0.313489	-0.260204	-0.115767	-0.569275	-0.529801	-0.412752	-0.280916	-0.289274	-0.238482	-0.318103	-0.246874	-0.252553	-0.16429			FALSE	FALSE	FALSE	FALSE	FALSE	0.0639422	Q02338
F1N8Y3	CBR3	Carbonyl reductase [NADPH] 3 (EC 1.1.1.184) (NADPH-dependent carbonyl reductase 3) (Short chain dehydrogenase/reductase family 21C member 2)	4	5	101	616	-12.337	-4.13817	-0.92529	-0.966084	-0.702495	-0.587806	-1.0508	-0.805852	-0.767696	-0.826475	-1.02884	-0.932627	-0.805902	-0.740218	-0.605168	-0.550419		GO:0004090;GO:0016655;GO:0017144;GO:0030855;GO:0042373;GO:0055114	FALSE	FALSE	FALSE	FALSE	FALSE
O93480	CBX1	Chromobox protein (CHCB1)	5	2	2	65	23.2033	-38.8837	-0.0912751	0.184217	0.111834	-0.469386	-1.31317	-1.3141	-1.15189	-0.11796	0.210182	0.0392399	-0.311727	-0.925735	-0.708759	-1.15217	cen002	GO:0000784;GO:0001939;GO:0001940;GO:0003779;GO:0005721;GO:0005819;GO:0006974;GO:0010369;GO:0042802;GO:0045892;GO:0090734;GO:1990226	TRUE	FALSE	FALSE	FALSE	FALSE
O93481;A0A1D5PEX8	CBX3	Chromobox protein (CHCB2)	1	2	16	37	-5.77894	-43.9543	-0.111885	-0.0200622	-0.204926	-0.625501	-1.41335	-1.44721	-1.38215	-0.188575	-0.113347	-0.221117	-0.548899	-1.11511	-1.23699	-1.3026	cen003	GO:0000775;GO:0005719;GO:0005720;GO:0005819;GO:0006974;GO:0019904;GO:0042802;GO:0045892;GO:0090734;GO:1990226	TRUE	FALSE	FALSE	FALSE	FALSE
A0A1D5PZ96	CBX4	Chromo domain-containing protein	1	2	16	378	-1.13993	-46.2891	-0.192532	-0.194814	-0.327601	-0.554709	-1.53737	-1.58186	-1.17784	-0.11613	-0.0468302	-0.299245	-0.253967	-1.04715	-0.943359	-1.36052		GO:0000122;GO:0000976;GO:0003682;GO:0003727;GO:0016604;GO:0016925;GO:0019899;GO:0032183;GO:0035064;GO:0035102;GO:0051219;GO:0061665	FALSE	FALSE	FALSE	FALSE	FALSE
A0A1D5NZ92	CBX5	Chromobox 5	1	2	16	48	-9.66359	-40.0402	-0.224562	-0.226715	-0.320891	-0.750224	-1.44994	-1.48562	-1.45303	-0.234532	-0.195081	-0.303914	-0.606366	-1.20503	-1.30659	-1.33263	cen001	GO:0000118;GO:0000122;GO:0000776;GO:0000784;GO:0003682;GO:0005720;GO:0005721;GO:0005730;GO:0006974;GO:0010369;GO:0016605;GO:0017053;GO:0030674;GO:0035064;GO:0035097;GO:0042802;GO:0042826;GO:0043021;GO:0070491;GO:0090734;GO:1990904	TRUE	FALSE	FALSE	FALSE	TRUE
A0A3Q3A2E0;A0A3Q2UE73	CBX8	Chromobox 8	5	2	5	71	23.8372	-16.8198	0.027993	0.133279	-0.0355638	-0.208124	-0.960304	-1.06982	-0.826314	-0.0498178	-0.164601	-0.131208	-0.15245	-0.537281	-0.891169	-0.920465		GO:0000122;GO:0000790;GO:0000792;GO:0003727;GO:0005654;GO:0016574;GO:0035064;GO:0035102;GO:0050790;GO:0097027	FALSE	FALSE	FALSE	FALSE	TRUE
A0A3Q2TRP3	CCAR1	Cell division cycle and apoptosis regulator protein 1 (Cell cycle and apoptosis regulatory protein 1) (CARP-1) (Death inducer with SAP domain)	5	2	5	71	31.2452	-16.2995	-0.0547006	0.0286984	0.0712176	-0.0413117	-0.952985	-1.06389	-1.15993	-0.0307374	0.0517323	0.109186	0.0935609	-0.361517	-0.760175	-0.965746		GO:0005634;GO:0006355;GO:0030374;GO:1903508	TRUE	FALSE	FALSE	FALSE	FALSE
F1P4X5	CCAR1	Cell division cycle and apoptosis regulator protein 1 (Cell cycle and apoptosis regulatory protein 1) (CARP-1) (Death inducer with SAP domain)	5	2	5	71	31.5561	-19.2476	-0.049281	0.0365252	0.0814793	-0.0949329	-1.00841	-1.23887	-1.26359	-0.0327661	0.0846401	0.137861	0.0114764	-0.424776	-0.877643	-0.969202		GO:0005634;GO:0005737;GO:0006355;GO:0030374;GO:1903508	TRUE	FALSE	FALSE	FALSE	FALSE	0.829213	Q8IX12
Q5ZK34;A0A1L1RTS5	CCDC12	Coiled-coil domain-containing protein 12	1	2	2	33	4.18747	-30.5405	-0.191005	0.0473479	-0.100022	-0.384083	-1.28013	-1.24552	-1.42802	-0.230568	-0.116289	-0.260257	-0.522778	-0.954561	-1.1056	-1.12488			FALSE	FALSE	FALSE	FALSE	FALSE	0.885752	Q8WUD4
A0A3Q2U345	CCDC130	Coiled-coil domain containing 130	5	2	5	468	38.2799	3.61865	0.342293	0.410268	0.350578	0.14164	-0.634329	-1.16585	-0.444741	0.246368	0.216508	0.214216	0.0536526	-0.246292	-0.551114	-0.751908		GO:0005684;GO:0008380;GO:0009615;GO:0071014	FALSE	FALSE	FALSE	FALSE	FALSE
F1NQ56	CCDC137	Coiled-coil domain containing 137	3	10	15	23	-48.2323	-44.0317	-0.262561	-0.440522	-0.941621	-1.51288	-2.52955	-2.45421	-2.4453	-0.172382	-0.599856	-1.40134	-1.73813	-2.00459	-2.46323	-2.265	chr53	GO:0001650;GO:0005694	TRUE	TRUE	TRUE	FALSE	FALSE	0.793582	Q6PK04
Q5ZIH9;F1NZD2	CCDC174	Coiled-coil domain-containing protein 174	5	2	5	90	34.158	-19.6882	-0.0760724	0.0418425	0.327409	-0.29523	-0.908215	-1.09872	-1.25205	-0.0596086	0.164253	0.197272	0.0272506	-0.599015	-0.966259	-0.875101		GO:0005654;GO:0005634	FALSE	FALSE	FALSE	FALSE	FALSE
A0A3Q2UCS5;E1BRQ5;A0A1D5P8Q5;A0A3Q3A846;A0A3Q2TWS0;A0A3Q3AFS3	CCDC25	Coiled-coil domain containing 25	4	1	23	143	4.78345	10.9585	-0.297726	-0.288436	-0.198232	-0.160322	-0.480688	-0.515763	-0.481634	-0.251796	-0.370267	-0.0515256	-0.112808	-0.381104	-0.477672	-0.219118			FALSE	FALSE	FALSE	FALSE	FALSE
F1NL71	CCDC47	Coiled-coil domain containing 47	4	1	62	126	-6.01163	20.5161	-0.377971	-0.347592	-0.21207	0.0263102	-0.177346	-0.314651	-0.522734	-0.436043	-0.55678	-0.295797	-0.55418	0.253395	0.147865	-0.0210659		GO:0005509;GO:0005783;GO:0006983;GO:0007029;GO:0009791;GO:0016021;GO:0030433;GO:0030867;GO:0032469	FALSE	FALSE	FALSE	FALSE	FALSE	0.0213362	Q96A33
R4GL69	CCDC59	Coiled-coil domain containing 59	3	81	328	959	-51.1489	-40.5239	-0.562453	-0.600179	-1.06399	-1.84748	-2.10135	-2.28537	-3.58936	-0.558548	-0.71342	-1.36388	-2.2046	-2.38746	-2.73892	-2.08093			TRUE	FALSE	FALSE	FALSE	FALSE
A0A1D5NTR1	CCDC6	Coiled-coil domain-containing protein 6 (Papillary thyroid carcinoma-encoded protein) (Protein H4)	6	1	1	14	-3.9553	33.0987	-0.633344	-0.452082	-0.325411	0.273374	0.0723066	0.175524	0.121139	-0.593246	-0.202986	-0.121486	0.198793	0.12587	0.283718	0.390443		GO:0005829;GO:0042802	FALSE	FALSE	FALSE	TRUE	TRUE
E1BQS8	CCDC77	Coiled-coil domain containing 77	6	1	29	158	14.3488	37.9445	0.114087	0.29418	0.362899	0.208773	0.0817155	0.105447	-0.106857	0.122502	0.262754	0.134959	0.0783789	0.341912	0.0983296	0.217118		GO:0005813	FALSE	FALSE	FALSE	FALSE	FALSE
A0A1L1RTR0	CCDC84	Coiled-coil domain containing 84	3	6	8	417	-36.0113	-42.7159	-0.333739	-0.465421	-0.611574	-1.12289	-2.12448	-2.08957	-2.06293	-0.456866	-0.59517	-0.650971	-1.11539	-1.60327	-1.84273	-1.68703			FALSE	FALSE	FALSE	FALSE	FALSE
A0A1D5PEN7	CCDC86	Coiled-coil domain-containing protein 86 (Cytokine-induced protein with coiled-coil domain)	3	10	100	229	-53.6292	-44.8391	-0.465443	-0.636746	-1.34218	-1.88947	-3.10016	-3.05499	-2.75812	-0.54421	-0.875465	-1.27389	-1.31011	-2.6191	-2.70723	-3.26792	chr58	GO:0005730	TRUE	TRUE	FALSE	FALSE	FALSE
F1NJI2;P43449	CCNA2	Cyclin-A2	4	5	7	729	1.01621	3.71995	-0.641097	-0.601906	0.0564303	-0.117651	-0.851562	-0.725604	-0.872836	-0.487005	-0.436168	-0.121471	-0.0203415	-0.328389	-0.50092	-0.625056		GO:0000079;GO:0000086;GO:0000307;GO:0001939;GO:0001940;GO:0005634;GO:0005654;GO:0005737;GO:0005829;GO:0006275;GO:0007265;GO:0016538;GO:0016572;GO:0019901;GO:0019904;GO:0044772;GO:0044843;GO:0045893;GO:0097124;GO:0000079;GO:0000086;GO:0000307;GO:0005634;GO:0005654;GO:0005737;GO:0016538;GO:0044772;GO:0044843;GO:0051301;GO:0097124	FALSE	FALSE	FALSE	TRUE	FALSE	0.465702	P20248
A0A1D5PKB6;P29332	CCNB1	Cyclin N-terminal domain-containing protein	6	4	114	272	-6.98269	61.7588	-0.544769	-0.164805	0.928882	1.2747	0.746152	0.870482	0.854212	-0.516367	-0.279679	0.590699	1.28437	1.21822	1.17712	1.15741		GO:0000079;GO:0000307;GO:0005634;GO:0005737;GO:0005813;GO:0005829;GO:0016020;GO:0016538;GO:0040008;GO:0043029;GO:0044772;GO:0048538;GO:0051301;GO:0060317	TRUE	FALSE	FALSE	TRUE	FALSE	0.467993	O95067
A0A1L1RLD1;P39963;R4GI89	CCNB3	G2/mitotic-specific cyclin-B3	5	2	2	33	12.3899	-43.9169	0.0218989	0.0260422	0.0307618	-0.472579	-1.38887	-1.29195	-1.35786	0.0216178	0.0787358	0.0324971	-0.247038	-0.977236	-1.15479	-1.19329		GO:0000079;GO:0000307;GO:0005634;GO:0005737;GO:0005813;GO:0010389;GO:0016538;GO:0019901;GO:0044772;GO:0000079;GO:0000307;GO:0005634;GO:0005737;GO:0005813;GO:0010389;GO:0016538;GO:0019901;GO:0044772;GO:0051301	FALSE	FALSE	FALSE	FALSE	FALSE
A0A1L1RPK0	CCNH	Cyclin H	1	2	162	405	4.99469	-33.0426	-0.234255	-0.326325	-0.101916	-0.749568	-1.26431	-0.701917	-1.19052	-0.136928	-0.254085	-0.168699	0.0671591	-0.886701	-1.65827	-1.3574		GO:0000079;GO:0000439;GO:0005634;GO:0005675;GO:0006357;GO:0006367;GO:0016251;GO:0016301;GO:0016538;GO:0019907;GO:0050821;GO:0070516;GO:0070816;GO:0070985	FALSE	FALSE	FALSE	FALSE	FALSE
F1NCA1	CCNK	Cyclin-K	5	2	2	33	14.0241	-42.9755	-0.109785	-0.0403565	0.119393	-0.367112	-1.47601	-1.434	-1.51169	-0.123246	0.0547433	-0.0259905	-0.121201	-0.886619	-1.19389	-1.21338		GO:0002944;GO:0002945;GO:0004693;GO:0005634;GO:0006357;GO:0006468;GO:0006974;GO:0008024;GO:0008353;GO:0016538;GO:0019901;GO:0032786;GO:0044828;GO:0045737;GO:0061575;GO:2001165	FALSE	FALSE	FALSE	FALSE	FALSE	0.84917	O75909
F1NYN3;A0A3Q2U089	CCNL1	Cyclin-L1	5	2	2	790	33.9872	-33.5287	0.100658	0.107066	0.131116	-0.145908	-1.12048	-1.4177	-1.33868	0.133579	0.225249	0.177543	0.0526743	-0.728757	-1.16578	-1.65993		GO:0000079;GO:0005634;GO:0006357;GO:0006396;GO:0016538;GO:0016607	FALSE	FALSE	FALSE	FALSE	FALSE
F1NPF6;Q5ZJP9	CCNL2	Cyclin-L2 (Paneth cell-enhanced expression protein)	1	2	16	22	9.6653	-47.2237	-0.0925708	-0.0973842	-0.0976569	-0.280429	-1.58644	-1.5645	-1.60394	-0.114733	0.0952327	-0.0974359	-0.049853	-0.883192	-1.27706	-1.39005		GO:0000079;GO:0005634;GO:0005654;GO:0006357;GO:0016538;GO:0000079;GO:0005634;GO:0006357;GO:0016538;GO:0016607	FALSE	FALSE	FALSE	FALSE	FALSE
A0A3Q3ACK9	CCNT1	Cyclin T1	5	2	2	33	17.9216	-36.3603	-0.171978	-4.93608e-05	0.087915	-0.175919	-1.36771	-1.30468	-1.34237	-0.0885418	-0.00861452	0.115703	-0.0269195	-0.800195	-1.08958	-1.15499		GO:0000976;GO:0003682;GO:0005634;GO:0006351;GO:0006357;GO:0006468;GO:0008024;GO:0008134;GO:0016538;GO:0019901;GO:0032786;GO:0045737;GO:0045944;GO:0061575;GO:0070063;GO:0097322;GO:1900364	FALSE	FALSE	FALSE	FALSE	FALSE
Q5F424	CCT2	T-complex protein 1 subunit beta (TCP-1-beta) (CCT-beta)	6	16	49	166	-11.4307	32.1402	-0.813081	-0.458464	-0.250453	0.0110079	-0.0879503	0.187507	0.215717	-0.981964	-0.622847	-0.355501	-0.186714	0.243648	0.432778	0.478081		GO:0002199;GO:0005524;GO:0005832;GO:0005874;GO:0006457;GO:0007339;GO:0031625;GO:0032212;GO:0044183;GO:0044297;GO:0050821;GO:0051082;GO:0051086;GO:0051131;GO:0051973;GO:0090666;GO:1901998;GO:1904851;GO:1904874	TRUE	FALSE	FALSE	FALSE	FALSE	0.0101504	P78371
A0A3Q2UA96;A0A1D5P2D9	CCT3	T-complex protein 1 subunit gamma	4	16	49	166	-9.30699	31.3074	-0.715127	-0.335544	-0.150016	-0.000859442	-0.183363	0.0968075	0.102182	-0.824295	-0.457198	-0.268976	-0.122858	0.196363	0.315851	0.369504		GO:0005524;GO:0005832;GO:0006457;GO:0051082;GO:0005524;GO:0005832;GO:0006457;GO:0051082	TRUE	FALSE	FALSE	FALSE	FALSE
Q5F411;A0A1L1RZE8	CCT5	T-complex protein 1 subunit epsilon (TCP-1-epsilon) (CCT-epsilon)	6	16	49	166	-11.1156	32.6805	-0.808517	-0.446088	-0.216984	0.0559104	-0.072973	0.220626	0.236386	-0.89304	-0.610829	-0.3615	-0.200222	0.292466	0.406894	0.526177		GO:0003730;GO:0005524;GO:0005813;GO:0005832;GO:0005874;GO:0006457;GO:0007339;GO:0009615;GO:0031681;GO:0032212;GO:0044297;GO:0048027;GO:0048487;GO:0050821;GO:0051082;GO:1901998;GO:1904851	FALSE	FALSE	FALSE	FALSE	FALSE
Q5ZJ54	CCT6	T-complex protein 1 subunit zeta	6	16	49	166	-10.4085	32.2134	-0.875771	-0.414042	-0.214513	-0.0154671	-0.115348	0.173429	0.16913	-0.93946	-0.507925	-0.323094	-0.147945	0.252398	0.414017	0.517062		GO:0005524;GO:0005832;GO:0006457;GO:0051082;GO:1901998	FALSE	FALSE	FALSE	FALSE	FALSE
F1NK38;Q5ZJK8	CCT7	T-complex protein 1 subunit eta	6	16	49	166	-10.5564	31.3703	-0.767933	-0.456923	-0.218455	0.0129635	-0.131535	0.158534	0.134736	-0.888716	-0.540311	-0.358821	-0.212623	0.227889	0.351355	0.434229		GO:0005524;GO:0005832;GO:0005874;GO:0006457;GO:0007339;GO:0032212;GO:0042802;GO:0044297;GO:0050821;GO:0051082;GO:1901998;GO:1904851;GO:0005524;GO:0005832;GO:0006457;GO:0051082	FALSE	FALSE	FALSE	FALSE	FALSE
F1NEF2;A0A1D5PZJ4;A0A1D5NTA5	CCT8	T-complex protein 1 subunit theta	6	16	49	166	-11.3945	31.7505	-0.82165	-0.487561	-0.292341	-0.00306858	-0.108212	0.185514	0.222047	-0.916635	-0.604743	-0.36761	-0.192532	0.240133	0.394517	0.479049		GO:0002199;GO:0005524;GO:0005654;GO:0005813;GO:0005832;GO:0005874;GO:0006457;GO:0007339;GO:0032212;GO:0044297;GO:0045111;GO:0046931;GO:0050821;GO:0051082;GO:1901998;GO:1904851	FALSE	FALSE	FALSE	FALSE	FALSE	0.0101994	P50990
Q6EE31	CCT8	T-complex protein 1 subunit theta	6	16	49	166	-11.6066	32.6889	-0.775406	-0.509951	-0.248019	0.0971778	-0.128168	0.158065	0.231046	-1.00572	-0.673985	-0.376177	-0.165626	0.286879	0.535934	0.340713		GO:0005524;GO:0005815;GO:0005832;GO:0006457;GO:0042995;GO:0051082	FALSE	FALSE	FALSE	FALSE	FALSE
Q5ZI36	CDC20	WD_REPEATS_REGION domain-containing protein	4	1	1	80	7.4954	35.618	-0.1052	-0.0953724	0.131171	0.222794	-0.00322661	0.0105859	-0.18179	-0.117852	-0.0663244	0.0531443	0.180884	0.266783	0.183931	0.174126	cen065	GO:0005654;GO:0005680;GO:0005829;GO:0007064;GO:0008022;GO:0010997;GO:0019899;GO:0031145;GO:0031915;GO:0040020;GO:0090129;GO:0090307;GO:1904668;GO:1905786;GO:1990757	FALSE	FALSE	FALSE	FALSE	FALSE	0.570078	Q12834
A0A1L1RXQ1;F1NQ36	CDC23	Cell division cycle 23	4	1	37	428	-8.24393	24.9302	-0.624545	-0.738358	-0.342057	-0.0684258	-0.214698	0.0173248	0.147614	-0.747105	-0.0743109	-0.344758	-0.203009	-0.0547284	0.221456	0.216189	cen073	GO:0005680;GO:0005737;GO:0007080;GO:0007091;GO:0016567;GO:0031145;GO:0045842;GO:0051301;GO:0070979	FALSE	FALSE	FALSE	TRUE	TRUE	0.260015	Q9UJX2
A0A1D5PY31	CDC25A	Rhodanese domain-containing protein	3	10	153	373	-50.0572	-45.9822	-0.233683	-0.797292	-1.12809	-1.38123	-2.11803	-2.26175	-2.24076	-0.281519	-0.555722	-1.41188	-1.78162	-2.94873	-3.02897	-2.32842		GO:0000086;GO:0004725;GO:0005634;GO:0005737;GO:0010971;GO:0019901;GO:0034644;GO:0035335;GO:0045931;GO:0051087;GO:0051301;GO:0110032	FALSE	FALSE	FALSE	TRUE	FALSE
A0A3Q2U9H7	CDC25B	Cell division cycle 25B	3	10	189	491	-49.7708	-40.7946	-0.256579	-0.998334	-1.83938	-1.71859	-2.06353	-2.56238	-2.25626	-0.306825	-0.905861	-1.62836	-2.20624	-1.9175	-2.01564	-2.28623		GO:0000086;GO:0000922;GO:0001556;GO:0004725;GO:0005634;GO:0005737;GO:0005813;GO:0006468;GO:0007144;GO:0010971;GO:0019901;GO:0032467;GO:0035335;GO:0045860;GO:0045931;GO:0051301;GO:0110032	FALSE	FALSE	FALSE	TRUE	FALSE
Q5ZK91	CDC27	Cell division cycle protein 27 homolog (Anaphase-promoting complex subunit 3) (APC3) (CDC27 homolog) (CDC27Hs) (H-NUC)	4	5	7	281	-6.28552	8.14264	-0.851415	-0.447775	-0.47156	-0.414387	-0.717001	-0.462169	-0.351349	-0.649274	-0.368145	-0.43197	-0.399781	-0.308967	-0.365321	-0.215699	cen068	GO:0005654;GO:0005680;GO:0005737;GO:0005813;GO:0005876;GO:0007091;GO:0016567;GO:0019903;GO:0031145;GO:0045842;GO:0051301;GO:0070979	FALSE	FALSE	FALSE	TRUE	TRUE	0.791256	P30260
A0A1D5NZU4	CDC2L1	Protein kinase domain-containing protein	5	2	2	17	32.8955	-31.8367	0.0616991	0.141219	0.119356	-0.15364	-1.24168	-1.25424	-1.34424	0.0431568	0.207008	0.170709	0.0599957	-0.696137	-1.10465	-1.21492		GO:0004693;GO:0005524;GO:0005634;GO:0006468;GO:0007088;GO:0007346;GO:0010468;GO:2001234	FALSE	FALSE	FALSE	FALSE	FALSE
A0A3Q2UCH4	CDC37	Hsp90 co-chaperone Cdc37	6	21	84	191	2.74443	46.0208	-0.47359	0.199463	0.461983	0.532289	0.222217	0.360567	0.281188	-0.556256	0.101323	0.337061	0.414442	0.449321	0.440061	0.594683		GO:0005737;GO:0005829;GO:0006457;GO:0010608;GO:0019887;GO:0019901;GO:0031072;GO:0045859;GO:0050821;GO:0051082;GO:0051087;GO:0051879;GO:0060334;GO:0060338;GO:0097110;GO:0098779;GO:1990565	FALSE	FALSE	FALSE	FALSE	FALSE
F1NQ45	CDC40	WD_REPEATS_REGION domain-containing protein	1	2	16	48	0.284932	-38.4501	-0.359214	-0.215517	-0.211674	-0.380724	-1.31574	-1.39051	-1.43272	-0.286109	-0.193092	-0.17616	-0.334905	-0.734945	-1.18207	-1.23519		GO:0000398;GO:0016607;GO:0071007;GO:0071013	FALSE	FALSE	FALSE	FALSE	FALSE	0.913875	O60508
A0A3Q2TUW7;Q90694;A0A1D5PD33	CDC42	Cell division control protein 42 homolog	4	5	101	346	-13.0291	-3.69378	-0.894859	-0.591522	-0.598233	-0.46701	-0.94213	-0.726277	-0.83087	-0.971692	-0.834196	-0.803517	-0.853368	-0.412889	-0.529706	-0.452032		GO:0003924;GO:0005525;GO:0005737;GO:0005815;GO:0005886;GO:0006897;GO:0006911;GO:0007015;GO:0016477;GO:0030031;GO:0030036;GO:0030175;GO:0030496;GO:0031274;GO:0031333;GO:0032467;GO:0032488;GO:0034329;GO:0042995;GO:0043197;GO:0043552;GO:0045185;GO:0045198;GO:0045860;GO:0046847;GO:0051233;GO:0051489;GO:0051988;GO:0060997;GO:0072686;GO:0099563	FALSE	FALSE	FALSE	FALSE	FALSE
E1BYS7;A0A3Q2UBE9	CDC45	Cell division cycle 45	1	6	18	611	-22.597	-41.1822	-0.496992	-0.235628	-0.327954	-1.35019	-1.74273	-1.53853	-1.60544	-0.481176	-0.357298	-0.351255	-0.824836	-1.43877	-1.47435	-1.32544		GO:0000727;GO:0003682;GO:0003688;GO:0003697;GO:0005656;GO:0005813;GO:0006270;GO:0031261;GO:0031298;GO:0031938;GO:0036064;GO:1900087;GO:1902977	FALSE	FALSE	FALSE	FALSE	FALSE	0.888356	O75419
A0A3Q2TU08	CDC5L	Cell division cycle 5 like	5	2	5	12	41.1307	-11.2518	0.0613496	0.18205	0.165778	0.0340534	-0.927854	-1.06474	-1.16826	0.0655172	0.239931	0.220619	0.19503	-0.380486	-0.81856	-0.906212		GO:0005681;GO:0006397;GO:0008380	TRUE	FALSE	FALSE	FALSE	FALSE
A0A3Q2TYA4	CDC6	Cell division control protein	1	5	52	457	-12.3241	-13.7048	-0.833236	-0.620439	-0.841901	-0.894142	-1.36553	-1.15463	-1.25386	-0.65966	-0.683792	-0.701547	-0.743136	-0.966086	-0.9122	-1.05281		GO:0000278;GO:0000922;GO:0003688;GO:0005634;GO:0006270;GO:0019900;GO:0030071;GO:0032467;GO:0033314;GO:0051233;GO:0051301;GO:0051984	FALSE	FALSE	FALSE	TRUE	FALSE
F1NB13	CDC7	Cell division cycle 7	5	2	253	679	17.3073	-9.9573	-0.170199	-0.0446065	-0.102606	-0.195907	-1.08431	-1.05432	-1.1482	-0.136164	-0.13514	-0.0201821	-0.161362	-0.721224	-0.257955	-0.910466		GO:0000727;GO:0004674;GO:0005524;GO:0005634;GO:0005654;GO:0005737;GO:0008284;GO:0010571;GO:0010971;GO:0018105;GO:0044770;GO:0045171;GO:0072686	FALSE	FALSE	FALSE	TRUE	FALSE
Q5ZLM0	CDC73	Parafibromin	5	2	2	17	34.7797	-29.8813	0.0573826	0.150053	0.221571	-0.0740665	-1.25403	-1.23312	-1.28124	0.0623847	0.202411	0.196692	0.120539	-0.645702	-1.0521	-1.08161		GO:0000122;GO:0000993;GO:0001558;GO:0001711;GO:0005634;GO:0005829;GO:0006368;GO:0006378;GO:0007049;GO:0008285;GO:0010390;GO:0016593;GO:0019827;GO:0030177;GO:0031442;GO:0031648;GO:0032968;GO:0033523;GO:0034402;GO:0043066;GO:0045638;GO:0048147;GO:0050680;GO:0071222;GO:1902808;GO:2000134	TRUE	FALSE	FALSE	FALSE	TRUE	0.936019	Q6P1J9
A0A3Q3AKP0;A0A3Q3AIM0	CDCA2	PP1-binding domain-containing protein	1	2	16	549	-3.78032	-50.1721	0.00115422	0.0614475	-0.24257	-0.580139	-1.48386	-1.44975	-1.52226	0.0581974	0.0636086	-0.104565	-0.466029	-1.08032	-1.22423	-1.67359	chr75	GO:0005634;GO:0007049;GO:0035307;GO:0051301	FALSE	FALSE	FALSE	TRUE	TRUE
E1C8X5;A0A1D5PA83	CDCA3	Cell division cycle-associated protein 3 (Gene-rich cluster protein C8) (Trigger of mitotic entry protein 1) (TOME-1)	4	5	246	661	-15.6232	-5.94994	-0.769466	-0.835015	-0.874872	-0.208665	-1.04313	-0.496901	-0.663316	-0.736585	-0.384684	-0.696605	-1.52672	-0.211824	-0.61435	-0.694175		GO:0005912	FALSE	FALSE	FALSE	FALSE	FALSE
A0A1D5PAZ0	CDCA7L	zf-4CXXC_R1 domain-containing protein	3	6	8	197	-33.6986	-44.3812	-0.320561	-0.511315	-0.565455	-1.0746	-2.26675	-2.31525	-1.67346	-0.191065	-0.351204	-0.620139	-1.09189	-1.80501	-1.4745	-1.63181		GO:0001650;GO:0005634;GO:0005654;GO:0005829;GO:0006355;GO:0008284	FALSE	FALSE	FALSE	FALSE	FALSE
A0A1D5PYM7;P86346	CDCA8	Nbl1_Borealin_N domain-containing protein	4	1	29	375	15.5348	33.8227	0.172644	0.151034	0.0241641	0.0513017	-0.0333038	-0.117775	-0.0377918	0.227254	0.252186	0.0091745	-0.038862	-0.0369061	0.0542951	-0.0702115	cen005	GO:0000070;GO:0000775;GO:0005634;GO:0032133;GO:0051233;GO:0051301;GO:0000070;GO:0000775;GO:0005634;GO:0032133;GO:0051233;GO:0051301	TRUE	FALSE	FALSE	FALSE	FALSE
P13863;F1NBD7	CDK1	Cyclin-dependent kinase 1	4	1	29	219	8.67281	29.6481	-0.324027	-0.00895767	0.198806	0.241377	-0.260642	-0.170231	-0.135088	-0.455097	-0.0751692	0.0852012	0.29883	-0.121603	0.0797973	0.0136897	cen104	GO:0000086;GO:0003682;GO:0004693;GO:0005524;GO:0005634;GO:0005654;GO:0005759;GO:0005813;GO:0005829;GO:0005876;GO:0006468;GO:0007095;GO:0008283;GO:0008353;GO:0010971;GO:0016572;GO:0018105;GO:0018107;GO:0030332;GO:0030496;GO:0030544;GO:0030855;GO:0034501;GO:0034605;GO:0035173;GO:0042752;GO:0043066;GO:0072686;GO:0097125;GO:1900182;GO:1905448;GO:0000086;GO:0000724;GO:0004674;GO:0004693;GO:0005524;GO:…	TRUE	FALSE	FALSE	FALSE	FALSE	0.145767	P06493
F1NCQ0;A0A3Q2UI62	CDK10	Protein kinase domain-containing protein	1	6	41	389	-10.0368	-25.9694	-0.212538	-0.297962	-0.495188	-0.882614	-1.23672	-1.01387	-1.16076	-0.299602	-0.37902	-0.439702	-0.688232	-1.22769	-1.01307	-1.39878		GO:0004693;GO:0005524;GO:0005634;GO:0006468;GO:0007346;GO:0010468;GO:0018107;GO:0032956;GO:0036064;GO:0043410;GO:1902018	FALSE	FALSE	FALSE	FALSE	FALSE	0.739851	Q15131
E1BUG0	CDK12	Cyclin dependent kinase 12	5	2	2	33	18.5507	-36.9706	-0.157803	0.0896276	0.0667973	-0.222311	-1.3068	-1.33855	-1.36879	-0.127792	0.0600951	0.0826929	-0.0409491	-0.68705	-1.14725	-1.09723		GO:0000307;GO:0000790;GO:0002944;GO:0004693;GO:0005524;GO:0005634;GO:0005694;GO:0006368;GO:0006468;GO:0008024;GO:0008353;GO:0016607;GO:0019901;GO:0030332;GO:0032968;GO:0043405;GO:0045944;GO:0046777;GO:0051726;GO:0070816;GO:2000737	FALSE	FALSE	FALSE	FALSE	TRUE	0.880585	Q9NYV4
A0A1D5PTK4;A0A1D5PBW0	CDK13	Protein kinase domain-containing protein	5	2	5	345	39.3504	-24.8322	0.160186	0.188598	-0.00486705	-0.20515	-0.980226	-1.03751	-1.24951	0.12796	0.346115	0.0714774	0.107407	-0.729643	-1.19223	-0.854515		GO:0000307;GO:0000790;GO:0004693;GO:0005524;GO:0005634;GO:0005694;GO:0006368;GO:0006468;GO:0008024;GO:0008353;GO:0030332;GO:0032968;GO:0045944;GO:0051726;GO:0070816	FALSE	FALSE	FALSE	FALSE	FALSE
A2IAR9	CDK2	Cyclin dependent kinase 2	5	5	96	271	1.84288	-11.0018	-0.239412	-0.350703	-0.190171	-0.428349	-1.03419	-0.915115	-0.960416	-0.373647	-0.515983	-0.305392	-0.307983	-0.687528	-0.816754	-0.800489		GO:0000082;GO:0000122;GO:0000287;GO:0000307;GO:0000781;GO:0000793;GO:0004693;GO:0005524;GO:0005634;GO:0005667;GO:0005737;GO:0005768;GO:0005813;GO:0006468;GO:0006813;GO:0007099;GO:0007165;GO:0007265;GO:0008284;GO:0010389;GO:0010468;GO:0015030;GO:0016301;GO:0016572;GO:0018105;GO:0019904;GO:0030332;GO:0032298;GO:0035173;GO:0045893;GO:0060968;GO:0097123;GO:0097124;GO:0097134;GO:0097135	TRUE	FALSE	FALSE	TRUE	FALSE
A0A3Q2UBD9	CDK5	Protein kinase domain-containing protein	4	1	29	69	11.3991	27.8664	-0.138404	-0.0148828	0.135088	0.234258	-0.226986	-0.135489	-0.134165	-0.28345	0.0230112	-0.0509746	0.171789	-0.252451	-0.207381	-0.0247664		GO:0000083;GO:0004693;GO:0005524;GO:0005634;GO:0005737;GO:0006468;GO:0007409;GO:0048489;GO:0051402;GO:0051726	FALSE	FALSE	FALSE	FALSE	FALSE
A0A1D5PBE7	CDK5RAP2	CDK5 regulatory subunit-associated protein 2 (CDK5 activator-binding protein C48) (Centrosome-associated protein 215)	6	21	88	202	5.54418	52.386	0.0171011	0.580206	0.617407	0.630897	0.562078	0.490708	0.492896	0.130682	0.548107	0.703076	0.60943	0.815764	0.601849	0.549406		GO:0000132;GO:0000242;GO:0000976;GO:0001578;GO:0005516;GO:0005794;GO:0007059;GO:0007099;GO:0008017;GO:0019901;GO:0031116;GO:0035371;GO:0043015;GO:0045893;GO:0046600;GO:0048471;GO:0090266;GO:0097431	FALSE	FALSE	FALSE	FALSE	FALSE
A0A1D5PHC6	CDK5RAP2	CDK5 regulatory subunit-associated protein 2 (CDK5 activator-binding protein C48) (Centrosome-associated protein 215)	6	21	88	202	6.28879	51.8793	0.221949	0.547489	0.696579	0.591922	0.626325	0.583671	0.477664	0.211144	0.539535	0.570968	0.598326	0.52411	0.584829	0.45642		GO:0000132;GO:0000242;GO:0000976;GO:0001578;GO:0005516;GO:0005794;GO:0007059;GO:0007099;GO:0008017;GO:0019901;GO:0031116;GO:0035371;GO:0043015;GO:0045893;GO:0046600;GO:0048471;GO:0090266;GO:0097431	FALSE	FALSE	FALSE	FALSE	FALSE
Q90771	cdk6	Cyclin-dependent kinase	4	5	7	7	-1.94327	-0.806396	-0.482702	-0.266885	-0.338601	-0.5426	-0.856479	-0.712457	-0.668232	-0.562368	-0.357072	-0.391458	-0.473867	-0.458426	-0.598162	-0.581874		GO:0000122;GO:0001726;GO:0001954;GO:0003323;GO:0004693;GO:0005524;GO:0005634;GO:0005813;GO:0005829;GO:0006468;GO:0007219;GO:0008353;GO:0009615;GO:0010628;GO:0016592;GO:0030332;GO:0033077;GO:0042063;GO:0043697;GO:0045646;GO:0045656;GO:0045668;GO:0045786;GO:0048146;GO:0050680;GO:0051726;GO:0060218;GO:0097132;GO:0098770;GO:1902036;GO:2000773	FALSE	FALSE	FALSE	FALSE	FALSE	0.171127	Q00534
E1C8L2	CDK7	Cyclin dependent kinase 7	1	2	16	52	-7.61231	-40.7299	-0.408516	-0.201157	-0.205782	-0.592626	-1.51339	-1.58914	-1.3873	-0.381252	-0.346377	-0.17634	-0.416026	-1.20935	-1.41004	-1.33695		GO:0000439;GO:0004693;GO:0005524;GO:0005634;GO:0005737;GO:0006367;GO:0006468;GO:0008022;GO:0008094;GO:0008353;GO:0019907;GO:0045944;GO:0050821;GO:0051726;GO:0070516;GO:0070816;GO:0070985	TRUE	FALSE	FALSE	TRUE	FALSE	0.879545	P50613
E1C2T0	CDK8	Cyclin dependent kinase 8	1	2	2	360	5.38937	-25.4183	-0.20369	-0.307083	-0.316185	-0.349269	-1.24115	-1.33786	-1.29976	-0.266282	-0.235224	-0.209373	-0.218885	-0.843519	-1.09077	-1.12615		GO:0004693;GO:0005524;GO:0005634;GO:0005730;GO:0006468;GO:0008353;GO:0016021;GO:0016592;GO:0051726	FALSE	FALSE	FALSE	FALSE	FALSE
Q5ZKN1;A0A452J859	CDK9	Cyclin-dependent kinase 9	1	6	41	101	2.30868	-26.0313	-0.223568	-0.270226	-0.281102	-0.461784	-1.49186	-1.27318	-1.42224	-0.267476	-0.225917	-0.434447	-0.417805	-0.748749	-0.982157	-1.03772		GO:0000978;GO:0001223;GO:0003682;GO:0004693;GO:0005524;GO:0005634;GO:0006282;GO:0006468;GO:0008024;GO:0008353;GO:0016592;GO:0016605;GO:0019901;GO:0031297;GO:0033129;GO:0036464;GO:0045944;GO:0051147;GO:0070816;GO:0071157;GO:0071345;GO:0097322;GO:1900364;GO:1903839;GO:2001168;GO:0004693;GO:0005524;GO:0005634;GO:0006468;GO:0008353;GO:0016592;GO:0045944;GO:0051726;GO:0070816	TRUE	FALSE	FALSE	TRUE	FALSE	0.659409	P50750
E1BRH0	CDKAL1	CDK5 regulatory subunit associated protein 1 like 1	6	16	221	575	-3.67909	42.3341	-0.513159	-0.425657	-0.215235	0.586211	0.242547	0.11287	-0.0609189	-0.414987	-0.221745	-0.48721	0.169308	1.1047	0.557948	0.397116		GO:0005783;GO:0005791;GO:0016021;GO:0035596;GO:0035598;GO:0035600;GO:0046872;GO:0051539;GO:0061712;GO:1990145	FALSE	FALSE	FALSE	FALSE	FALSE
E1C4G6	CDKN2AIP	CDKN2A interacting protein	1	2	16	48	-4.80465	-40.5441	-0.24502	-0.250416	-0.213442	-0.506125	-1.59299	-1.5461	-1.58645	-0.295821	-0.320127	-0.261913	-0.356771	-0.979723	-1.37993	-1.34002		GO:0001652;GO:0002039;GO:0003723;GO:0005654;GO:0005730;GO:0006974;GO:0009967;GO:0030307;GO:0030308;GO:0031647	TRUE	FALSE	FALSE	FALSE	FALSE
A0A1D5Q006;Q5ZLH9	CDV3	Protein CDV3 homolog	6	4	4	31	-8.28737	54.0974	-0.582849	-0.143097	0.417378	0.899845	0.551236	0.845131	0.806898	-0.755373	-0.377713	0.273815	0.674634	0.945534	0.942877	0.946474		GO:0005737;GO:0005829;GO:0005886;GO:0005737	FALSE	FALSE	FALSE	FALSE	FALSE
A0A1D5PEJ1	CEBPZ	CBF domain-containing protein	3	6	8	88	-40.0202	-46.8677	-0.0615356	-0.118231	-0.623028	-1.04027	-2.16253	-2.03104	-1.87408	-0.123786	-0.272146	-1.03332	-1.53181	-1.79395	-2.08553	-1.95603		GO:0000978;GO:0001228;GO:0003713;GO:0005634;GO:0042254;GO:0045944	TRUE	FALSE	TRUE	FALSE	FALSE
F1ND14;Q5F3T7;A0A3Q2TV40	CELF1	CUGBP Elav-like family member 1	1	6	41	232	-9.55848	-18.9626	-0.417256	-0.383898	-0.63171	-0.715956	-1.43551	-1.11845	-0.942162	-0.552132	-0.573622	-0.665783	-0.78474	-0.936918	-0.798819	-0.901593		GO:0000381;GO:0003723;GO:0003729;GO:0005634;GO:0005654;GO:0005737;GO:0006376;GO:0007286;GO:0031369;GO:0040018;GO:1990904;GO:0000381;GO:0003723;GO:0003729;GO:0005634;GO:0005737;GO:0006376;GO:1990904	FALSE	FALSE	FALSE	FALSE	FALSE
A0A1D5PN15;A0A1D5PEV1;A0A3Q2TY35;Q7T2T1;A0A3Q3AKI2	CELF2	CUGBP Elav-like family member 2	1	6	41	232	-9.30716	-20.0732	-0.417045	-0.447258	-0.523243	-0.823755	-1.1868	-1.07884	-1.14829	-0.539689	-0.532647	-0.592034	-0.848196	-0.899743	-0.969557	-0.914223		GO:0000381;GO:0003723;GO:0003729;GO:0005634;GO:0005737;GO:0006376;GO:1990904;GO:0000166;GO:0000380;GO:0000381;GO:0000900;GO:0003676;GO:0003723;GO:0003729;GO:0005634;GO:0005737;GO:0006376;GO:0017148;GO:0042835;GO:1990904	FALSE	FALSE	FALSE	FALSE	FALSE
A0A3Q2TTV9;F1NEH6;F1NSD9	CENPC	Centromere protein C (CENP-C) (Centromere autoantigen C) (Centromere protein C 1) (CENP-C 1) (Interphase centromere complex protein 7)	4	1	29	375	16.5313	33.8648	0.176952	0.203626	0.127611	-0.0654605	-0.127963	-0.0491155	-0.070434	0.154056	0.334528	0.165622	0.153767	0.0333048	-0.0796284	-0.140676	cen010	GO:0000778;GO:0019237;GO:0051315;GO:0051382;GO:0051455	FALSE	FALSE	FALSE	FALSE	TRUE	0.826656	Q03188
E1BQJ6	CENPE	Centromere protein E	2	4	219	568	-9.07672	64.4445	0.186065	0.424112	0.613476	0.780806	1.16116	1.22847	1.18691	0.189989	0.570049	0.69127	0.931042	1.17068	1.40229	1.3134	cen058	GO:0000776;GO:0000779;GO:0003777;GO:0005524;GO:0005654;GO:0005828;GO:0005829;GO:0007052;GO:0007079;GO:0007080;GO:0008017;GO:0030071;GO:0030496;GO:0043515;GO:0045860;GO:0051382;GO:0099606;GO:0099607;GO:1990023	FALSE	FALSE	FALSE	FALSE	FALSE	0.361792	Q02224
A0A3Q2UBY8;A0A1L1RMT7;E1C703	CENPF	Centromere protein F (CENP-F) (AH antigen) (Kinetochore protein CENPF) (Mitosin)	6	21	160	398	-3.00705	48.6984	-0.519506	0.142266	0.166083	0.0183517	0.430029	0.767314	0.712991	0.0733659	0.435908	0.291736	0.115746	0.757067	0.869178	0.866681		GO:0000278;GO:0000922;GO:0000940;GO:0001822;GO:0005635;GO:0005654;GO:0005813;GO:0005930;GO:0008017;GO:0008022;GO:0008134;GO:0010389;GO:0015031;GO:0016202;GO:0016363;GO:0021591;GO:0030496;GO:0036064;GO:0042803;GO:0045120;GO:0045892;GO:0051310;GO:0070840;GO:0097539	FALSE	FALSE	FALSE	FALSE	TRUE
Q90ZF9	CENPH	Centromere protein H	4	1	29	867	15.8967	31.9302	-0.0233487	-0.0259827	0.64424	-0.0879023	-0.170721	-0.164245	-0.257834	0.132855	0.254465	0.0236318	-0.0371684	0.0638779	0.0435137	0.0710593	cen011	GO:0000776;GO:0000777;GO:0005515;GO:0005634;GO:0005654;GO:0005730;GO:0007052;GO:0007059;GO:0043515;GO:0051382	FALSE	TRUE	FALSE	FALSE	FALSE	0.386112	Q9H3R5
Q8AYS7	CENPI	Centromere protein I	4	1	29	375	15.483	34.9468	0.145752	0.192821	0.134649	0.139586	-0.0400008	-0.0764909	-0.0433433	0.138005	0.249789	0.140396	0.0901082	0.17824	0.0330314	0.0433143	cen012	GO:0000776;GO:0005829;GO:0016604;GO:0034508	FALSE	FALSE	FALSE	FALSE	FALSE
Q1T7C1;F1NAR9	CENPK	Centromere protein K	4	1	23	868	11.3354	13.4712	-0.0249558	-0.118249	-0.0477954	-0.165174	-0.289015	-0.307916	-0.275337	-0.299724	-0.044727	-0.125193	-0.356999	-0.296642	-0.802637	-0.16035	cen013	GO:0000775;GO:0005634;GO:0051382;GO:0000070;GO:0000941;GO:0051382	FALSE	FALSE	FALSE	FALSE	FALSE
Q1T765;A0A452J7Y9	CENPN	Centromere protein N	4	1	23	862	5.50271	13.6129	-0.050036	-0.139401	-0.31796	-0.282398	-0.434875	-0.547825	-0.423033	0.0120063	-0.208861	-0.302143	-0.443268	-0.433231	-0.204419	-0.196992	cen016	GO:0000775;GO:0005634;GO:0007059;GO:0051382	FALSE	FALSE	FALSE	FALSE	FALSE
F1N8S4;Q1T7B8	CENPO	Centromere protein O	5	5	17	160	5.22128	-1.65277	0.0092705	-0.115474	-0.19322	-0.294392	-0.743581	-0.649767	-0.687835	-0.0778201	-0.29733	-0.240334	-0.550273	-0.55486	-0.754563	-0.657988	cen017	GO:0000778;GO:0016604;GO:0031511;GO:0034508;GO:0000778;GO:0031511;GO:0034508	FALSE	FALSE	FALSE	FALSE	FALSE
Q1T764;F1N9M3	CENPQ	Centromere protein Q	4	1	48	99	26.2284	5.35613	0.0973656	0.00510816	-0.0729963	-0.208552	-0.486143	-0.420293	-0.426229	0.0856674	-0.0147767	-0.100283	-0.0264025	-0.525587	-0.428078	-0.56272	cen019	GO:0000776;GO:0005654;GO:0015629;GO:0051310;GO:1905342;GO:0000775;GO:0005634;GO:0051310;GO:1905342	FALSE	FALSE	FALSE	FALSE	FALSE
F1NPG5;A0A1D5PG98	CENPT	Centromere protein T	4	1	23	749	12.4544	15.2703	0.00636842	0.0519251	-0.284325	-0.367843	0.0246142	-0.359412	-0.352973	0.027763	0.0756457	-0.190834	-0.468187	-0.297828	-0.351256	-0.28802	cen022	GO:0000278;GO:0000778;GO:0003677;GO:0005515;GO:0007059;GO:0046982;GO:0051301;GO:1903394	FALSE	FALSE	FALSE	FALSE	FALSE
F1NUU9	CENPU	Centromere protein U	4	1	48	99	12.0058	7.80699	-0.063313	-0.214885	-0.0481067	-0.0334177	-0.540583	-0.454126	-0.518348	-0.0796016	-0.158888	-0.105851	-0.194578	-0.411012	-0.606095	-0.469185	cen021	GO:0000775;GO:0005634;GO:0005654;GO:0005737;GO:0034451;GO:0043009	FALSE	FALSE	FALSE	FALSE	FALSE
F1NQ58	CENPV	GFA domain-containing protein	4	5	7	757	-5.90354	-2.51674	-0.344088	-0.568892	-0.496151	-0.152185	-0.705635	-0.825197	-0.553458	-0.593591	-0.433029	-0.593899	-0.58054	-0.683541	-0.716303	-0.60143	cen081	GO:0016846;GO:0046872	FALSE	FALSE	TRUE	FALSE	FALSE
A0A1D5PBF8;A0A3Q2UBP1;A0A3Q2UCJ2;A0A3Q2U8D0	CEP112	DUF4485 domain-containing protein	6	21	88	203	6.22882	53.2531	-0.0269364	0.683821	0.699672	0.823132	0.681879	0.479907	0.779303	-0.174173	0.618009	0.595281	0.492455	0.701095	0.263657	0.794945		GO:0005813	FALSE	FALSE	FALSE	FALSE	FALSE
E1BTL1;A0A3Q2UHN2;A0A1D5NTB9	CEP131	Centrosomal protein 131	6	21	88	305	4.38963	51.7331	-0.0245848	0.410268	0.388902	0.682779	0.464701	0.56741	0.594579	-0.0936151	0.312603	0.5281	0.714074	0.752933	0.750241	0.56918		GO:0008284;GO:0010824;GO:0034451;GO:0035735;GO:0035869;GO:0036064;GO:0042803;GO:0043231;GO:0044877;GO:0045171;GO:0060271;GO:0071539;GO:0090316	FALSE	FALSE	FALSE	FALSE	FALSE
E1C7U7;A0A1D5PSB6;A0A1D5NY42	CEP135	Centrosomal protein 135	6	21	88	650	3.65292	55.0893	0.197454	0.376971	0.403483	0.695975	0.939231	0.861548	0.844987	-0.0198315	0.704071	0.672626	0.966018	1.12492	1.12984	0.729333		GO:0005813;GO:0005814;GO:0007099;GO:0008022;GO:0010457;GO:1902857;GO:1904951	FALSE	FALSE	FALSE	FALSE	FALSE
A0A3Q3A3I9;A0A1D5PAG3;A0A3Q2U952;E1C1J1;A0A1L1RL10	CEP170	Centrosomal protein 170	2	7	182	541	-16.3801	64.6037	-0.929683	0.072007	-0.00823451	0.797302	1.27996	1.45169	1.50327	-0.817284	0.0928147	0.257338	0.669537	1.68913	1.10027	1.68593		GO:0005813;GO:0005814;GO:0005829;GO:0072686;GO:0120103	FALSE	FALSE	FALSE	FALSE	FALSE
A0A1D5PSP1	CEP192	Centrosomal protein 192	6	21	88	202	5.90866	52.6224	0.135717	0.658738	0.729518	0.509566	0.550852	0.479489	0.517679	0.178549	0.655141	0.709675	0.651314	0.76661	0.666354	0.601367		GO:0000242;GO:0005829;GO:0009617;GO:0010923;GO:0019902;GO:0051298;GO:0071539;GO:0090222;GO:0090307	FALSE	FALSE	FALSE	FALSE	FALSE
A0A1D5PIH8	CEP250	Centrosomal protein 250	6	21	88	258	7.03022	52.3743	-0.00432276	0.747934	0.950336	0.597739	0.458161	0.364111	0.345643	-0.237804	0.479231	0.6346	0.729614	0.759261	0.613593	0.417964		GO:0000278;GO:0005813;GO:0005814;GO:0008022;GO:0010457;GO:0019901;GO:0019904;GO:0030997;GO:0032991;GO:0033365;GO:1904781;GO:1905515	FALSE	FALSE	FALSE	FALSE	FALSE
E1C2P7	CEP55	Centrosomal protein 55	2	7	237	631	-13.931	68.8825	-0.0417525	0.800342	0.141344	1.69688	1.54662	1.52735	1.52419	-0.299358	-0.0318943	0.191812	1.10705	1.84676	1.7297	1.64606		GO:0000281;GO:0005737;GO:0005886;GO:0014066;GO:0030496;GO:0034451;GO:0042802;GO:0045171;GO:0045184;GO:0061952;GO:0090543;GO:1904888	FALSE	FALSE	FALSE	TRUE	FALSE
F1NYM7	CEP57	Centrosomal protein 57	6	21	54	789	8.48348	49.735	0.261939	0.34925	0.518161	0.669215	0.418845	0.419848	0.255252	0.28108	0.432289	0.294556	0.503058	0.43775	0.468364	-0.0617392		GO:0005634;GO:0005794;GO:0005813;GO:0005874;GO:0007286;GO:0008017;GO:0008543;GO:0017134;GO:0034453;GO:0042803;GO:0043015;GO:0051260	FALSE	FALSE	FALSE	FALSE	FALSE
P0CB05	CEP63	Centrosomal protein of 63 kDa	6	21	88	846	4.44992	54.2383	0.0883598	0.776353	0.709526	0.780465	0.589768	0.661476	0.708226	0.0717618	0.60833	0.74143	0.914173	1.11912	1.02126	0.7958		GO:0000077;GO:0000922;GO:0005737;GO:0005813;GO:0005814;GO:0007099;GO:0042770;GO:0051225;GO:0051301;GO:0098535	FALSE	FALSE	FALSE	FALSE	FALSE
E1BZ70	CEP76	Centrosomal protein 76	6	1	1	613	4.16944	38.9392	-0.363149	0.0697755	0.13205	-0.00277514	0.155176	0.152094	0.146706	-0.341986	0.107892	0.0091745	0.226061	0.389267	0.311991	0.302176		GO:0005737;GO:0005813;GO:0005814;GO:0032991;GO:0046599	FALSE	FALSE	FALSE	TRUE	FALSE
Q5ZHP3;A0A1L1RZ23	CFAP20	Cilia- and flagella-associated protein 20	5	2	2	33	7.48163	-32.5347	-0.119658	-0.165545	-0.146879	-0.404482	-1.56092	-1.16816	-1.36751	-0.0988124	-0.0440266	-0.0497357	-0.410973	-0.761527	-0.931586	-1.19872		GO:0005634;GO:0005737;GO:0005814;GO:0005874;GO:0005929;GO:0018095;GO:0031514;GO:0036064;GO:0060271;GO:0060296;GO:2000147;GO:2000253	FALSE	FALSE	FALSE	FALSE	FALSE	0.849051	Q9Y6A4
Q75QI0;F1NBK5	CFDP1	Craniofacial development protein 1	1	2	16	549	-8.85851	-47.8778	-0.105593	0.0125728	-0.117837	-0.951508	-1.6953	-1.46926	-1.52941	-0.183157	0.0689276	-0.0737384	-0.507347	-1.15439	-1.4426	-1.40405		GO:0000777;GO:0007155;GO:0007275;GO:0008360;GO:0042127;GO:2000270;GO:0000777;GO:0007275	FALSE	FALSE	FALSE	FALSE	FALSE
A0A1D5NUG1	CGGBP1	CGG triplet repeat binding protein 1	1	6	18	25	-28.0054	-44.1291	-0.225984	-0.254132	-0.498162	-1.28527	-1.91372	-1.61236	-1.68134	-0.289016	-0.366865	-0.461429	-0.907748	-1.53573	-1.68471	-1.68738		GO:0000122;GO:0000977;GO:0001227;GO:0005634;GO:0005654;GO:0010468;GO:0042802;GO:0090579;GO:1990837	FALSE	FALSE	FALSE	FALSE	FALSE
Q5R1T0;A0A1L1RN36	CHAF1A	Chromatin assembly factor 1 subunit A	5	2	2	35	16.8602	-33.8503	-0.333678	0.0372653	0.214409	-0.350314	-1.23611	-1.31772	-1.40746	-0.411684	0.0685391	0.149533	0.122755	-0.914079	-1.20913	-1.19712		GO:0000790;GO:0005634;GO:0006260;GO:0006281;GO:0006334;GO:0006335;GO:0007049;GO:0033186;GO:0042802;GO:0070087;GO:0005634;GO:0006260;GO:0006281;GO:0006334;GO:0007049;GO:0031497;GO:0033186	FALSE	FALSE	FALSE	FALSE	FALSE
Q5R1S9;F1P2D7	CHAF1B	Chromatin assembly factor 1 subunit B	1	2	16	51	-1.82859	-42.8009	-0.371539	-0.0616638	-0.12454	-0.565561	-1.58526	-1.44986	-1.54718	-0.430282	-0.121865	-0.0975781	-0.170901	-1.09693	-1.41008	-1.42187		GO:0000790;GO:0005634;GO:0005654;GO:0006334;GO:0006335;GO:0033186;GO:0005515;GO:0005634;GO:0006260;GO:0006281;GO:0006334;GO:0007049;GO:0031497;GO:0033186	FALSE	FALSE	FALSE	FALSE	FALSE	0.91138	Q13112
E1BV10	CHAMP1	Chromosome alignment maintaining phosphoprotein 1	5	2	5	12	45.2418	-13.3891	0.107557	0.298078	0.307547	-0.00232531	-1.04166	-1.06698	-1.23331	0.0734602	0.374682	0.350781	0.143924	-0.569634	-0.845735	-0.911937		GO:0000777;GO:0005819;GO:0016604;GO:0031134;GO:0034501;GO:0035372;GO:0051315;GO:0090543	FALSE	FALSE	FALSE	FALSE	FALSE
A0A1D5NYJ4;A0A1D5PDV4;A0A1D5PY74	CHD1	Chromodomain-helicase-DNA-binding protein 1 (CHD-1) (EC 3.6.4.12) (ATP-dependent helicase CHD1)	5	2	5	82	25.1527	-11.2611	-0.156041	0.28459	0.214063	-0.213841	-0.992567	-0.719302	-0.635823	-0.463144	0.219778	0.152526	0.0156244	-0.588797	-0.957644	-0.97797		GO:0003678;GO:0005524;GO:0005634;GO:0032508	FALSE	FALSE	FALSE	FALSE	TRUE
A0A1L1RTY1	CHD1L	Chromodomain helicase DNA binding protein 1 like	1	6	18	419	-15.7381	-41.3478	-0.243724	-0.294638	-0.350145	-0.913797	-1.37494	-1.16294	-1.52138	-0.233948	-0.3095	-0.306279	-0.789097	-1.2661	-1.46713	-1.37924		GO:0000166;GO:0003678;GO:0005524;GO:0005634;GO:0005654;GO:0005829;GO:0005886;GO:0006281;GO:0006338;GO:0006974;GO:0016887;GO:0032508	FALSE	FALSE	FALSE	FALSE	FALSE
F1N8K8;F1NP27;B6ZLK2	CHD1Z	Chromodomain-helicase-DNA-binding protein	5	2	5	12	42.4299	-15.0496	0.109362	0.249752	0.170084	-0.155683	-1.06467	-1.06702	-1.01773	0.122137	0.324584	0.215247	0.087961	-0.590697	-0.811623	-0.947057		GO:0000775;GO:0003677;GO:0003678;GO:0005524;GO:0005634;GO:0032508;GO:0003678;GO:0005524;GO:0005634;GO:0032508	FALSE	FALSE	FALSE	FALSE	FALSE
A0A1D5PMQ3	CHD2	Chromodomain-helicase-DNA-binding protein 2 (CHD-2) (EC 3.6.4.12) (ATP-dependent helicase CHD2)	5	2	5	53	41.9404	-3.06773	0.327546	0.323891	0.269769	-3.92075e-05	-0.859778	-0.901037	-0.832733	0.323961	0.408539	0.231189	0.203209	-0.503784	-0.793033	-0.722563	chr71	GO:0000978;GO:0003678;GO:0005524;GO:0005634;GO:0006974;GO:0007517;GO:0032508;GO:0042393;GO:0060218	FALSE	FALSE	FALSE	FALSE	FALSE
A0A1D5P5W8	CHD3	Chromodomain-helicase-DNA-binding protein 3 (CHD-3) (EC 3.6.4.12) (ATP-dependent helicase CHD3) (Mi-2 autoantigen 240 kDa protein) (Mi2-alpha) (Zinc finger helicase) (hZFH)	5	2	5	157	45.3564	0.0262364	0.324248	0.433432	0.358678	0.196065	-0.931285	-1.05867	-0.778005	0.483207	0.412117	0.440205	0.348008	-0.494091	-0.583921	-0.974334		GO:0005634	TRUE	FALSE	FALSE	FALSE	FALSE
A0A3Q2U0J4	CHD4	Chromodomain-helicase-DNA-binding protein 4 (CHD-4) (EC 3.6.4.12) (ATP-dependent helicase CHD4) (Mi-2 autoantigen 218 kDa protein) (Mi2-beta)	5	2	5	12	40.3358	-20.7259	-0.123891	0.152564	0.195567	-0.0761437	-1.09922	-1.07819	-1.21423	-0.0540352	0.218728	0.235035	0.203539	-0.51007	-1.04826	-1.12741		GO:0001103;GO:0016581;GO:0042826	TRUE	FALSE	FALSE	FALSE	FALSE
A0A3Q2UPQ7	CHD4	Chromodomain-helicase-DNA-binding protein 4 (CHD-4) (EC 3.6.4.12) (ATP-dependent helicase CHD4) (Mi-2 autoantigen 218 kDa protein) (Mi2-beta)	5	2	5	12	39.733	-20.0607	-0.0413771	0.179648	0.188133	-0.100155	-1.10373	-1.20398	-1.25377	-0.0140086	0.247274	0.269962	0.219102	-0.590585	-0.911834	-0.975024		GO:0001103;GO:0016581;GO:0042826	TRUE	FALSE	FALSE	FALSE	FALSE
F1NH79	CHD4	Chromodomain-helicase-DNA-binding protein 4 (CHD-4) (EC 3.6.4.12) (ATP-dependent helicase CHD4) (Mi-2 autoantigen 218 kDa protein) (Mi2-beta)	5	2	5	12	39.8623	-19.0691	-0.0724884	0.176467	0.192724	-0.074601	-1.10256	-1.09996	-1.1492	-0.0449984	0.191628	0.273925	0.211232	-0.597015	-0.938752	-1.00111		GO:0001103;GO:0003678;GO:0005524;GO:0016581;GO:0032508;GO:0042826;GO:0046872	TRUE	FALSE	FALSE	FALSE	FALSE	0.960379	Q14839
F1NH78	CHD5	Chromodomain helicase DNA binding protein 5	5	2	5	12	40.6091	-19.3583	0.000789737	0.257643	0.243236	-0.0320596	-1.10655	-1.06045	-1.20739	-0.0842226	0.229195	0.276232	0.197355	-0.580227	-0.942711	-1.00479			FALSE	FALSE	FALSE	FALSE	FALSE	0.121861	Q8TDI0
Q06A37;A0A452J837	CHD7	Chromodomain-helicase-DNA-binding protein 7	5	2	5	12	46.5676	-15.3222	0.129951	0.39867	0.318792	-0.101181	-0.998102	-1.08858	-1.08955	0.0153482	0.411606	0.394215	0.268603	-0.562952	-1.05903	-1.03027		GO:0000978;GO:0001501;GO:0001974;GO:0003222;GO:0003226;GO:0003678;GO:0005524;GO:0005654;GO:0005730;GO:0006338;GO:0007512;GO:0007605;GO:0007628;GO:0008015;GO:0009617;GO:0010880;GO:0021553;GO:0021772;GO:0030217;GO:0030540;GO:0032508;GO:0035116;GO:0035909;GO:0036302;GO:0040018;GO:0042048;GO:0043584;GO:0045944;GO:0048752;GO:0050767;GO:0050890;GO:0060041;GO:0060123;GO:0060324;GO:0060384;GO:0060411;GO:…	FALSE	FALSE	FALSE	FALSE	FALSE
A0A1D5P662	CHD8	Chromodomain-helicase-DNA-binding protein 8 (CHD-8) (EC 3.6.4.12) (ATP-dependent helicase CHD8) (Helicase with SNF2 domain 1)	5	2	5	12	33.3104	-24.5383	-0.104547	0.182923	0.0921771	-0.0826001	-1.20589	-1.24732	-1.18697	-0.0630253	0.184475	0.1687	0.0769361	-0.567477	-1.05978	-1.01921		GO:0003678;GO:0005524;GO:0032508	FALSE	FALSE	FALSE	FALSE	FALSE
A0A3Q3ALC8	CHD8	Chromodomain-helicase-DNA-binding protein 8 (CHD-8) (EC 3.6.4.12) (ATP-dependent helicase CHD8) (Helicase with SNF2 domain 1)	5	2	2	33	15.6158	-44.1736	-0.0916637	0.0569481	-0.0405307	-0.2334	-1.32864	-1.39851	-1.49517	-0.112156	0.0848962	0.0867042	0.0046629	-0.928388	-1.1524	-1.36784			FALSE	FALSE	FALSE	FALSE	FALSE
A0A1D5P3U9	CHD9	Chromodomain helicase DNA binding protein 9	5	2	5	12	40.722	-20.1714	-0.0673837	0.235241	0.217968	-0.0804723	-1.128	-1.13457	-1.21723	-0.073846	0.238666	0.267976	0.238698	-0.637965	-1.00735	-1.05234		GO:0003678;GO:0005524;GO:0032508	FALSE	FALSE	FALSE	FALSE	FALSE
Q8AYC9	CHEK1	Serine/threonine-protein kinase Chk1	1	6	18	102	-22.3983	-39.5401	-0.339604	-0.335252	-0.653426	-1.02513	-1.62111	-1.5037	-1.62132	-0.410496	-0.361812	-0.508175	-1.07888	-1.42185	-1.48931	-1.45262		GO:0000077;GO:0000724;GO:0000785;GO:0000794;GO:0004674;GO:0005524;GO:0005634;GO:0005654;GO:0005737;GO:0005813;GO:0006468;GO:0006974;GO:0006975;GO:0007049;GO:0010569;GO:0010767;GO:0018107;GO:0035402;GO:0035407;GO:0035556;GO:0045839;GO:0046602;GO:0048096;GO:0072425;GO:2000615	FALSE	FALSE	FALSE	TRUE	FALSE	0.860316	O14757
A0A1D5PAM1;A0A3S5ZPJ3	CHEK2	Serine/threonine-protein kinase Chk2 (EC 2.7.11.1) (CHK2 checkpoint homolog) (Cds1 homolog) (Hucds1) (hCds1) (Checkpoint kinase 2)	5	2	2	65	21.4404	-34.1719	0.0832046	0.199463	0.121701	-0.516979	-1.20251	-1.09238	-1.13944	-0.0745773	0.0735819	0.109062	-0.358592	-0.864448	-1.02699	-0.939561		GO:0000086;GO:0000781;GO:0001302;GO:0004674;GO:0005524;GO:0005634;GO:0005737;GO:0005794;GO:0006302;GO:0006975;GO:0006978;GO:0016605;GO:0018105;GO:0019901;GO:0031625;GO:0042176;GO:0042770;GO:0042771;GO:0042803;GO:0044257;GO:0044773;GO:0045893;GO:0046777;GO:0050821;GO:0071480;GO:0072428;GO:0090307	FALSE	FALSE	FALSE	FALSE	FALSE
F1NDZ9	CHERP	Calcium homeostasis endoplasmic reticulum protein (ERPROT 213-21) (SR-related CTD-associated factor 6)	5	2	5	12	35.2754	-18.8512	-0.00200772	0.080212	0.0853063	-0.0648681	-1.08725	-1.05916	-1.17617	0.00262758	0.179805	0.147734	0.0901082	-0.541294	-0.83429	-0.897416		GO:0003723;GO:0006396;GO:0006874;GO:0008285;GO:0044325;GO:0048471;GO:0051209;GO:0070886	FALSE	FALSE	FALSE	FALSE	FALSE
F1NVB6	CHFR	Checkpoint with forkhead and ring finger domains	5	2	5	593	38.5569	-4.10496	0.0811374	0.209491	0.683765	-0.051736	-0.649553	-0.530444	-0.666603	0.132222	0.429972	0.266208	0.219429	-0.703129	-1.01436	-0.857714		GO:0000166;GO:0000209;GO:0004842;GO:0005634;GO:0006511;GO:0007093;GO:0016567;GO:0016605;GO:0031398;GO:0031648;GO:0032436;GO:0046872;GO:0061630	FALSE	FALSE	FALSE	FALSE	FALSE
Q5ZHP5	CHMP4B	Charged multivesicular body protein 4b	1	5	96	218	-6.65258	-8.16443	-0.590902	-0.4982	-0.494425	-0.533472	-1.03177	-0.921013	-0.921607	-0.60042	-0.542703	-0.531793	-0.533114	-0.633329	-0.712367	-0.599712		GO:0000281;GO:0000815;GO:0005635;GO:0005771;GO:0005829;GO:0006620;GO:0006900;GO:0006914;GO:0007080;GO:0009898;GO:0010458;GO:0010824;GO:0030117;GO:0030496;GO:0031468;GO:0031902;GO:0032511;GO:0036438;GO:0039702;GO:0042803;GO:0051258;GO:0061952;GO:0090148;GO:0090611;GO:1901215;GO:1901673;GO:1902188;GO:1902902	FALSE	FALSE	FALSE	FALSE	FALSE	0.170351	Q9H444
A0A1D5PSQ9	CHORDC1	Cysteine and histidine-rich domain-containing protein 1	4	1	37	66	-5.66197	26.8669	-0.749175	-0.377043	-0.143305	0.108431	-0.341369	-0.0977837	-0.0989661	-0.762728	-0.595868	-0.218485	-0.0469663	0.0183436	0.106544	0.207687		GO:0005524;GO:0008270;GO:0010824;GO:0043531;GO:0051879;GO:0061077;GO:1900034;GO:2000299	FALSE	FALSE	FALSE	FALSE	FALSE
A0A1D5NV95;A0A1L1RRT0	CHTF18	AAA domain-containing protein	5	2	2	35	16.7238	-31.9611	-0.365246	0.0208453	0.15009	-0.168067	-1.34933	-1.30525	-1.19865	-0.399984	-0.141898	0.173659	0.135055	-0.732674	-1.18231	-1.07237		GO:0003677;GO:0005524;GO:0005634;GO:0005654;GO:0005829;GO:0031390;GO:0032508;GO:1900264	FALSE	FALSE	FALSE	FALSE	FALSE
A0A1D5P5J0	CHTOP	FoP_duplication domain-containing protein	1	6	65	154	-27.3509	-38.517	-0.42352	-0.553912	-0.694254	-0.761731	-1.68326	-1.8306	-1.9978	-0.468764	-0.612219	-0.695055	-0.827896	-1.17004	-1.50572	-1.69614			FALSE	FALSE	FALSE	FALSE	FALSE
E1C959;A0A3Q2UBR5	CHUK	Inhibitor of nuclear factor kappa-B kinase subunit alpha	1	6	18	102	-23.5409	-41.5061	-0.446134	-0.340761	-0.573946	-1.13335	-1.79588	-1.69845	-1.64097	-0.366466	-0.205631	-0.415299	-0.969491	-1.34585	-1.41415	-1.4439			FALSE	FALSE	FALSE	FALSE	FALSE	0.812071	Q69YN2
A0A3Q2UMN6	CHUK	Inhibitor of nuclear factor kappa-B kinase subunit alpha	1	6	18	61	-14.1284	-44.191	-0.296352	-0.0257979	-0.343075	-0.717785	-1.54594	-1.66113	-1.65292	-0.41512	-0.147679	-0.224576	-0.918164	-1.28968	-1.33138	-1.32119			FALSE	FALSE	FALSE	FALSE	FALSE
Q5ZJB4	CHUK	Inhibitor of nuclear factor kappa-B kinase subunit alpha	2	4	60	896	-10.6722	62.1114	-0.608126	0.140291	0.529469	0.646197	0.798436	1.36298	1.06065	-0.656622	0.279301	0.164318	0.80519	1.39498	1.3224	1.4872		GO:0002224;GO:0004674;GO:0005524;GO:0005634;GO:0005737;GO:0005829;GO:0007252;GO:0008385;GO:0018105;GO:0033209;GO:0042803;GO:0045944;GO:0046982;GO:0051092;GO:0071356	FALSE	FALSE	FALSE	FALSE	FALSE
A0A1D5P9Q2;A0A1D5PAY6;Q5ZJA2	CIAPIN1	Anamorsin	4	1	23	50	-0.413316	15.5238	-0.609535	-0.261949	-0.131317	-0.0661144	-0.513923	-0.38962	-0.310334	-0.548688	-0.318077	-0.282915	-0.105691	-0.215784	-0.250623	-0.19065		GO:0005654;GO:0005730;GO:0005737;GO:0005758;GO:0006915;GO:0008168;GO:0009055;GO:0016226;GO:0022900;GO:0030097;GO:0043066;GO:0046872;GO:0051537;GO:0051539;GO:0005634;GO:0005737;GO:0005758;GO:0006915;GO:0008168;GO:0009055;GO:0016226;GO:0022900;GO:0030097;GO:0043066;GO:0046872;GO:0051537;GO:0051539	FALSE	FALSE	FALSE	FALSE	FALSE
R4GLS1	CISD2	CDGSH iron sulfur domain 2	4	82	329	961	-12.9778	2.16223	0.0726076	-0.544371	-0.402939	-0.0300249	-0.640955	-0.631933	-1.30138	-0.0841174	-2.61336	-0.365913	-0.423665	-0.418612	-0.411716	-0.765924		GO:0000422;GO:0005741;GO:0005789;GO:0010259;GO:0010506;GO:0016021;GO:0032991;GO:0042803;GO:0046872;GO:0051537;GO:0097038	FALSE	FALSE	FALSE	FALSE	FALSE
A0A3Q2U978;E1C849;A0A3Q3AGS2	CIT	Citron Rho-interacting kinase	2	4	60	354	-13.0169	60.9675	-0.230826	0.2122	0.302348	0.832701	1.02857	1.36102	1.49689	-0.370309	-0.142482	0.0905795	0.492274	1.33781	1.69267	1.46719		GO:0000281;GO:0004674;GO:0005524;GO:0005737;GO:0005856;GO:0018107;GO:0030165;GO:0031032;GO:0032467;GO:0035556;GO:0046872;GO:0051402;GO:0097110	FALSE	FALSE	FALSE	FALSE	FALSE
A0A3Q3ABX0	CIZ1	C2H2-type domain-containing protein	5	2	2	2	18.0997	-17.3216	-0.318589	0.0098375	-0.0562025	-0.257633	-0.99365	-0.995276	-1.16067	-0.306948	0.0445067	-0.126963	-0.193605	-0.47682	-0.872861	-0.92966		GO:0003676;GO:0005634;GO:0008270;GO:0030332;GO:0032298;GO:0051457	FALSE	FALSE	FALSE	FALSE	FALSE
F1P5B9	CKAP2	Cytoskeleton-associated protein 2 (CTCL tumor antigen se20-10) (Tumor- and microtubule-associated protein)	2	9	13	828	-23.3589	57.4555	-0.798205	-0.842425	-0.460497	0.328224	1.11885	1.29722	1.35791	-0.796436	-0.87417	-0.564564	-0.102826	1.25352	1.66005	1.74644		GO:0000281;GO:0005813;GO:0005829;GO:0005881;GO:0045944	FALSE	FALSE	FALSE	TRUE	TRUE	0.281439	Q8WWK9
A0A3Q2U055	CKAP2L	Cytoskeleton associated protein 2 like	6	4	176	459	-10.178	59.509	0.0749179	0.00744193	0.596451	0.546661	1.05437	1.21868	1.18673	0.181264	0.149388	0.317246	0.320025	1.15929	1.34998	1.41402		GO:0005813;GO:0005829;GO:0072686	FALSE	FALSE	FALSE	FALSE	FALSE
F1P0Y0;A0A3Q2U985	CKAP5	Cytoskeleton-associated protein 5 (Colonic and hepatic tumor overexpressed gene protein) (Ch-TOG)	2	7	59	490	-15.1819	71.2857	-0.480427	0.239162	0.7603	1.2154	1.64612	1.83734	1.90008	-0.488396	0.255148	0.752677	0.974114	1.81332	2.082	2.1083		GO:0000776;GO:0000922;GO:0000930;GO:0005730;GO:0005737;GO:0005813;GO:0005886;GO:0007052;GO:0008017;GO:0030951;GO:0043021;GO:0046785;GO:0051298;GO:0061863;GO:0090063	FALSE	FALSE	FALSE	FALSE	FALSE	0.0258213	Q14008
A0A1L1S0Y9	CKS1B	Cyclin-dependent kinases regulatory subunit	4	5	96	271	-4.77096	-7.1901	-0.637007	-0.477643	-0.319738	-0.675482	-0.983747	-0.785894	-0.913814	-0.382028	-0.463009	-0.380462	-0.333082	-0.526763	-0.647608	-0.617193		GO:0000307;GO:0007049;GO:0007346;GO:0019005;GO:0019901;GO:0042393;GO:0043130;GO:0045737;GO:0051301;GO:0061575	FALSE	FALSE	FALSE	FALSE	FALSE
A0A3Q2U411	CLASP1	Cytoplasmic linker associated protein 1	2	7	182	472	-16.1494	66.2547	-0.604165	0.0621433	0.392775	1.06842	1.5067	1.70399	1.72595	-0.696299	0.102968	0.348904	0.793232	1.67353	1.44402	1.46441			FALSE	FALSE	FALSE	FALSE	FALSE
A0A3Q2UJ67	CLASP2	CLIP-associating protein 2 (Cytoplasmic linker-associated protein 2) (Protein Orbit homolog 2) (hOrbit2)	2	7	32	536	-21.5297	72.7867	-0.760788	-0.0652688	0.382202	1.27033	1.75212	1.82601	1.87473	-0.881752	-0.0517495	0.345141	0.912017	1.91551	2.04703	2.01689			FALSE	FALSE	FALSE	TRUE	FALSE
Q5ZKI1	CLIC2	Chloride intracellular channel protein	4	5	7	179	-4.38114	4.88764	-0.459579	-0.347214	-0.290007	-0.276947	-0.733813	-0.590331	-0.593433	-0.573783	-0.664309	-0.395509	-0.315969	-0.464005	-0.394362	-0.384107		GO:0004602;GO:0005244;GO:0005254;GO:0005634;GO:0005737;GO:0010880;GO:0034707;GO:0051099;GO:0060315;GO:0098869;GO:1902476	FALSE	FALSE	FALSE	FALSE	FALSE
F1NPP8;R4GL60	CLINT1	ENTH domain-containing protein	6	18	272	752	-20.8602	42.5388	-1.53327	-0.887244	-0.151598	0.469379	0.547903	0.695272	0.809126	-1.38879	-1.41887	-0.382228	-0.0203415	0.92582	1.10516	1.21363		GO:0005543;GO:0005654;GO:0005768;GO:0005794;GO:0005886;GO:0006897;GO:0030125;GO:0030276;GO:0043231	FALSE	FALSE	FALSE	FALSE	FALSE	0.270915	Q14677
O42184	CLIP1	CAP-Gly domain-containing linker protein 1	2	7	31	841	-25.1962	75.9805	-1.00271	-0.0922896	0.187657	1.08867	2.10165	2.31256	2.2281	-1.15734	-0.0410888	0.128771	0.571169	2.24978	2.47554	2.72554	cen080	GO:0001578;GO:0001726;GO:0005634;GO:0005635;GO:0005737;GO:0005813;GO:0005881;GO:0008017;GO:0008270;GO:0030659;GO:0031116;GO:0031122;GO:0035371;GO:0044354;GO:0044861;GO:0051010	FALSE	FALSE	FALSE	FALSE	FALSE	0.0806608	P30622
R4GGT7	CLK1	CDC like kinase 1	1	2	195	953	2.3095	-39.9297	-0.179945	-0.169568	-0.227145	-0.348747	-1.43622	-1.97532	-1.4023	-0.197536	-0.121584	-0.165401	-0.172759	-0.580649	-1.0478	-1.35099		GO:0004674;GO:0004713;GO:0005524;GO:0005634;GO:0018105;GO:0018107;GO:0018108;GO:0043484;GO:0046777	FALSE	FALSE	FALSE	FALSE	FALSE
A0A1D5P8C4	CLK2	Protein kinase domain-containing protein	5	2	2	17	24.5523	-29.1149	-0.0644567	-0.00751338	-0.0254359	-0.316175	-1.0261	-1.16251	-1.26847	-0.0606431	-0.00875117	0.0428576	-0.0925078	-0.748125	-1.05293	-1.31604		GO:0004674;GO:0004713;GO:0005524;GO:0010212;GO:0016604;GO:0018108;GO:0032526;GO:0042802;GO:0043484;GO:0045721;GO:0046777	FALSE	FALSE	FALSE	FALSE	FALSE
E1C4D8;A0A1D5PQJ1	CLK4	CDC like kinase 4	5	2	5	12	41.4182	-9.01893	0.103263	0.153974	0.101468	-0.0953708	-0.881147	-1.00143	-1.05	0.138546	0.270995	0.275903	0.260788	-0.399942	-0.737186	-0.870161		GO:0004674;GO:0004713;GO:0005524;GO:0005634;GO:0018108;GO:0043484;GO:0046777	FALSE	FALSE	FALSE	FALSE	FALSE
Q5ZJL4	CLP1	Polyribonucleotide 5-hydroxyl-kinase Clp1	5	2	2	33	18.8726	-38.2896	-0.0845558	0.0802276	0.013982	-0.238596	-1.30036	-1.28925	-1.32001	-0.14788	0.129535	-0.0596768	0.0198857	-0.720636	-1.14137	-1.18968		GO:0000214;GO:0005524;GO:0005634;GO:0005829;GO:0005849;GO:0006378;GO:0006388;GO:0006396;GO:0016310;GO:0021695;GO:0030423;GO:0035087;GO:0046404;GO:0051731;GO:0051733;GO:0051736	FALSE	FALSE	FALSE	FALSE	FALSE
F1P0J7	CLSPN	Claspin (hClaspin)	5	2	2	796	13.6637	-39.3417	-0.112148	0.0527211	0.0142603	-0.32838	-1.55562	-1.35616	-1.19343	-0.125192	0.133998	-0.123048	0.0129862	-0.687122	-1.49022	-1.10327		GO:0000217;GO:0005654;GO:0005794;GO:0007095;GO:0010997;GO:0018105;GO:0032147;GO:0033314	FALSE	FALSE	FALSE	FALSE	FALSE
F1NW23	CLTC	Clathrin heavy chain	2	4	42	84	-20.3095	58.5565	-0.979155	-0.610802	0.164865	0.58855	1.03802	1.30202	1.35294	-1.14329	-0.722984	-0.0146656	0.263961	1.2308	1.58106	1.69174		GO:0000278;GO:0005198;GO:0005764;GO:0005768;GO:0005819;GO:0006886;GO:0006898;GO:0019901;GO:0030130;GO:0030132;GO:0032051;GO:0045334;GO:0048268;GO:0071439;GO:0072686	FALSE	FALSE	FALSE	FALSE	FALSE	0.0249415	Q00610
A0A1D5PDC1;A0A1D5P650;A0A1D5PW75;A0A1D5PAU8;A0A1D5PJH5	CLTCL1	Clathrin heavy chain	2	7	71	159	-19.788	61.8589	-0.501597	-0.525003	0.251843	0.853055	1.18256	1.50191	1.56894	-0.999394	-0.571299	0.174012	0.430348	1.31573	1.58306	1.84424		GO:0000278;GO:0005198;GO:0005770;GO:0005802;GO:0005819;GO:0005829;GO:0006886;GO:0006898;GO:0030130;GO:0030132;GO:0032051;GO:0042147;GO:0045334;GO:0046326;GO:0071439;GO:0097443	FALSE	FALSE	FALSE	FALSE	FALSE
F1N988	CLUH	Clustered mitochondria protein homolog	2	17	150	672	-29.3663	74.6624	-0.450247	-0.632722	-0.118295	0.995581	1.89557	2.37402	2.50515	-0.64314	-0.612427	-0.201693	0.186135	2.1357	2.56493	2.72573		GO:0003729;GO:0005737;GO:0048312	FALSE	FALSE	FALSE	FALSE	FALSE
Q5ZKE7	CMPK	UMP-CMP kinase	4	1	23	50	3.35577	11.4163	-0.403634	-0.127866	-0.151086	-0.203328	-0.612336	-0.518288	-0.518877	-0.448447	-0.233115	-0.245305	-0.187335	-0.277154	-0.28013	-0.294375		GO:0004127;GO:0004550;GO:0005524;GO:0005634;GO:0005737;GO:0006163;GO:0006165;GO:0006207;GO:0006225;GO:0009142;GO:0033862;GO:0046705;GO:0046940	FALSE	FALSE	FALSE	FALSE	FALSE	0.0526282	P30085
A0A3Q3A3A9;A0A3Q2U6T0;A0A1D5PES1;F1NQL6	CMSS1	Protein CMSS1 (Cms1 ribosomal small subunit homolog)	3	6	8	135	-30.0502	-43.8972	-0.286027	-0.342539	-0.478368	-1.24867	-1.93229	-1.91581	-1.84039	-0.33171	-0.395488	-0.642106	-0.952252	-1.64896	-1.79866	-1.58016			FALSE	FALSE	FALSE	FALSE	FALSE	0.849083	Q9BQ75
F1NAT2	CMTR1	Cap methyltransferase 1	1	6	18	674	-16.3206	-48.3883	-0.569093	-0.265337	-0.160904	-0.979029	-1.70127	-1.71065	-1.02778	-0.30327	-0.278442	-0.140072	-0.544691	-1.33622	-1.67752	-1.58323		GO:0003676;GO:0004483;GO:0005634;GO:0005654;GO:0005737;GO:0005829;GO:0006370;GO:0097309	FALSE	FALSE	FALSE	FALSE	FALSE
A0A1D6UPT3	CNBP	Cellular nucleic acid-binding protein	6	1	1	385	-0.316071	37.96	-0.445537	0.0285852	0.0658004	0.266314	-0.0405024	0.210894	0.245019	-0.452379	0.0489777	-0.182633	0.147938	0.299117	0.405133	0.502948		GO:0003727;GO:0003729;GO:0005737;GO:0008270;GO:0045182;GO:2000767	FALSE	FALSE	FALSE	FALSE	FALSE
F1P463;A0A1L1RIP9	CNDP2	M20_dimer domain-containing protein	6	1	1	77	-3.60087	31.4862	-0.663491	-0.440141	0.0389911	0.361687	-0.114962	0.0922139	0.113058	-0.642334	-0.485996	-0.0486354	0.210135	0.219243	0.223457	0.343799		GO:0005654;GO:0005829;GO:0006508;GO:0008233;GO:0016805	FALSE	FALSE	FALSE	FALSE	FALSE
Q5ZKU6	CNN2	Calponin	4	1	37	498	-11.4433	30.1905	-0.495225	-0.37473	-0.410976	-0.181621	-0.0458766	0.124795	0.246525	-0.677149	-0.627708	-0.562757	-0.233415	0.032855	0.204674	0.33666		GO:0003779;GO:0005516;GO:0005856;GO:0010628;GO:0030097;GO:0030336;GO:0031032;GO:0042060;GO:0042127;GO:0050765	FALSE	FALSE	FALSE	FALSE	FALSE
E1C1B8	CNOT1	CCR4-NOT transcription complex subunit 1 (CCR4-associated factor 1) (Negative regulator of transcription subunit 1 homolog) (NOT1H) (hNOT1)	2	7	32	54	-23.8543	73.912	-0.77262	-0.0342754	0.372575	1.12939	1.75652	2.11137	2.14316	-1.01577	-0.0623477	0.259006	0.700318	1.93625	2.31061	2.34664		GO:0000122;GO:0000288;GO:0000932;GO:0004535;GO:0005634;GO:0005829;GO:0010606;GO:0017148;GO:0030015;GO:0030331;GO:0033147;GO:0035195;GO:0042974;GO:0048387;GO:0060090;GO:0060213;GO:0070016;GO:0090503;GO:2000036	FALSE	FALSE	FALSE	FALSE	FALSE
A0A1D5P1T8	CNOT6	CCR4-NOT transcription complex subunit 6	2	7	56	118	-18.1134	63.9325	-0.374468	0.0554716	0.272447	0.773401	1.31575	1.6924	1.53499	-0.45932	-0.23516	-0.00143165	0.462288	1.63155	1.35628	2.1435		GO:0000175;GO:0000289;GO:0004535;GO:0005634;GO:0005737;GO:0008284;GO:0010606;GO:0030014;GO:0031047;GO:0043928;GO:0046872;GO:0070966;GO:0090503;GO:2000327	FALSE	FALSE	FALSE	FALSE	FALSE
A0A1D5PLD2;A0A1D5P6I3	COG1	Conserved oligomeric Golgi complex subunit 1 (COG complex subunit 1) (Component of oligomeric Golgi complex 1)	4	8	12	285	-16.1827	8.12504	-1.29853	-1.46144	-1.03396	-0.50521	-0.490934	-0.486896	-0.654729	-1.73996	-0.779732	-0.976394	-0.858834	0.0260623	0.207821	0.0314846		GO:0005794;GO:0006891;GO:0015031;GO:0016020;GO:0017119	FALSE	FALSE	FALSE	FALSE	FALSE
E1C7Y1	COG2	Component of oligomeric golgi complex 2	4	8	12	651	-14.7312	8.78885	-0.913013	-0.907474	-0.954517	-0.35283	-0.588443	-0.407303	-0.563098	-1.45135	-0.932031	-1.13516	-0.768417	-0.00545087	-0.084158	-0.0555576		GO:0005795;GO:0006891;GO:0007030;GO:0015031;GO:0016020;GO:0017119	FALSE	FALSE	FALSE	FALSE	FALSE	0.142888	Q14746
F1NXB9	COG3	Component of oligomeric golgi complex 3	4	8	12	150	-15.4229	8.81916	-1.42798	-0.921882	-0.849729	-0.362863	-0.229316	-0.353778	-0.517495	-1.26647	-0.806969	-0.964906	-0.734011	-0.082471	-0.0305863	-0.0645578		GO:0005801;GO:0005829;GO:0005886;GO:0006486;GO:0006886;GO:0006888;GO:0006890;GO:0006891;GO:0007030;GO:0017119;GO:0033365;GO:0050821	FALSE	FALSE	FALSE	FALSE	FALSE	0.185453	Q96JB2
F1NHU0	COG4	Cog4 domain-containing protein	4	8	263	718	-11.1003	10.2235	-0.92848	-0.715518	-0.658202	-0.282897	-0.461263	-0.513354	-0.768395	-1.17904	-0.621844	-0.679983	-0.244977	0.0985385	0.0996615	-0.208917		GO:0000139;GO:0006890;GO:0007030;GO:0015031;GO:0017119;GO:0048213	FALSE	FALSE	FALSE	FALSE	FALSE	0.227381	Q9H9E3
A0A1D5P4X2	COG5	Conserved oligomeric Golgi complex subunit 5 (COG complex subunit 5) (13S Golgi transport complex 90 kDa subunit) (GTC-90) (Component of oligomeric Golgi complex 5) (Golgi transport complex 1)	4	8	12	150	-15.4954	8.42498	-1.58096	-0.908311	-0.817498	-0.42554	-0.425597	-0.483856	-0.429735	-1.35896	-0.888859	-0.77412	-0.685576	0.0365941	-0.0764797	-0.114475		GO:0005654;GO:0006891;GO:0016020;GO:0017119;GO:0048219	FALSE	FALSE	FALSE	FALSE	FALSE
A0A3Q2UCG9;F1P591	COG6	Conserved oligomeric Golgi complex subunit 6	4	8	12	504	-15.7567	9.93769	-1.34386	-0.913525	-0.856328	0.113944	-0.429736	-0.293897	-0.152274	-1.43626	-0.813566	-0.973912	-0.334425	0.0201893	0.148333	0.0554373		GO:0000139;GO:0006891;GO:0015031;GO:0017119;GO:0070085	FALSE	FALSE	FALSE	FALSE	FALSE	0.115391	Q9Y2V7
E1BZM5	COG7	Conserved oligomeric Golgi complex subunit 7 (COG complex subunit 7) (Component of oligomeric Golgi complex 7)	4	8	12	150	-15.7732	9.10649	-1.55211	-1.03372	-0.641259	-0.286964	-0.418358	-0.276135	-0.607404	-1.40216	-0.909965	-0.845729	-0.505292	-0.00207214	0.218672	0.0686175		GO:0000139;GO:0005730;GO:0006486;GO:0006886;GO:0006890;GO:0007030;GO:0017119;GO:0034067;GO:0050821	FALSE	FALSE	FALSE	FALSE	FALSE
A0A3Q2TW52	COIL	Coilin (p80-coilin)	5	2	5	12	39.7388	-10.6696	0.0632126	0.122812	0.125772	0.0097868	-0.928925	-0.983154	-1.21352	0.0549535	0.260601	0.117787	0.164562	-0.323365	-0.702857	-0.905808		GO:0000387;GO:0015030;GO:0030619;GO:0030620	TRUE	FALSE	FALSE	FALSE	FALSE
H9L3L2;A0A1D5P185	COPA	Coatomer subunit alpha	4	23	124	293	-20.6292	35.6556	-1.88652	-1.54514	-1.11203	-0.32268	0.0330369	0.230061	0.261514	-1.91484	-1.58334	-1.28136	-0.874684	0.384158	0.587507	0.605539		GO:0000139;GO:0003729;GO:0005198;GO:0005615;GO:0006886;GO:0006888;GO:0006890;GO:0006891;GO:0030126;GO:0030157;GO:0030426;GO:0099612;GO:1902463	FALSE	FALSE	FALSE	FALSE	FALSE
Q5ZIA5	COPB1	Coatomer subunit beta	6	22	281	889	-19.8249	37.1881	-1.45816	-1.20188	-0.934737	-0.0712126	0.24223	0.411156	0.465111	-1.57591	-1.31127	-1.05031	-0.615027	0.570433	0.723158	0.845067		GO:0000139;GO:0005198;GO:0005829;GO:0006886;GO:0006888;GO:0006891;GO:0030126	FALSE	FALSE	FALSE	FALSE	FALSE	0.020566	P53618
A0A1L1RUT1	COPB2	Coatomer subunit beta	4	23	124	293	-20.7874	35.2244	-1.86834	-1.59011	-1.27235	-0.387731	-0.0535472	0.095538	0.159423	-1.92792	-1.63852	-1.38233	-1.015	0.304416	0.435753	0.505136		GO:0000139;GO:0005198;GO:0006886;GO:0006888;GO:0006890;GO:0006891;GO:0030126;GO:1901998	FALSE	FALSE	FALSE	FALSE	FALSE
F1NB52	COPG1	Coatomer subunit gamma	4	23	124	293	-20.5176	35.2767	-1.64712	-1.47762	-1.22884	-0.355176	-0.0736441	0.14657	0.178046	-1.80779	-1.53361	-1.37345	-1.02488	0.238372	0.45272	0.513192		GO:0000139;GO:0005198;GO:0005783;GO:0005793;GO:0005794;GO:0006886;GO:0006888;GO:0006891;GO:0009306;GO:0016020;GO:0030126;GO:0072384	FALSE	FALSE	FALSE	FALSE	FALSE	0.00928858	Q9Y678
A0A1D5PLX0;E1C7T8;A0A1L1RZW9	COPG2	Coatomer subunit gamma	4	23	124	293	-20.8722	35.0105	-1.80533	-1.71319	-1.50236	-0.417408	-0.158147	0.0600887	0.0874037	-2.05237	-1.66351	-1.47911	-1.08199	0.156295	0.455276	0.511585		GO:0000139;GO:0005198;GO:0005783;GO:0005793;GO:0005794;GO:0006886;GO:0006888;GO:0006891;GO:0009306;GO:0016020;GO:0030126;GO:0030426;GO:0072384	FALSE	FALSE	FALSE	FALSE	FALSE
E1C3U6	COPS2	PCI domain-containing protein	4	5	7	7	2.10672	4.42446	-0.479901	-0.18371	-0.00985046	-0.215903	-0.835302	-0.724418	-0.692637	-0.54249	-0.279184	-0.196063	-0.154709	-0.447028	-0.47052	-0.422281		GO:0000338;GO:0003714;GO:0005737;GO:0006468;GO:0008180;GO:0008283;GO:0035914;GO:0045892	FALSE	FALSE	FALSE	FALSE	FALSE
Q5ZJF1	COPS3	COP9 signalosome complex subunit 3	4	5	7	26	-2.2368	0.919721	-0.525356	-0.109087	-0.134729	-0.305544	-0.920946	-0.647063	-0.835624	-0.669474	-0.640568	-0.204585	-0.314691	-0.545404	-0.516827	-0.586971		GO:0000338;GO:0005654;GO:0005829;GO:0006511;GO:0008180	FALSE	FALSE	FALSE	FALSE	FALSE	0.0564223	Q9UNS2
Q5ZJV0	COPS4	PCI domain-containing protein	4	5	7	26	-3.97744	0.870306	-0.658839	-0.375137	-0.284838	-0.278912	-0.863596	-0.787533	-0.720806	-0.798023	-0.371778	-0.344235	-0.368518	-0.520722	-0.61088	-0.556953		GO:0005829;GO:0006508;GO:0008021;GO:0008180	FALSE	FALSE	FALSE	FALSE	FALSE	0.0508564	Q9BT78
A0A1D5NTG0	COPS5	MPN domain-containing protein	4	5	7	11	-7.4585	0.354814	-0.58365	-0.507579	-0.256075	-0.259455	-0.93702	-0.83229	-0.842526	-0.824031	-0.65397	-0.424243	-0.265573	-0.530746	-0.623672	-0.62223		GO:0000338;GO:0000785;GO:0004222;GO:0004843;GO:0005654;GO:0005737;GO:0005829;GO:0008021;GO:0008180;GO:0008237;GO:0016579;GO:0019784;GO:0019899;GO:0035718;GO:0043066;GO:0045944;GO:0046328;GO:0046872;GO:0048471;GO:0051091;GO:0051726;GO:0070122;GO:1903894;GO:1990182	FALSE	FALSE	FALSE	FALSE	FALSE
Q5ZJA1	COPS7A	PCI domain-containing protein	4	5	7	894	0.902735	6.05586	-0.510004	-0.265198	-0.129647	-0.206005	-1.01643	-0.57229	-0.752956	-0.389158	-0.3524	-0.269729	-0.170616	0.209904	-0.60111	-0.483692		GO:0000338;GO:0005654;GO:0005829;GO:0008180;GO:0010387	FALSE	FALSE	FALSE	FALSE	FALSE
A0A1D5PY15;A0A1D5NTE5	CORO1B	Coronin	6	16	46	372	-10.2433	45.9145	-0.858275	-0.396445	0.0235323	0.83697	0.550724	0.385445	0.768741	-0.702583	-0.451076	-0.388166	-0.0783722	0.642292	0.786707	1.05829		GO:0001725;GO:0005829;GO:0005884;GO:0005886;GO:0007015;GO:0016477;GO:0030027;GO:0031529;GO:0034316;GO:0035767;GO:0036120;GO:0042060;GO:0042802;GO:0048471;GO:0051015;GO:0051017;GO:0071672;GO:0071933;GO:0090135;GO:1902463;GO:2000394	FALSE	FALSE	FALSE	FALSE	FALSE
Q5ZI60;A0A1L1RWS8;A0A1D5PCT4;Q9ULV4	CORO1C	Coronin	6	18	28	212	-18.6487	47.5768	-0.735285	-0.609215	-0.356042	0.531613	0.649833	0.921013	0.978048	-0.830528	-0.768397	-0.498171	0.0205113	0.946073	1.16277	1.20254		GO:0001755;GO:0007015;GO:0010008;GO:0010633;GO:0010762;GO:0015629;GO:0016197;GO:0016328;GO:0016477;GO:0016600;GO:0030027;GO:0044387;GO:0045184;GO:0048365;GO:0051015;GO:0051895;GO:0090148;GO:0090630;GO:0097750;GO:0140285;GO:1900025;GO:1900027;GO:2000394	FALSE	FALSE	FALSE	FALSE	FALSE
A0A1D5PRH7;A0A1D5P7Q4	CORO7	Coronin	6	4	42	257	-15.8331	54.9995	-0.846554	-0.345388	-0.116749	0.97139	0.846702	1.09889	1.01842	-0.85744	-0.623684	-0.312555	0.497946	1.23402	1.06883	1.36228		GO:0000139;GO:0005829;GO:0007015;GO:0007030;GO:0016021;GO:0016477;GO:0030010;GO:0051015	FALSE	FALSE	FALSE	FALSE	FALSE
F1NKY6	CPNE1	Copine-1 (Chromobindin 17) (Copine I)	6	21	54	447	7.3965	46.9379	0.0806776	0.324023	0.403999	0.702469	0.0109378	0.128311	0.0808987	-0.159026	0.44152	0.51811	0.448686	0.36319	0.205574	0.442292		GO:0005544;GO:0005654;GO:0005886;GO:0031965;GO:0043122;GO:0071277;GO:1903265	FALSE	FALSE	FALSE	FALSE	FALSE
A0A1D5P3Y8	CPNE3	Copine 3	4	1	66	141	13.4466	18.3462	-0.208318	0.0267878	0.303259	0.100059	-0.46054	-0.19332	-0.319422	-0.364165	-0.00806804	-0.102422	0.00731642	0.0732213	-0.909932	-0.0828712		GO:0004674;GO:0005544;GO:0005654;GO:0005730;GO:0005739;GO:0005829;GO:0005886;GO:0005925;GO:0006468;GO:0030335;GO:0030971;GO:0038128;GO:0048306;GO:0071277;GO:0071363	FALSE	FALSE	FALSE	FALSE	FALSE
F1NMN0	CPSF2	Cleavage and polyadenylation specificity factor subunit 2	5	2	5	71	25.4428	-16.8311	-0.063313	0.0356398	0.0386589	-0.094912	-1.08303	-1.08048	-1.05938	-0.102536	-0.0413683	0.0280713	0.0117281	-0.53515	-0.922487	-0.900787		GO:0003723;GO:0005847;GO:0006378;GO:0006398;GO:0098789	FALSE	FALSE	FALSE	FALSE	FALSE	0.794842	Q9P2I0
F1NKW5;A0A1D5PH35	CPSF3	Cleavage and polyadenylation specific factor 3	5	2	2	2	16.4085	-25.4942	-0.214935	-0.105566	-0.0641342	-0.292143	-1.17197	-1.17936	-1.2064	-0.142831	-0.0629152	-0.0694079	-0.178348	-0.670274	-1.05932	-0.974679		GO:0003723;GO:0004521;GO:0005847;GO:0006378;GO:0006398;GO:0008409;GO:0090502	FALSE	FALSE	FALSE	FALSE	FALSE	0.825411	Q9UKF6
E1BV31	CPSF4	Cleavage and polyadenylation specificity factor subunit 4 (Cleavage and polyadenylation specificity factor 30 kDa subunit) (CPSF 30 kDa subunit) (NS1 effector domain-binding protein 1) (Neb-1) (No arches homolog)	1	2	16	22	7.47489	-42.0645	-0.0767133	-0.161865	-0.187768	-0.49079	-1.30406	-1.3574	-1.43439	-0.0798113	0.00281822	-0.254299	-0.222937	-0.827254	-1.14966	-1.28863		GO:0005847;GO:0008270;GO:0098789;GO:1990837	FALSE	FALSE	FALSE	FALSE	FALSE	0.868694	O95639
A0A1D5P9A5;Q5ZL34;F1NGU9	CPSF6	Cleavage and polyadenylation-specificity factor subunit 6	5	2	2	33	15.206	-42.1633	0.0167406	-0.00909056	0.0581087	-0.432875	-1.41881	-1.38584	-1.43928	0.00450821	0.043189	-0.00983922	-0.201345	-0.863233	-1.10067	-1.13773		GO:0003723;GO:0005737;GO:0005849;GO:0006397;GO:0003729;GO:0005634;GO:0005654;GO:0005726;GO:0005737;GO:0005849;GO:0006397;GO:0016607;GO:0035061;GO:0042382;GO:0046833;GO:0051290;GO:0110104;GO:1990120	TRUE	FALSE	FALSE	FALSE	FALSE
A0A1D5PMR8	CPSF7	Cleavage and polyadenylation specific factor 7	5	2	2	65	22.2266	-31.9052	0.0615826	0.0471403	-0.122003	-0.491504	-1.18228	-1.31102	-1.21271	0.0721394	0.0764188	-0.0147999	-0.152168	-0.758284	-0.869825	-0.938449		GO:0003723;GO:0005737;GO:0005847;GO:0051290;GO:0098789;GO:0110104;GO:1990120	TRUE	FALSE	FALSE	FALSE	FALSE
Q7SX83	CREB1	cAMP response element-binding protein	1	6	18	941	-11.9144	-42.1634	-0.400694	-0.216207	-0.102649	-0.756708	-1.49339	-2.09652	-1.57009	-0.484782	-0.300371	-0.457298	-0.454751	-1.22672	-1.32042	-1.31668		GO:0001102;GO:0001228;GO:0005654;GO:0005667;GO:0005719;GO:0006468;GO:0007409;GO:0007613;GO:0007623;GO:0008361;GO:0010944;GO:0019899;GO:0021983;GO:0033363;GO:0033762;GO:0035497;GO:0035729;GO:0040018;GO:0042493;GO:0042802;GO:0045600;GO:0045672;GO:0045944;GO:0046887;GO:0046889;GO:0050821;GO:0055025;GO:0060430;GO:0060509;GO:0071294;GO:0071300;GO:1990589;GO:1990830	FALSE	FALSE	FALSE	TRUE	FALSE
F1NGB5;A0A3Q2U478;A0A1D5PPD0;A0A1D5P8H8	CREBBP	CREB binding protein	5	2	5	245	34.0105	-9.77778	0.0684396	0.199319	0.241607	-0.423418	-0.934329	-1.04914	-1.1916	0.147263	0.374473	0.306107	-0.289706	-0.390745	-0.755832	-0.608529		GO:0000122;GO:0000123;GO:0000790;GO:0001085;GO:0002039;GO:0003684;GO:0003713;GO:0003714;GO:0004402;GO:0005667;GO:0005737;GO:0008270;GO:0016573;GO:0016604;GO:0018076;GO:0030511;GO:0031490;GO:0031648;GO:0034644;GO:0043426;GO:0045944;GO:0048511;GO:1990258	FALSE	FALSE	FALSE	FALSE	FALSE
Q5F4B4	CREPT	Cell-cycle related and expression-elevated protein in tumor	1	2	16	22	4.74316	-41.5799	-0.274129	0.0294911	0.111889	-0.532371	-1.40037	-1.30972	-1.40926	-0.325728	-0.0856532	0.00573604	-0.317803	-1.03697	-1.2792	-1.2292		GO:0000993;GO:0008284;GO:0010564;GO:0016591;GO:0031124;GO:0042802;GO:0045944;GO:0070940	FALSE	FALSE	FALSE	FALSE	FALSE	0.903477	Q9NQG5
F1N8J7	CRIP1	LIM zinc-binding domain-containing protein	4	1	29	669	15.0696	30.0789	0.0530532	0.0791186	0.0582051	0.0328707	-0.40799	-0.337299	-0.209999	0.0430605	0.131148	0.0803059	0.0715126	0.0296299	-0.0480446	0.125369		GO:0005737;GO:0008270;GO:0008630;GO:0010043;GO:0010468;GO:0042277;GO:0071236;GO:0071493	FALSE	FALSE	FALSE	FALSE	FALSE
Q04929	CRK	Adapter molecule crk	4	1	29	669	13.6429	29.4897	-0.00945343	0.193745	0.219279	0.253482	-0.320016	-0.229842	-0.136374	-0.0253751	-0.286935	-0.056079	0.0453154	0.0637359	-0.0963071	-0.128725		GO:0001764;GO:0001784;GO:0005515;GO:0005737;GO:0005886;GO:0006629;GO:0008360;GO:0015629;GO:0016358;GO:0017124;GO:0021766;GO:0021987;GO:0030010;GO:0030036;GO:0030159;GO:0032956;GO:0032991;GO:0033628;GO:0035685;GO:0038026;GO:0042169;GO:0043087;GO:0043393;GO:0043621;GO:0046875;GO:0048013;GO:0050773;GO:0060326;GO:0061045;GO:0090630;GO:0098749;GO:1900026;GO:1902531;GO:1990782;GO:2000146;GO:2000404	FALSE	FALSE	FALSE	FALSE	FALSE
F1P241	CRKL	CRK like proto-oncogene, adaptor protein	4	1	23	808	11.5967	16.5586	-0.214512	0.0280349	-0.222571	-0.218831	0.0574373	0.0958827	-0.58525	-0.244607	-0.327267	-0.0628669	-0.254285	-0.303295	-0.442915	-0.251399		GO:0000187;GO:0001558;GO:0001568;GO:0001655;GO:0001764;GO:0001783;GO:0001784;GO:0001933;GO:0003151;GO:0005654;GO:0005829;GO:0006629;GO:0007283;GO:0007338;GO:0007416;GO:0008284;GO:0008543;GO:0008584;GO:0009952;GO:0010629;GO:0016358;GO:0021766;GO:0021987;GO:0030010;GO:0031594;GO:0032991;GO:0033628;GO:0035685;GO:0035690;GO:0038026;GO:0042802;GO:0048384;GO:0048538;GO:0050773;GO:0050852;GO:0060017;GO:…	FALSE	FALSE	FALSE	FALSE	FALSE	0.141261	P46109
F1NLE3	CRLF3	Fibronectin type-III domain-containing protein	6	1	1	385	-1.21316	40.0768	-0.148745	-0.0712222	-0.0667808	0.43989	0.196382	0.23669	0.215098	-0.457275	-0.00479353	-0.244612	0.158322	0.491958	0.315017	0.393013		GO:0000082;GO:0003677;GO:0005634;GO:0005829;GO:0005886;GO:0030308;GO:0042802;GO:0045944;GO:0046427;GO:0071158	FALSE	FALSE	FALSE	FALSE	FALSE
Q71SG2;Q90635	CRMP2A	Collapsin response mediator protein-2A	6	22	64	940	-17.7962	41.2093	-0.789794	-0.691328	-0.553592	0.354375	0.323773	0.667469	0.61308	-0.946289	-0.850881	-0.608255	-0.184824	0.65997	0.73427	0.7937		GO:0005737;GO:0007010;GO:0007411;GO:0007420;GO:0008017;GO:0030516	FALSE	FALSE	FALSE	FALSE	FALSE	0.0120061	Q16555
F1P3Q8	CRNKL1	Crooked neck pre-mRNA splicing factor 1	5	2	2	17	27.2535	-24.0374	-0.0453864	-0.0247564	-0.0116908	-0.246843	-1.08614	-1.17721	-1.26152	-0.0527996	0.0649077	0.0436317	-0.0881851	-0.560016	-0.947305	-0.988851		GO:0000245;GO:0000398;GO:0000974;GO:0003723;GO:0071007;GO:0071013;GO:0071014	FALSE	FALSE	FALSE	FALSE	FALSE	0.795602	Q9BZJ0
F1P4I0	CRYZ	PKS_ER domain-containing protein	4	5	7	281	-7.15279	8.66954	-0.817895	-0.460666	-0.34076	-0.204722	-0.608298	-0.587357	-0.534458	-0.690682	-0.698971	-0.330914	-0.29887	-0.179369	-0.133238	-0.328371		GO:0003730;GO:0003960;GO:0005829;GO:0008270;GO:0042178;GO:0042802;GO:0051289;GO:0055114;GO:0070402	FALSE	FALSE	FALSE	FALSE	FALSE	0.0418373	Q08257
A0A1D5PLS2	CS	Citrate synthase	3	25	123	290	-34.4516	-19.6826	-1.23566	-2.61345	-2.28013	-2.24608	-2.587	-2.2141	-2.00701	-1.59863	-1.98015	-2.07721	-2.45595	-1.83733	-2.54753	-1.56527		GO:0004108;GO:0005759;GO:0005975;GO:0006099;GO:0006101	FALSE	FALSE	FALSE	FALSE	FALSE
E1BQF9	CSDE1	Cold shock domain-containing protein E1 (N-ras upstream gene protein) (Protein UNR)	2	7	10	15	-26.2519	69.279	-0.6368	-0.347865	-0.107593	1.03898	1.6173	1.84508	1.94677	-0.969806	-0.473759	-0.393308	0.415394	1.87249	2.13658	2.28454		GO:0003676;GO:0005794;GO:0005829;GO:0005886;GO:0034063;GO:0070937;GO:0070966	FALSE	FALSE	FALSE	FALSE	FALSE	0.0142321	O75534
E1BV44	CSE1L	Chromosome segregation 1 like	4	1	23	113	7.31166	10.1895	-0.587336	-0.0839727	0.0403191	-0.0542069	-0.647994	-0.519843	-0.552163	-0.637433	-0.14013	0.00335077	-0.0396443	-0.202945	-0.344209	-0.34678	chr85	GO:0005049;GO:0005635;GO:0005654;GO:0005829;GO:0006606;GO:0006611;GO:0008536	FALSE	FALSE	FALSE	FALSE	FALSE	0.334491	P55060
A0A1D5PXS9;P41239	CSK	Tyrosine-protein kinase	6	1	1	36	1.0366	43.3127	-0.520674	-0.178227	0.339468	0.55612	0.102921	0.261322	0.251722	-0.526765	-0.197992	0.107583	0.475307	0.436982	0.469114	0.482143		GO:0004715;GO:0005524;GO:0005737;GO:0005886;GO:0005911;GO:0008285;GO:0018108;GO:0034236;GO:0034332;GO:0042802;GO:0042997;GO:0060368;GO:0002250;GO:0004715;GO:0005524;GO:0005737;GO:0018108;GO:0046872	FALSE	FALSE	FALSE	FALSE	FALSE
P67962;F1NL64;A0A3Q3A3T9	CSNK1A1	Casein kinase I isoform alpha	4	1	48	394	11.0688	8.41981	-0.12045	-0.124785	0.0248943	0.101442	-0.679168	-0.632294	-0.657445	-0.132788	-0.22975	-0.113597	0.0984282	-0.293764	-0.37306	-0.427787		GO:0000777;GO:0004674;GO:0005524;GO:0005634;GO:0005737;GO:0006468;GO:0007049;GO:0016055;GO:0016607;GO:0018105;GO:0036064;GO:0045104;GO:0051301;GO:0090090	TRUE	FALSE	FALSE	FALSE	FALSE
E1BVW0;A0A1D5NXQ4	CSNK1D	Protein kinase domain-containing protein	5	2	230	603	3.26701	-5.47537	-0.193366	-0.0988153	-0.804504	-0.853784	-1.22628	-0.502657	-0.893427	-0.0354076	-0.0857974	-0.477312	-0.36896	-0.892312	-0.179898	-0.658158		GO:0004674;GO:0005524;GO:0005634;GO:0005737;GO:0005876;GO:0018105;GO:0032436;GO:0032922;GO:0042752;GO:0051225;GO:0090263;GO:1905515;GO:2000052	TRUE	FALSE	FALSE	FALSE	FALSE
Q5ZLL1	CSNK1E	Casein kinase I isoform epsilon	4	1	29	69	12.6294	34.0332	-0.0642025	0.111397	0.11808	0.108323	-0.174781	-0.0415537	-0.210379	-0.0167163	0.265807	0.197504	0.219973	0.139546	0.143997	0.10281		GO:0004672;GO:0004674;GO:0005524;GO:0005634;GO:0005737;GO:0006468;GO:0006897;GO:0016055;GO:0018105;GO:0030178;GO:0032436;GO:0032922;GO:0034613;GO:0042752;GO:0090263;GO:1903827;GO:1990904;GO:2000052	TRUE	FALSE	FALSE	FALSE	FALSE
P21868	CSNK2A1	Casein kinase II subunit alpha	5	2	2	119	3.295	-12.4957	-0.280243	-0.210581	-0.320189	-0.332062	-1.08821	-1.06897	-1.0844	-0.294725	-0.267414	-0.343493	-0.273465	-0.497168	-0.935946	-0.763975		GO:0004674;GO:0005524;GO:0005634;GO:0005829;GO:0005956;GO:0008013;GO:0016055;GO:0018105;GO:0018107;GO:0019888;GO:0043666;GO:0046777;GO:0048511;GO:0051726	TRUE	FALSE	FALSE	TRUE	FALSE	0.129743	P68400
P67869	CSNK2B	Casein kinase II subunit beta	1	6	41	101	-6.93653	-22.7303	-0.351561	-0.499109	-0.56065	-0.595278	-1.38485	-1.29885	-1.36096	-0.37532	-0.428196	-0.54494	-0.539776	-0.811927	-1.10379	-0.924351		GO:0005737;GO:0005956;GO:0016055;GO:0019887;GO:0045859;GO:0046872	TRUE	FALSE	FALSE	TRUE	FALSE
P67966	CSRP1	Cysteine and glycine-rich protein 1	4	5	7	365	-6.84309	5.18278	-0.454706	-0.691008	-0.513955	-0.423575	-0.467761	-0.618537	-0.531132	-0.6368	-0.822955	-0.699775	-0.454264	-0.521362	-0.457284	-0.420204		GO:0001725;GO:0005634;GO:0005737;GO:0005925;GO:0008307;GO:0030018;GO:0030036;GO:0031252;GO:0042805;GO:0045214;GO:0046872;GO:0051219;GO:0051393;GO:0060537	TRUE	FALSE	FALSE	FALSE	FALSE
E1C3Q4;A0A3Q2UGH8	CSTF1	Cleavage stimulation factor subunit 1	5	2	5	71	22.6254	-16.4875	-0.0563431	-0.0416982	-0.0361606	-0.211895	-1.04433	-1.01387	-0.984456	-0.0942505	0.0220751	-0.0531797	-0.0777025	-0.558966	-0.74336	-0.765465		GO:0005848	TRUE	FALSE	FALSE	FALSE	FALSE	0.755294	Q05048
A0A3Q2UCR0;Q5ZLS0	CSTF2	RRM domain-containing protein	5	2	2	2	17.1638	-17.8765	-0.295128	-0.144118	-0.103899	-0.347679	-1.06286	-1.00851	-1.20682	-0.282725	-0.135184	-0.111585	-0.187292	-0.57812	-0.88524	-0.784369		GO:0003729;GO:0005847;GO:0006378;GO:0016604;GO:0098789	FALSE	FALSE	FALSE	FALSE	FALSE
Q5F4A0	CSTF3	Suf domain-containing protein	5	2	5	12	34.3206	-18.9145	-0.0437563	0.108277	0.097759	-0.192556	-1.05462	-1.05223	-1.19118	-0.0183233	0.151591	0.1542	0.0366824	-0.537152	-0.818743	-0.861434		GO:0003729;GO:0005634;GO:0005654;GO:0006397;GO:0031123	FALSE	FALSE	FALSE	FALSE	FALSE
A0A3Q2U748;A0A3Q2U2R1;A0A1D5P770	CTBP1	C-terminal-binding protein 1 (CtBP1) (EC 1.1.1.-)	5	2	2	33	10.3035	-32.4732	-0.282637	-0.0627323	-0.0626241	-0.40883	-1.32365	-1.34056	-1.33993	-0.275621	-0.185565	-0.124337	-0.236491	-0.810859	-1.13757	-1.01948		GO:0000122;GO:0001226;GO:0003682;GO:0003714;GO:0005654;GO:0006342;GO:0016616;GO:0017053;GO:0019904;GO:0031065;GO:0042802;GO:0050872;GO:0051287;GO:0051726;GO:0055114;GO:0070491;GO:0090241	FALSE	FALSE	FALSE	FALSE	FALSE
Q5ZMM8	CTBPL	C-terminal-binding protein 2	1	2	16	48	-0.0569946	-39.2049	-0.313821	-0.164397	-0.206454	-0.423523	-1.39227	-1.41124	-1.46533	-0.290835	-0.153242	-0.210603	-0.291801	-0.853141	-1.16875	-1.27544		GO:0003714;GO:0005634;GO:0016616;GO:0051287;GO:0055114;GO:1903507	FALSE	FALSE	FALSE	FALSE	FALSE
A0A1D5P8X6;A0A3Q2U9W0	CTC1	CST complex subunit CTC1 (Conserved telomere maintenance component 1) (HBV DNAPTP1-transactivated protein B)	5	2	5	43	23.8353	-3.93484	-0.00713015	0.14409	0.164901	-0.304218	-0.977749	-0.873037	-0.90345	-0.115163	0.113804	0.0642484	-0.0254982	-0.538035	-0.631667	-0.619636		GO:0003697;GO:0010833;GO:0042162;GO:0045740;GO:1990879	FALSE	FALSE	FALSE	FALSE	FALSE
F1NFT1;Q08705;A0A1D5PYS0	CTCF	Transcriptional repressor CTCF	1	2	16	292	-9.443	-50.6027	-0.038003	0.00772107	-0.257274	-0.670346	-1.65569	-1.66088	-1.74568	0.0143661	0.00186895	-0.128793	-0.417364	-1.20483	-1.46466	-1.65028		GO:0000122;GO:0000775;GO:0000793;GO:0000977;GO:0000978;GO:0000981;GO:0001227;GO:0005634;GO:0005654;GO:0005730;GO:0006306;GO:0006349;GO:0006357;GO:0008285;GO:0010216;GO:0016584;GO:0031060;GO:0035065;GO:0040030;GO:0043035;GO:0043565;GO:0045893;GO:0071459;GO:0000977;GO:0000981;GO:0005515;GO:0005634;GO:0006357;GO:0043565;GO:0046872	FALSE	FALSE	FALSE	FALSE	TRUE
A0A1D5PEM7;A0A3Q2U767	CTDP1	RNA polymerase II subunit A C-terminal domain phosphatase	5	2	2	35	16.9894	-31.7115	-0.385098	0.00334712	0.178871	-0.201261	-1.36181	-1.26216	-1.26329	-0.358048	-0.0392731	0.137982	0.0986653	-0.736626	-1.0126	-1.09593		GO:0000922;GO:0001096;GO:0005654;GO:0005813;GO:0008420;GO:0010458;GO:0030496;GO:0030957;GO:0032991;GO:0043923;GO:0051233;GO:0070940	FALSE	FALSE	FALSE	FALSE	FALSE
Q5F3Z7;A0A1D5PNC2;A0A140T8G6	CTDSPL2	CTD small phosphatase-like protein 2	4	1	23	303	9.34451	19.7036	-0.170062	-0.129725	-0.156691	-0.229481	-0.232508	-0.250149	-0.311479	-0.0653075	-0.022896	-0.0880797	-0.0682265	-0.0938016	-0.136799	-0.126588		GO:0000790;GO:0004721;GO:0005654;GO:0006470;GO:0008420;GO:0030514;GO:0046827;GO:0004721;GO:0006470	TRUE	FALSE	FALSE	FALSE	FALSE
E1BYF1	CTH	Cystathionine gamma-lyase	6	21	88	305	3.99501	52.2054	0.0027326	0.317812	0.690373	0.757321	0.355544	0.467903	0.56686	-0.028914	0.243837	0.54551	0.666822	0.766523	0.740494	0.820147		GO:0004123;GO:0005737;GO:0016846;GO:0018272;GO:0019343;GO:0019346;GO:0030170;GO:0042802;GO:0043123;GO:0044524;GO:0044540;GO:0051092;GO:0051289;GO:0070814;GO:0080146;GO:1904831;GO:1990830;GO:2001234	FALSE	FALSE	FALSE	FALSE	FALSE
E1BW50	CTNNBL1	Catenin beta like 1	1	2	16	22	3.85546	-44.5532	-0.150633	-0.0953019	-0.123818	-0.541577	-1.44493	-1.50695	-1.5455	-0.122165	-0.0767441	-0.0955882	-0.27969	-0.925509	-1.26277	-1.303		GO:0000974;GO:0005654;GO:0005681;GO:0005813;GO:0005829;GO:0016445;GO:0019899;GO:0043065	TRUE	FALSE	FALSE	FALSE	FALSE	0.889886	Q8WYA6
A0A3Q2UEG2;A0A3Q2U7N3;A0A3Q2U1A5;Q5ZJ21	CTNND1	Catenin delta 1	6	1	1	237	0.722823	39.0746	-0.515069	-0.182698	-0.00110561	0.423549	0.00745174	0.116844	0.143477	-0.492997	-0.123329	-0.0913333	0.451565	0.334985	0.378245	0.280572		GO:0005102;GO:0005634;GO:0005737;GO:0005829;GO:0005886;GO:0005911;GO:0005912;GO:0007043;GO:0016342;GO:0030496;GO:0044331;GO:0045296;GO:0050821;GO:0090090;GO:0098609	FALSE	FALSE	FALSE	FALSE	FALSE
A0A1D5PSR2;A0A1L1RSU2	CTPS1	CTP synthase	4	1	1	1	3.76196	24.3178	-0.335395	-0.14204	0.0214177	-0.0613396	-0.371344	-0.0867686	-0.235916	-0.610686	-0.269164	-0.105422	-0.086837	0.0250268	-0.0569211	-0.0247664		GO:0003883;GO:0005524;GO:0005737;GO:0006241;GO:0006541;GO:0016021;GO:0019856;GO:0042098;GO:0042100;GO:0042802;GO:0044210;GO:0097268	FALSE	FALSE	FALSE	FALSE	FALSE
E1C9K0	CTR9	CTR9 homolog, Paf1/RNA polymerase II complex component	5	2	5	12	46.2532	-12.1386	0.181569	0.307312	0.331355	0.0779962	-1.02572	-1.05993	-1.13205	0.148337	0.297651	0.382332	0.359822	-0.433552	-0.889366	-0.963141		GO:0000122;GO:0000993;GO:0001711;GO:0006355;GO:0006368;GO:0007259;GO:0010390;GO:0016593;GO:0019827;GO:0033523;GO:0035327;GO:0042169;GO:0045638;GO:0051569;GO:0051571;GO:0070102;GO:0071222;GO:0080182;GO:1900364;GO:2000653;GO:2001162;GO:2001168	FALSE	FALSE	FALSE	FALSE	FALSE	0.940227	Q6PD62
A0A3Q2U523	CTU2	Cytoplasmic tRNA 2-thiolation protein 2	6	16	26	41	-6.38829	47.7422	-0.296815	-0.177312	0.0332355	0.710365	0.391645	0.629002	0.470631	-0.443445	-0.365307	-0.211218	0.338506	0.754517	0.776068	0.702312		GO:0000049;GO:0002143;GO:0005829;GO:0016779;GO:0016783;GO:0032447	FALSE	FALSE	FALSE	FALSE	FALSE
A0A1D5P2L3	CUL1	Cullin 1	5	5	17	122	7.1271	-2.95172	-0.470353	-0.194228	-0.118382	-0.330564	-0.93562	-0.823309	-0.818331	-0.426143	-0.22991	-0.107856	-0.21859	-0.541121	-0.601346	-0.519287		GO:0004842;GO:0006511;GO:0006513;GO:0006915;GO:0008283;GO:0009887;GO:0016567;GO:0019005;GO:0031146;GO:0031461;GO:0031625;GO:0043161;GO:0070936;GO:1990452	FALSE	FALSE	FALSE	FALSE	FALSE
A0A1D5PDA2;F1N829;F1P2W9	CUL2	CULLIN_2 domain-containing protein	4	1	29	219	8.45515	25.544	-0.39325	-0.060424	0.24086	0.135521	-0.431405	-0.254097	-0.293383	-0.50957	-0.114979	0.032887	0.151827	-0.0113042	-0.0465705	-0.0767409		GO:0004842;GO:0005654;GO:0005730;GO:0006511;GO:0016567;GO:0019005;GO:0031146;GO:0031461;GO:0031462;GO:0031625;GO:0043161	FALSE	FALSE	FALSE	FALSE	FALSE	0.0979063	Q13617
E1BYQ3	CUL3	Cullin 3	4	5	7	7	-1.13687	0.988993	-0.541474	-0.265972	-0.149348	-0.470495	-0.869549	-0.692363	-0.783895	-0.519777	-0.341395	-0.197769	-0.330256	-0.661512	-0.607972	-0.522946		GO:0000122;GO:0000139;GO:0000209;GO:0000902;GO:0004842;GO:0005112;GO:0005634;GO:0005813;GO:0005827;GO:0006513;GO:0007080;GO:0007229;GO:0007369;GO:0016055;GO:0016477;GO:0016567;GO:0017145;GO:0030332;GO:0031145;GO:0031208;GO:0031398;GO:0031461;GO:0031463;GO:0031625;GO:0031648;GO:0032467;GO:0035024;GO:0036126;GO:0040016;GO:0043149;GO:0044346;GO:0045842;GO:0048208;GO:0051865;GO:0061630;GO:0071630;GO:…	FALSE	FALSE	FALSE	FALSE	FALSE
E1BQK9;A0A1D5P7M3	CUL4B	Cullin 4B	5	2	2	119	4.72256	-10.9488	-0.442957	-0.215843	-0.177766	-0.420097	-1.13244	-0.981201	-1.00198	-0.445201	-0.208987	-0.13214	-0.284736	-0.689131	-0.757212	-0.741225		GO:0003684;GO:0004842;GO:0005654;GO:0005829;GO:0006511;GO:0006974;GO:0016567;GO:0019005;GO:0031146;GO:0031461;GO:0031465;GO:0031625;GO:0035518;GO:0042254;GO:0043161;GO:0045732;GO:0070914;GO:0080008;GO:1900087	FALSE	FALSE	FALSE	FALSE	TRUE	0.78983	Q13620
A0A1D5NYI5	CUL5	Cullin 5	4	1	29	45	13.0123	24.9916	-0.217477	-0.0149495	0.118302	0.287567	-0.494287	-0.244488	-0.442118	-0.365699	0.0480584	0.276891	0.262481	-0.227764	-0.163683	0.00672469		GO:0004842;GO:0006511;GO:0016567;GO:0019005;GO:0031146;GO:0031461;GO:0031466;GO:0031625;GO:0043161;GO:0090734	FALSE	FALSE	FALSE	FALSE	FALSE
F1NGM7	CUX1	CASP_C domain-containing protein	4	8	263	711	-10.2647	10.5481	-0.865811	-0.467908	-0.401639	-0.210561	-0.518216	-0.6757	-0.521585	-1.03204	-0.429421	-0.407114	-0.288589	0.128045	0.190424	-0.275394		GO:0000122;GO:0000139;GO:0000977;GO:0005634;GO:0006891;GO:0030173;GO:0048193	FALSE	FALSE	FALSE	FALSE	FALSE
E1C8V6	CWC15	Spliceosome-associated protein CWC15 homolog	5	2	2	17	29.0288	-29.518	0.0508249	-0.033988	-0.00126632	-0.0906855	-1.1544	-1.23467	-1.4581	0.00796614	-0.0382964	-0.0920416	-0.0564352	-0.651916	-1.11942	-1.13033		GO:0003723;GO:0005739;GO:0016607;GO:0045292;GO:0071007;GO:0071013	FALSE	FALSE	FALSE	FALSE	FALSE
F1NI57	CWC22	Pre-mRNA-splicing factor CWC22 homolog	5	2	5	12	39.3507	-13.4406	0.0105987	0.13334	0.0936827	0.00588387	-0.889638	-1.0098	-1.14429	0.037077	0.2137	0.227901	0.194475	-0.447311	-0.874192	-1.05733		GO:0000398;GO:0003723;GO:0005829;GO:0016607;GO:0071005;GO:0071006;GO:0071007;GO:0071013	FALSE	FALSE	FALSE	FALSE	FALSE
E1BYR4	CWC25	CWC25 spliceosome associated protein homolog	1	2	16	22	8.07634	-46.1273	-0.0601407	-0.0553037	-0.168509	-0.577543	-1.51424	-1.36872	-1.63764	-0.0443843	0.0698338	-0.0544216	-0.230137	-0.838041	-1.17608	-1.41185		GO:0000398;GO:0005684;GO:0016607;GO:0071006	FALSE	FALSE	FALSE	FALSE	FALSE
A0A1L1RWB5	CWC27	CWC27 spliceosome associated cyclophilin	5	2	2	33	20.0875	-29.8669	-0.197264	0.00453235	-0.0595666	-0.266295	-1.31887	-1.28471	-1.3851	-0.0830659	0.095487	0.0518624	-0.106237	-0.701511	-1.00785	-0.927837		GO:0000413;GO:0003755;GO:0005654;GO:0006457;GO:0071005;GO:0071013	FALSE	FALSE	FALSE	FALSE	FALSE
F1P0F0	CWF19L2	CWF19 like cell cycle control factor 2	5	2	2	33	22.4569	-39.2437	0.00588418	0.0951086	0.0355679	-0.372941	-1.31373	-1.3212	-1.22585	-0.0135077	0.155499	0.110664	-0.0817253	-0.784844	-0.956059	-1.12541		GO:0000398;GO:0071014	FALSE	FALSE	FALSE	FALSE	FALSE	0.939303	Q2TBE0
F1NKX9;A0A1L1RU48	CXorf23	BCLAF1 and THRAP3 family member 3	5	2	51	105	46.2804	-6.85989	0.148936	0.287703	0.096802	-0.152858	-0.959355	-1.19064	-1.35949	0.121043	0.464737	0.243818	0.264067	-0.23346	-0.558448	-0.987594		GO:0003677;GO:0003712;GO:0016592;GO:0045944	FALSE	FALSE	FALSE	FALSE	FALSE
F1NSI3	CYB5B	Cytochrome b5 heme-binding domain-containing protein	1	6	41	764	-9.54415	-21.2588	-0.535012	-0.632952	-0.370113	-0.946797	-1.30018	-1.2318	-1.16195	-0.543212	-0.561664	-0.270659	-0.84384	-0.63598	-0.882273	-1.1157		GO:0005741;GO:0009055;GO:0016020;GO:0016021;GO:0020037;GO:0022900;GO:0043231;GO:0046872	FALSE	FALSE	FALSE	FALSE	FALSE
F1NE09	CYFIP2	Cytoplasmic FMR1-interacting protein	2	7	10	615	-24.4738	70.4915	-0.295934	-0.153304	-0.16169	1.31716	1.62231	1.86602	1.90507	-0.804334	-0.41807	-0.112303	0.490017	1.95387	2.18019	2.18387		GO:0000902;GO:0006915;GO:0030833;GO:0045202;GO:0048365;GO:0048471;GO:0051388;GO:0097202;GO:0097484;GO:0098609	FALSE	FALSE	FALSE	FALSE	FALSE	0.144277	Q96F07
F1NH67;A0A3Q2TXR9	CYLD	CYLD lysine 63 deubiquitinase	6	16	26	338	-7.2261	49.1007	-0.310168	-0.367493	0.0469989	0.464576	0.367838	0.715011	0.690023	-0.509994	-0.181908	0.0179975	0.207171	0.908763	0.96191	0.774745		GO:0004843;GO:0005813;GO:0005819;GO:0005829;GO:0005881;GO:0006511;GO:0007346;GO:0008270;GO:0010803;GO:0016055;GO:0019901;GO:0030496;GO:0031234;GO:0032088;GO:0036064;GO:0043369;GO:0043393;GO:0045087;GO:0045577;GO:0045582;GO:0046329;GO:0048471;GO:0048872;GO:0050727;GO:0050862;GO:0060544;GO:0061578;GO:0070064;GO:0070266;GO:0070507;GO:0070536;GO:0071108;GO:0090090;GO:0097542;GO:1901026;GO:1901223;GO:…	FALSE	FALSE	FALSE	FALSE	FALSE	0.19647	Q9NQC7
A0A1D5PTH2	CYP20A1	Cytochrome P450 family 20 subfamily A member 1	4	1	141	343	-3.04912	22.3548	-0.244732	-0.262226	-0.320339	-0.498244	-0.414477	-0.30322	-0.240661	-0.335085	-0.0813355	-0.445483	-0.137718	0.461879	-0.10828	0.518664		GO:0005506;GO:0016021;GO:0016705;GO:0020037;GO:0055114	FALSE	FALSE	FALSE	FALSE	FALSE
A0A1L1RZ69;A0A1D5P8U8;Q0KKP5	CYP51A1	Lanosterol 14-alpha demethylase (LDM) (EC 1.14.14.154) (CYPLI) (Cytochrome P450 51A1) (Cytochrome P450-14DM) (Cytochrome P45014DM) (Cytochrome P450LI) (Sterol 14-alpha demethylase)	4	1	62	400	-6.88725	13.8023	-0.121111	-0.44656	-0.349761	-0.152012	-0.501466	-0.409799	-0.447593	-0.329962	-0.651429	-0.576568	-0.403167	-0.000734743	-0.206348	-0.181764		GO:0004497;GO:0005506;GO:0005783;GO:0016125;GO:0016491;GO:0016705;GO:0020037;GO:0042177;GO:0050709;GO:0055114;GO:1900222	FALSE	FALSE	FALSE	FALSE	FALSE
A0A1D5P421	DAPP1	Dual adapter for phosphotyrosine and 3-phosphotyrosine and 3-phosphoinositide (hDAPP1) (B lymphocyte adapter protein Bam32) (B-cell adapter molecule of 32 kDa)	4	1	23	143	4.99183	2.70365	-0.224562	-0.278151	-0.198485	-0.215971	-0.730136	-0.461181	-0.734809	-0.305231	-0.16916	-0.351205	-0.306947	-0.393863	-0.535728	-0.403353		GO:0005547;GO:0005886;GO:0043325	FALSE	FALSE	FALSE	FALSE	FALSE
Q5ZJQ6;A0A1D5PTP3	DARS	AA_TRNA_LIGASE_II domain-containing protein	6	18	111	900	-20.5956	44.7972	-0.858584	-0.959264	-0.779686	0.026981	0.608962	1.06195	1.01964	-1.08658	-1.12111	-0.864097	-0.556735	0.89014	1.09724	1.30807		GO:0003723;GO:0004815;GO:0005524;GO:0005829;GO:0006422;GO:0017101;GO:0045202	FALSE	FALSE	FALSE	FALSE	FALSE	0.0118378	P14868
Q5ZM92;F1NTG9;A0A1L1RSP5	DAZAP1	DAZ-associated protein 1 (Deleted in azoospermia-associated protein 1)	1	2	2	454	0.158486	-17.593	-0.228261	-0.223031	-0.41159	-0.654802	-1.06443	-1.05589	-1.1432	-0.234882	-0.153938	-0.313166	-0.571687	-0.781701	-1.01347	-0.799902		GO:0003730;GO:0005654;GO:0005829;GO:0007283;GO:0008266;GO:0008283;GO:0034046;GO:0035613;GO:0048026;GO:1990904	FALSE	FALSE	FALSE	FALSE	FALSE	0.369952	Q96EP5
A0A3Q2U335	DBNL	ADF-H domain-containing protein	2	7	180	467	-20.2234	66.5986	-0.764191	-0.488672	0.277788	1.37257	1.32229	1.4806	1.54297	-1.39444	-0.172157	-0.357612	1.18725	1.51083	1.71852	2.01219		GO:0005768;GO:0005886;GO:0006898;GO:0007416;GO:0014069;GO:0030027;GO:0030425;GO:0030427;GO:0030833;GO:0030864;GO:0045211;GO:0045773;GO:0048812;GO:0051015;GO:0061003;GO:0097178;GO:0098974	FALSE	FALSE	FALSE	FALSE	TRUE
Q5ZLM2;A0A452J881	DBR1	Lariat debranching enzyme	1	6	18	25	-25.5276	-42.9184	-0.455622	-0.419242	-0.36439	-0.903242	-1.82191	-1.76107	-1.55042	-0.411288	-0.313377	-0.532562	-0.766128	-1.66624	-1.54908	-1.57484		GO:0000398;GO:0005634;GO:0005654;GO:0008419;GO:0090502;GO:0000375;GO:0000398;GO:0005634;GO:0008419;GO:0090502	FALSE	FALSE	FALSE	FALSE	FALSE	0.680618	Q9UK59
A0A3Q2UFA3;A0A1D5PF43;A0A1D5NW92;A0A1D5PJD5	DCAF1	DDB1 and CUL4 associated factor 1	1	2	16	48	-12.0397	-39.7423	-0.445885	-0.289404	-0.357405	-0.662908	-1.50155	-1.60568	-1.58319	-0.498314	-0.308019	-0.290487	-0.414673	-1.02508	-1.32107	-1.38328		GO:0000122;GO:0001650;GO:0005634;GO:0005654;GO:0008180;GO:0016567;GO:0030183;GO:0030331;GO:0033151;GO:0035212;GO:0080008;GO:1990244;GO:1990245	FALSE	FALSE	FALSE	FALSE	FALSE
Q5ZLK1;A0A452J811	DCAF13	DDB1- and CUL4-associated factor 13	3	10	15	92	-43.6636	-45.0465	-0.184911	-0.35435	-0.719714	-1.18426	-2.29152	-2.16129	-2.12666	-0.217357	-0.459288	-1.02348	-1.52311	-1.87326	-2.16275	-2.26558		GO:0000462;GO:0005654;GO:0005730;GO:0005813;GO:0005829;GO:0016567;GO:0030054;GO:0032040;GO:0080008;GO:0000462;GO:0005730;GO:0016567;GO:0032040;GO:0080008	TRUE	FALSE	FALSE	FALSE	FALSE	0.606714	Q9NV06
A0A3Q2UKV5;A0A3Q2UH49;A0A3Q2UKF7;A0A3Q2TX42;A0A3Q2UJ71	DCAF15	DDB1 and CUL4 associated factor 15	1	2	16	538	2.48781	-23.1316	-0.512118	-0.2822	-0.461741	-0.283182	-1.26219	-1.20407	-1.07348	-0.671606	-0.296896	0.120235	-0.168618	-0.891127	-1.05258	-1.12765		GO:0000209;GO:0016567;GO:0032814;GO:0036094;GO:0080008	FALSE	FALSE	FALSE	FALSE	FALSE
F1NXD8	DCAF5	DDB1 and CUL4 associated factor 5	5	2	2	35	15.8894	-32.8844	-0.452891	0.0243066	0.207767	-0.334694	-1.40747	-1.45049	-1.28114	-0.439807	0.0485838	0.0310667	-0.0248526	-0.714192	-1.17711	-1.05058		GO:0005737;GO:0080008	FALSE	FALSE	FALSE	FALSE	FALSE
A0A1D5PZY7	DCAF8	WD_REPEATS_REGION domain-containing protein	4	1	48	383	10.2394	11.2639	-0.358964	-0.143498	0.0146578	-0.0449728	-0.429407	-0.301523	-0.638025	-0.298869	-0.111453	-0.0228808	-0.040688	-0.394038	-0.627193	-0.0825855		GO:0005737;GO:0080008	FALSE	FALSE	FALSE	FALSE	FALSE
A0A1D5PQ74	DCP1A	Decapping mRNA 1A	4	8	134	321	-9.68346	7.96846	-1.35339	-0.507744	-0.405382	-0.289945	-0.635087	-0.0510222	-0.177119	-1.26299	-0.550102	-0.623801	-0.664206	-0.125257	-0.92116	0.0791266		GO:0000184;GO:0000290;GO:0000932;GO:0003729;GO:0005634;GO:0008047;GO:0030234;GO:0031087;GO:0042802;GO:0043085;GO:1903608	FALSE	FALSE	FALSE	FALSE	TRUE
A0A1D5PHH8	DCPS	Decapping enzyme, scavenger	1	2	16	249	-0.850071	-28.4559	-0.382592	-0.12866	-0.106879	-0.784721	-1.28327	-1.11807	-1.01698	-0.45496	-0.139816	-0.00169781	-0.625403	-1.02889	-1.05544	-1.04427		GO:0000290;GO:0000340;GO:0000932;GO:0005634;GO:0005654;GO:0005739;GO:0005829;GO:0036245;GO:0042802;GO:0043069;GO:0045292;GO:0050072	FALSE	FALSE	FALSE	FALSE	FALSE
A0A1D5PCY8;A0A3Q3APS1;A0A3Q2UPN5;A0A1D5PWC0;A0A1D5PVT2;A0A1D5NTW5;P35458	DCTN1	Dynactin subunit 1	2	13	95	214	-23.4025	79.9918	-0.0980257	0.250029	0.738088	1.78245	2.39903	2.57969	2.64079	-0.649538	0.410176	0.387727	1.04556	2.35851	2.95991	2.88546	cen092	GO:0000132;GO:0000776;GO:0000922;GO:0003774;GO:0005635;GO:0005813;GO:0005814;GO:0005829;GO:0007528;GO:0008017;GO:0010457;GO:0010970;GO:0019901;GO:0021517;GO:0030286;GO:0030904;GO:0031252;GO:0032402;GO:0034454;GO:0035371;GO:0036064;GO:0042147;GO:0043005;GO:0043025;GO:0045171;GO:0050905;GO:0051081;GO:0051301;GO:0060236;GO:0061744;GO:0070050;GO:0072686;GO:0090063;GO:0099738;GO:0120103;GO:1904398;GO:…	FALSE	FALSE	FALSE	TRUE	FALSE
A0A1D5PGQ9;A0A1D5PFB8;A0A1D5PHJ8;A0A1D5PTE2;A0A1D5PCQ7;Q9PTG6	DCTN2	Dynactin subunit 2	2	13	21	238	-24.0911	78.1243	-0.584434	-0.0569855	0.401236	1.58926	2.19093	2.3913	2.43944	-0.756797	-0.114391	0.37978	1.0812	2.37469	2.64979	2.67784	cen093	GO:0000776;GO:0003774;GO:0005813;GO:0005829;GO:0005869;GO:0007052;GO:0007080;GO:0019901;GO:0030286;GO:0030426;GO:0030507;GO:0031982;GO:0032402;GO:0042802;GO:0071539;GO:0003774;GO:0005737;GO:0005813;GO:0005869;GO:0005874;GO:0007052;GO:0016020;GO:0030286;GO:0031982	FALSE	FALSE	FALSE	FALSE	FALSE
Q5ZKU1	DCUN1D1	DCN1-like protein 1	4	5	7	486	-2.45013	7.42433	-0.481394	-0.29711	-0.292046	-0.36437	-0.74912	-0.552622	-0.611098	-0.754971	-0.488014	-0.545736	-0.447552	-0.61282	-0.483861	-0.00893493		GO:0000151;GO:0005654;GO:0005829;GO:0031624;GO:0032182;GO:0045116;GO:0051443;GO:0097602;GO:2000436	FALSE	FALSE	FALSE	FALSE	FALSE
E1C9E9	DCUN1D5	DCN1-like protein	1	6	247	664	-24.3137	-37.9134	-0.296844	-0.471336	-0.995072	-1.15858	-1.7853	-1.79633	-1.80899	-0.256767	-0.516857	-0.705595	-0.829406	-0.613683	-1.563	-1.39299		GO:0000151;GO:0001558;GO:0005634;GO:0006974;GO:0031624;GO:0032182;GO:0045116;GO:0051443;GO:0097602;GO:2000436	FALSE	FALSE	FALSE	FALSE	FALSE	0.890915	Q9BTE7
Q805F9;A0A1D5PBI5	DDB1	DNA damage-binding protein 1	5	5	17	122	8.39757	-2.6462	-0.333877	-0.147039	-0.0493109	-0.228337	-0.838385	-0.737902	-0.827334	-0.391629	-0.154678	-0.107856	-0.181366	-0.485544	-0.644767	-0.637572		GO:0003684;GO:0005634;GO:0005654;GO:0005737;GO:0006289;GO:0016055;GO:0030674;GO:0031461;GO:0031464;GO:0031465;GO:0035518;GO:0042752;GO:0043066;GO:0043161;GO:0044877;GO:0045070;GO:0045722;GO:0045732;GO:0046726;GO:0051702;GO:0070914;GO:0071987;GO:0097602;GO:1901990;GO:1902188;GO:0003684;GO:0005634;GO:0005654;GO:0005737;GO:0006281;GO:0006289;GO:0016567;GO:0031461;GO:0031464;GO:0031465;GO:0042752;GO:…	TRUE	FALSE	FALSE	FALSE	FALSE
Q5ZJL7	DDB2	DNA damage-binding protein 2	1	2	16	22	2.06715	-45.4276	-0.101413	-0.11807	-0.0497887	-0.631084	-1.37986	-1.66579	-1.39721	-0.237921	-0.0430467	-0.101281	-0.323158	-1.05839	-1.08251	-1.21636		GO:0000209;GO:0004842;GO:0005634;GO:0005654;GO:0006281;GO:0006290;GO:0009411;GO:0030054;GO:0031465;GO:0035518;GO:0044877;GO:0051865;GO:0070914	FALSE	FALSE	FALSE	FALSE	FALSE
A0A1D5NXK6	DDI2	Protein DDI1 homolog 2 (EC 3.4.23.-)	4	1	29	69	11.8454	29.3273	-0.218184	0.0867705	0.323885	0.228471	-0.327342	-0.179005	-0.244594	-0.374934	0.223273	0.3134	0.295526	0.012233	-0.0217382	-0.0127404		GO:0004190;GO:0006508	FALSE	FALSE	FALSE	FALSE	TRUE
P48440;F1NNS1	DDOST	Dolichyl-diphosphooligosaccharide--protein glycosyltransferase 48 kDa subunit	3	20	53	744	-28.782	-17.8966	-0.987713	-1.24094	-1.06975	-1.45961	-1.69136	-1.77341	-1.70771	-1.0442	-1.39763	-1.29265	-1.42926	-1.07913	-1.51214	-1.39661		GO:0008047;GO:0008250;GO:0016021;GO:0018279;GO:0031647;GO:0034097;GO:0042110;GO:0043085;GO:0005634;GO:0006486;GO:0008250;GO:0016021;GO:0018279	FALSE	FALSE	FALSE	FALSE	FALSE	0.0128589	P39656
F1NV49;Q90WU3	DDX1	ATP-dependent RNA helicase DDX1	4	1	23	38	9.19039	7.34383	-0.118865	-0.0474695	0.00622811	-0.31062	-0.744869	-0.504031	-0.533863	-0.17093	-0.12086	-0.0486354	-0.17033	-0.410914	-0.323824	-0.315405		GO:0002735;GO:0003682;GO:0003712;GO:0003724;GO:0003725;GO:0004527;GO:0005524;GO:0005739;GO:0005829;GO:0006302;GO:0006388;GO:0007275;GO:0008143;GO:0009615;GO:0010494;GO:0032508;GO:0033677;GO:0043123;GO:0043330;GO:0071920;GO:0072669;GO:0090305;GO:1903506;GO:1903608;GO:1990904;GO:0003677;GO:0003682;GO:0003712;GO:0003724;GO:0004386;GO:0004518;GO:0004527;GO:0005524;GO:0005634;GO:0005737;GO:0005739;GO:…	TRUE	FALSE	FALSE	FALSE	FALSE	0.432611	Q92499
Q5ZJF6;F1P0I3	DDX10	Probable ATP-dependent RNA helicase DDX10	3	10	15	92	-45.7631	-45.1001	-0.295546	-0.352747	-0.823276	-1.21552	-2.4348	-2.40615	-2.3923	-0.26891	-0.42134	-0.967763	-1.56664	-1.95373	-2.27283	-2.29077		GO:0003723;GO:0003724;GO:0005524;GO:0005634;GO:0006364;GO:0003723;GO:0003724;GO:0005524;GO:0005634;GO:0006364	TRUE	FALSE	FALSE	FALSE	FALSE
A0A3Q2UC34	DDX11	DEAD/H-box helicase 11	1	6	194	503	-17.9886	-29.2436	-1.00779	-0.787486	-0.454763	-1.1345	-1.74455	-1.48758	-0.839952	-0.413269	-0.072453	-0.499824	-0.853941	-0.842693	-0.979828	-0.991987		GO:0000790;GO:0000922;GO:0001650;GO:0003678;GO:0003682;GO:0003688;GO:0003697;GO:0003727;GO:0005524;GO:0005634;GO:0005654;GO:0005813;GO:0006974;GO:0008186;GO:0030496;GO:0031297;GO:0031390;GO:0032079;GO:0032091;GO:0032508;GO:0034085;GO:0035563;GO:0044806;GO:0045142;GO:0045876;GO:0051880;GO:0072711;GO:0072719;GO:1901838;GO:1904976;GO:1990700;GO:2000781	FALSE	FALSE	FALSE	FALSE	FALSE
A0A1D5PD32	DDX17	DEAD-box helicase 17	5	2	2	215	28.7093	-38.1088	0.242751	0.261642	0.174111	-0.463829	-1.19022	-1.13326	-1.12931	0.165337	0.22106	0.1623	-0.230673	-0.87345	-1.02675	-1.02881		GO:0000380;GO:0003723;GO:0003724;GO:0005524;GO:0005634;GO:0005737;GO:1990904	TRUE	FALSE	FALSE	FALSE	FALSE
F1NEQ3	DDX18	RNA helicase	3	10	15	23	-47.2748	-43.9174	-0.265057	-0.431522	-0.980542	-1.39339	-2.41225	-2.34982	-2.36001	-0.268193	-0.620068	-1.33706	-1.77049	-2.00691	-2.28687	-2.3043	chr55	GO:0000463;GO:0003723;GO:0003724;GO:0005524;GO:0005694;GO:0005730	TRUE	TRUE	FALSE	FALSE	FALSE
F1P5C0	DDX20	DEAD-box helicase 20	6	4	60	169	-11.2047	58.3331	-0.134395	0.00183123	0.215101	0.359741	0.797141	1.14783	1.16721	-0.207355	0.0099854	0.144491	0.0782587	1.08264	1.32706	1.39013		GO:0000122;GO:0000387;GO:0003723;GO:0003724;GO:0005524;GO:0005737;GO:0005829;GO:0030674;GO:0032797;GO:0042826;GO:0043065;GO:0048477;GO:0050810;GO:0070491;GO:0090571	FALSE	FALSE	FALSE	FALSE	FALSE	0.0610523	Q9UHI6
E1BW15	DDX21	Nucleolar RNA helicase 2 (EC 3.6.4.13) (DEAD box protein 21) (Gu-alpha) (Nucleolar RNA helicase Gu) (Nucleolar RNA helicase II) (RH II/Gu)	1	6	8	465	-32.6785	-47.6927	-0.112411	-0.142914	-0.505952	-0.792646	-1.85526	-1.89094	-1.88328	-0.113337	-0.270458	-0.673353	-0.964283	-1.34257	-1.77588	-1.81285		GO:0003723;GO:0003724;GO:0005524;GO:0005730	TRUE	TRUE	TRUE	FALSE	FALSE
A0A1D5PUG6	DDX23	DEAD-box helicase 23	5	2	5	12	42.4725	-11.9469	0.118126	0.222282	0.249768	0.0394965	-0.964764	-1.07893	-1.16517	0.079295	0.246015	0.256226	0.219865	-0.449114	-0.879551	-0.964298		GO:0000398;GO:0000785;GO:0003723;GO:0003724;GO:0005524;GO:0005654;GO:0005682;GO:0005730;GO:0046540;GO:0062176;GO:0071013	TRUE	FALSE	FALSE	FALSE	FALSE
F1NJ62	DDX24	DEAD-box helicase 24	3	10	15	23	-46.394	-44.4297	-0.131728	-0.355806	-0.900348	-1.26937	-2.34771	-2.20407	-2.22888	-0.181581	-0.577975	-1.28735	-1.7195	-2.1126	-2.37548	-2.22144		GO:0003676;GO:0003724;GO:0005524;GO:0005730	TRUE	FALSE	TRUE	FALSE	FALSE	0.809705	Q9GZR7
F1NQV5;A0A1L1RWS6	DDX27	Probable ATP-dependent RNA helicase DDX27 (EC 3.6.4.13) (DEAD box protein 27)	3	10	72	165	-50.7611	-43.9575	-0.275923	-0.433148	-1.0711	-1.57219	-2.78834	-2.60904	-2.53012	-0.284174	-0.636297	-1.49367	-1.99906	-2.34392	-2.57895	-2.57746	chr57	GO:0003676;GO:0003724;GO:0005524;GO:0005694;GO:0005730;GO:0006364	TRUE	TRUE	TRUE	FALSE	FALSE
A0A1D5NU88	DDX31	DEAD-box helicase 31	3	10	15	21	-41.8744	-46.3731	0.0332301	-0.222222	-0.712986	-1.13575	-2.13063	-2.11496	-1.99927	0.0284441	-0.353614	-1.02946	-1.61818	-1.95068	-2.08388	-2.19471		GO:0003676;GO:0004386;GO:0005524;GO:0005634;GO:0005730;GO:0005794;GO:0042254	TRUE	FALSE	TRUE	FALSE	FALSE
Q5ZHZ0	DDX39B	Spliceosome RNA helicase DDX39B	1	6	65	154	-25.4228	-37.653	-0.409759	-0.469232	-0.595136	-0.825103	-1.63381	-1.67895	-1.72199	-0.468215	-0.626513	-0.644265	-0.77946	-1.11736	-1.48332	-1.56152		GO:0000398;GO:0003723;GO:0003724;GO:0005524;GO:0005681;GO:0006406;GO:0016607;GO:0032786;GO:2000002	FALSE	FALSE	FALSE	FALSE	FALSE
Q5F491;A0A3Q2U0S7	DDX3X	DEAD-box helicase 3,X-linked	2	7	32	489	-20.1233	73.4245	-0.366499	0.0798997	0.337627	1.59755	1.70232	1.91022	1.95478	-0.595598	-0.0314778	0.0767809	1.08539	2.04306	2.11303	2.23886		GO:0003723;GO:0003724;GO:0005524;GO:0005634;GO:0007276;GO:0030154;GO:0043186	TRUE	FALSE	FALSE	TRUE	TRUE
A0A1D5P7E4;A0A1D5PBN5	DDX41	Probable ATP-dependent RNA helicase DDX41 (EC 3.6.4.13) (DEAD box protein 41) (DEAD box protein abstrakt homolog)	5	2	2	17	33.6007	-30.4878	0.0949771	0.154909	0.13227	-0.148653	-1.11995	-1.25905	-1.3067	0.0945232	0.155255	0.134837	0.0513279	-0.660573	-1.07544	-1.13252		GO:0000398;GO:0003677;GO:0003723;GO:0003724;GO:0005524;GO:0005681;GO:0005783;GO:0008283;GO:0030154;GO:0035458;GO:0045944;GO:0051607;GO:0071013	TRUE	FALSE	FALSE	FALSE	FALSE
F1NJ40;Q5F485	DDX42	ATP-dependent RNA helicase DDX42	5	2	2	33	13.2371	-40.8203	-0.131728	-0.0498256	-0.0505993	-0.46286	-1.36839	-1.34449	-1.41472	-0.165021	-0.0168366	0.00507386	-0.165768	-0.877453	-1.16563	-1.18146		GO:0003676;GO:0003724;GO:0005524;GO:0005634;GO:0005829;GO:0008104;GO:0016607;GO:0042981;GO:0003723;GO:0003724;GO:0005524;GO:0005634;GO:0005737;GO:0008104;GO:0042981	TRUE	FALSE	FALSE	FALSE	FALSE	0.895528	Q86XP3
E1BSC0	DDX46	DEAD-box helicase 46	5	2	2	33	17.4714	-38.7553	-0.123626	0.0125073	-0.0130068	-0.269398	-1.29542	-1.34248	-1.42764	-0.136819	0.0730655	0.0362614	-0.0447396	-0.721591	-1.13111	-1.2527		GO:0000398;GO:0001650;GO:0003676;GO:0003724;GO:0005524;GO:0005634;GO:0016607	TRUE	FALSE	FALSE	FALSE	FALSE	0.932352	Q7L014
Q5ZLB0	DDX47	Probable ATP-dependent RNA helicase DDX47 (EC 3.6.4.13) (DEAD box protein 47)	3	6	8	88	-35.9062	-46.165	-0.18022	-0.307185	-0.577176	-0.992756	-2.04537	-1.97326	-1.91955	-0.145244	-0.354309	-0.824975	-1.20399	-1.58913	-1.85385	-1.74156		GO:0003676;GO:0003724;GO:0005524;GO:0005634;GO:0005730;GO:0006364;GO:0008380;GO:0008625	TRUE	FALSE	FALSE	FALSE	FALSE	0.76381	Q9H0S4
A0A1D5PVV4;F1NA53	DDX49	Probable ATP-dependent RNA helicase DDX49 (EC 3.6.4.13) (DEAD box protein 49)	3	10	15	56	-47.9855	-42.8338	-0.503354	-0.563442	-1.00983	-1.52053	-2.39183	-2.42279	-2.3492	-0.4877	-0.697494	-1.21586	-1.79138	-2.01583	-2.43813	-2.38479		GO:0003676;GO:0003724;GO:0005524;GO:0005634;GO:0006364;GO:0030307;GO:0044357	TRUE	FALSE	FALSE	FALSE	FALSE
A0A3S5ZPN3	DDX5	Probable ATP-dependent RNA helicase DDX5 (EC 3.6.4.13) (DEAD box protein 5) (RNA helicase p68)	1	2	16	37	-5.37089	-43.9586	-0.134662	-0.125523	-0.181654	-0.686154	-1.46613	-1.41967	-1.44469	-0.151843	-0.120609	-0.19375	-0.455082	-1.05555	-1.28371	-1.28932		GO:0000122;GO:0000380;GO:0000381;GO:0000956;GO:0001837;GO:0003723;GO:0003724;GO:0003730;GO:0005524;GO:0005634;GO:0005730;GO:0005737;GO:0009299;GO:0030509;GO:0030520;GO:0030521;GO:0035500;GO:0036002;GO:0043021;GO:0043517;GO:0048511;GO:0050681;GO:0060765;GO:0070412;GO:0070878;GO:0071013;GO:0072332;GO:1903800;GO:1990904	TRUE	FALSE	FALSE	FALSE	TRUE
A0A1D5PR75	DDX51	DEAD-box helicase 51	3	6	8	88	-37.5695	-45.5209	-0.234684	-0.273654	-0.635447	-1.10091	-2.1479	-2.03922	-1.93195	-0.187106	-0.350061	-0.870402	-1.2871	-1.712	-1.91259	-1.89988		GO:0003676;GO:0004386;GO:0005524;GO:0005634	TRUE	FALSE	FALSE	FALSE	FALSE
F1NQA6;A0A1D5PUB0	DDX52	Probable ATP-dependent RNA helicase DDX52 (EC 3.6.4.13) (ATP-dependent RNA helicase ROK1-like) (DEAD box protein 52)	3	10	15	21	-43.1353	-45.1144	-0.222291	-0.239384	-0.721434	-1.22338	-2.34943	-2.18331	-1.89981	-0.178209	-0.481817	-1.13009	-1.55213	-2.05576	-2.39854	-2.10238		GO:0003676;GO:0003724;GO:0005524;GO:0030490	TRUE	FALSE	FALSE	FALSE	FALSE
F1NTK9	DDX54	ATP-dependent RNA helicase	3	10	72	165	-50.2559	-44.5608	-0.132794	-0.332548	-1.15216	-1.54539	-2.59809	-2.52151	-2.35014	-0.192652	-0.587495	-1.53383	-2.10998	-2.39845	-2.50311	-2.55691		GO:0003714;GO:0003723;GO:0003724;GO:0005524;GO:0005654;GO:0005730;GO:0005794;GO:0006364;GO:0030331;GO:1903507	TRUE	FALSE	TRUE	FALSE	FALSE
Q5ZLN8;F1NJA0	DDX55	ATP-dependent RNA helicase DDX55	3	6	8	417	-36.507	-42.063	-0.439556	-0.436741	-0.746203	-1.06722	-2.03942	-1.89022	-2.11257	-0.437521	-0.737088	-0.813785	-0.990312	-1.71293	-1.97648	-1.7219		GO:0003723;GO:0003724;GO:0005524;GO:0005654;GO:0005730;GO:0005829;GO:0003723;GO:0003724;GO:0005524;GO:0005730	TRUE	FALSE	FALSE	FALSE	FALSE	0.920911	Q8NHQ9
A0A3Q2TUT5;A0A3Q2UA43;E1BXX5;A0A3Q2TXK4;A0A3Q2TUP0	DDX59	DEAD-box helicase 59	1	2	16	111	0.626826	-33.2809	-0.110047	-0.032029	-0.20206	-0.875469	-1.38942	-1.25775	-1.08715	-0.0128067	-0.00834125	0.0450497	-0.366259	-1.08004	-1.16633	-1.34385		GO:0003723;GO:0003724;GO:0005524	FALSE	FALSE	FALSE	FALSE	FALSE
Q5ZKB9	DDX6	Probable ATP-dependent RNA helicase DDX6	6	18	28	910	-19.3047	45.2106	-1.08394	-0.679436	-0.269102	0.497032	0.640836	0.95531	1.03645	-1.06599	-0.841528	-0.618138	-0.18367	0.747991	0.900223	1.29927		GO:0000932;GO:0003724;GO:0003729;GO:0005524;GO:0005634;GO:0005737;GO:0005829;GO:0010494;GO:0016442;GO:0017148;GO:0019074;GO:0019827;GO:0019904;GO:0033962;GO:0034063;GO:0045665;GO:1905618	FALSE	FALSE	FALSE	FALSE	FALSE
F1NH72	DEF6	DEF6 guanine nucleotide exchange factor	6	4	14	715	-5.89184	56.0191	0.143773	0.0328834	0.228389	0.680832	0.172393	0.877463	0.820443	-0.142284	-0.00820464	0.104247	0.411965	0.757945	0.958377	1.21218		GO:0005634;GO:0005654;GO:0005737;GO:0005829	FALSE	FALSE	FALSE	FALSE	FALSE
Q5F422	DEK	SAP domain-containing protein	5	2	2	33	10.7179	-27.3902	0.0173414	-0.0187907	-0.112033	-0.495186	-1.21928	-1.23727	-1.172	-0.0441797	-0.0513272	-0.143034	-0.33625	-0.924297	-1.09273	-1.14068		GO:0005634;GO:0005654;GO:0042393;GO:0043292;GO:2000779;GO:2001032	TRUE	FALSE	FALSE	FALSE	TRUE	0.949174	P35659
Q5ZJ31;A0A3Q2TSI6	DEPDC1	DEP domain-containing protein 1A	4	5	17	438	10.7766	1.30959	-0.414969	0.0327059	-0.00269347	-0.056276	-0.622208	-0.88012	-0.501021	-0.340352	0.104233	-0.200577	-0.24752	-0.579162	-0.307827	-0.797837		GO:0005634;GO:0017053;GO:0035556;GO:0045892	FALSE	FALSE	FALSE	TRUE	FALSE
A0A1L1RIY5	DFFA	DNA fragmentation factor subunit alpha	1	6	41	389	-10.7811	-26.417	-0.122434	-0.304063	-0.442709	-1.02279	-1.30963	-0.944176	-1.2927	-0.0843277	-0.390103	-0.452961	-0.966116	-1.14166	-1.24499	-1.12983		GO:0000790;GO:0005829;GO:0005886;GO:0006309;GO:0019904;GO:0032076;GO:0032991;GO:0042981;GO:0043065;GO:0044183;GO:0060703;GO:0061077;GO:0070242;GO:1900118;GO:1902511	FALSE	FALSE	FALSE	FALSE	FALSE
A0A1D5PPX8	DGCR8	DGCR8 microprocessor complex subunit	5	2	5	180	38.6164	-2.60512	-0.0945166	0.231872	0.275999	-0.0794405	-0.970267	-0.696755	-0.704193	0.0379471	0.360787	0.437066	0.370854	-0.512101	-0.706429	-0.52887		GO:0003725;GO:0005737;GO:0020037;GO:0031053;GO:0042803;GO:0070877;GO:0070878;GO:0090502	FALSE	FALSE	FALSE	FALSE	TRUE
A0A1D5P6D5	DGKA	Diacylglycerol kinase	4	1	29	162	8.3616	24.3264	-0.230541	-0.182379	0.104963	0.0873984	-0.41713	-0.451711	-0.286233	-0.528482	0.204299	-0.339534	-0.0982011	-0.0432099	-0.102559	0.148555		GO:0003951;GO:0004143;GO:0005509;GO:0005524;GO:0005543;GO:0005829;GO:0005886;GO:0006654;GO:0007205;GO:0035556;GO:0046339;GO:0046486;GO:0046834	FALSE	FALSE	FALSE	FALSE	FALSE
Q5ZIF2	DHCR24	FAD-binding PCMH-type domain-containing protein	4	5	96	738	-1.1379	-2.50792	-0.370439	-0.419153	-0.463815	-0.582388	-0.780262	-0.893095	-0.775333	-0.364421	-0.467547	-0.339484	-0.475295	-0.199719	-0.66877	-0.642365		GO:0000246;GO:0005634;GO:0005737;GO:0005783;GO:0006695;GO:0006979;GO:0008104;GO:0008202;GO:0009888;GO:0016020;GO:0016021;GO:0016628;GO:0019899;GO:0030539;GO:0031639;GO:0042605;GO:0042987;GO:0043154;GO:0043588;GO:0050614;GO:0055114;GO:0061024;GO:0071949	FALSE	FALSE	FALSE	FALSE	FALSE	0.0127577	Q15392
F1P4X7	DHCR7	7-dehydrocholesterol reductase (7-DHC reductase) (EC 1.3.1.21) (Delta7-sterol reductase) (Sterol Delta(7)-reductase) (Sterol reductase SR-2)	1	5	96	243	-2.97875	-12.9225	-0.185879	-0.434531	-0.538731	-0.448402	-0.95353	-1.10488	-1.16264	-0.120115	-0.475684	-0.537724	-0.539776	-0.479404	-0.73563	-0.923634		GO:0001568;GO:0005640;GO:0005829;GO:0006695;GO:0009791;GO:0009918;GO:0016126;GO:0016132;GO:0016627;GO:0030154;GO:0030176;GO:0030324;GO:0035264;GO:0042127;GO:0047598;GO:0055114	FALSE	FALSE	FALSE	FALSE	FALSE	0.0218383	Q9UBM7
A3RKL3	DHFR	Dihydrofolate reductase	4	5	7	75	-7.60566	-2.99041	-0.526984	-0.551297	-0.414664	-0.495957	-0.851224	-0.732545	-0.762708	-0.616988	-0.623391	-0.544882	-0.653888	-0.507662	-0.513953	-0.470062		GO:0004146;GO:0005739;GO:0006729;GO:0031427;GO:0046654;GO:0051000;GO:0055114;GO:2000121	FALSE	FALSE	FALSE	FALSE	FALSE
E1BV75;A0A3Q2U7V0	DHRS7	Dehydrogenase/reductase 7	4	1	62	400	-7.12516	13.3474	-0.331259	-0.533364	-0.454433	-0.301376	-0.516685	-0.466609	-0.584019	-0.362123	-0.742463	-0.657037	-0.5195	-0.104519	-0.198097	-0.288943		GO:0016491;GO:0055114	FALSE	FALSE	FALSE	FALSE	FALSE	0.142876	Q9Y394
F1NHI3	DHX15	Pre-mRNA-splicing factor ATP-dependent RNA helicase DHX15 (EC 3.6.4.13) (ATP-dependent RNA helicase #46) (DEAH box protein 15)	1	2	16	22	6.30469	-43.0951	-0.143632	-0.0575351	-0.113618	-0.562934	-1.37903	-1.37042	-1.424	-0.133876	-0.0865183	-0.0853975	-0.332011	-0.918197	-1.20282	-1.20698		GO:0003723;GO:0003724;GO:0003725;GO:0005524;GO:0005681;GO:0005689;GO:0016607;GO:0071008	TRUE	FALSE	FALSE	FALSE	TRUE	0.934368	O43143
A0A3Q2TWE1;A0A3Q2TSG4	DHX30	ATP-dependent RNA helicase DHX30	4	5	175	453	2.73453	-0.522332	-0.150228	-0.166267	-0.461962	-0.534179	-0.820781	-0.449592	-0.497366	-0.229521	-0.248136	-0.513061	-0.68815	-0.477998	-0.449506	-0.374265			FALSE	FALSE	FALSE	FALSE	FALSE
A0A1L1RNB2	DHX33	ATP-dependent RNA helicase DHX33 (EC 3.6.4.13) (DEAH box protein 33)	3	6	8	8	-34.833	-44.1926	-0.314304	-0.339841	-0.656903	-0.92658	-1.88461	-1.94926	-1.71625	-0.331585	-0.532195	-1.02683	-1.20472	-1.51811	-1.66545	-1.68443		GO:0000462;GO:0003723;GO:0005634;GO:0005730	TRUE	FALSE	FALSE	FALSE	FALSE
E1C4U5	DHX35	DEAH-box helicase 35	5	2	2	17	32.5932	-21.6945	-0.0122708	0.130884	0.0524096	-0.171647	-1.17841	-1.05799	-1.18692	0.0327185	0.178486	0.150132	0.0154989	-0.462327	-0.975614	-0.980549		GO:0003723;GO:0003724;GO:0005524;GO:0071013	TRUE	FALSE	FALSE	FALSE	FALSE	0.884774	Q9H5Z1
A0A1D5PHB6	DHX36	DEAH-box helicase 36	4	1	23	143	2.14403	0.156674	-0.289352	-0.139238	-0.306322	-0.448988	-0.735999	-0.621457	-0.544031	-0.344756	-0.330218	-0.33453	-0.381897	-0.456938	-0.557513	-0.466778		GO:0000287;GO:0000781;GO:0000978;GO:0001503;GO:0002151;GO:0002735;GO:0003678;GO:0003697;GO:0003723;GO:0003724;GO:0003725;GO:0005524;GO:0005634;GO:0005737;GO:0005829;GO:0006359;GO:0009615;GO:0010494;GO:0010501;GO:0016607;GO:0031442;GO:0032508;GO:0032727;GO:0034605;GO:0034644;GO:0035925;GO:0042826;GO:0043123;GO:0043330;GO:0044806;GO:0045995;GO:0048027;GO:0051880;GO:0051891;GO:0060261;GO:0061158;GO:…	FALSE	FALSE	FALSE	FALSE	FALSE
E1C9C2;A0A3Q2UI05	DHX37	DEAH-box helicase 37	1	2	16	292	-10.6062	-50.0152	-0.0742793	-0.0161508	-0.277618	-0.579584	-1.64409	-1.54355	-1.6065	-0.0587816	-0.115671	-0.398415	-0.605806	-1.22315	-1.52956	-1.4876		GO:0000462;GO:0003723;GO:0004386;GO:0005524;GO:0005634;GO:0005730;GO:0005737;GO:0007420;GO:0031965;GO:0034511;GO:0042255;GO:2000020	TRUE	FALSE	FALSE	FALSE	FALSE	0.749742	Q8IY37
Q5ZLE8	DHX38	Pre-mRNA-splicing factor ATP-dependent RNA helicase PRP16 (EC 3.6.4.13) (ATP-dependent RNA helicase DHX38) (DEAH box protein 38)	5	2	2	33	12.5037	-44.5611	-0.0325213	0.0623014	-0.00522963	-0.530931	-1.35835	-1.35522	-1.42202	-0.0711332	0.0846401	0.0490384	-0.23688	-0.899799	-1.28406	-1.2422		GO:0000398;GO:0003723;GO:0003724;GO:0005524;GO:0005681;GO:0071013	FALSE	FALSE	FALSE	FALSE	FALSE
F1NWM3	DHX40	DEAH-box helicase 40	1	2	16	22	6.53814	-45.0125	-0.0928301	-0.275791	0.016048	-0.505266	-1.39385	-1.4835	-1.58855	-0.0936151	0.0118727	-0.0944523	-0.304594	-1.00221	-1.13783	-1.20248		GO:0003723;GO:0003724;GO:0005524	FALSE	FALSE	FALSE	FALSE	FALSE	0.921062	Q8IX18
A0A1D5P3Z4;A0A3Q2U485	DHX8	DEAH-box helicase 8	5	2	5	12	37.1853	-22.9963	0.0974793	0.134784	0.114024	-0.148069	-1.04816	-1.15926	-1.32211	-0.00233321	0.214871	0.200399	0.0684908	-0.573098	-0.923618	-1.08387		GO:0000390;GO:0003723;GO:0003724;GO:0005524;GO:0016604;GO:0042802;GO:0071007;GO:0071013	TRUE	FALSE	FALSE	FALSE	FALSE
A0A1L1RMI5;A0A3Q3AX43	DIDO1	Death inducer-obliterator 1	5	2	5	12	41.9551	-10.3593	0.0940662	0.193874	0.22993	-0.0476339	-0.942202	-0.957064	-1.05524	0.0525636	0.279077	0.246734	0.1858	-0.497461	-0.772971	-0.843581		GO:0005634;GO:0006351;GO:0046872;GO:0097190	FALSE	FALSE	FALSE	FALSE	TRUE
F1NHV1;A0A3Q2UDB5;Q5ZLG3;A0A3Q2U3C9	DIEXF	Digestive organ expansion factor homolog	3	6	8	88	-35.4731	-47.2339	-0.0673837	-0.17418	-0.528416	-0.917553	-2.00279	-1.91991	-1.80239	-0.0559938	-0.314626	-0.761761	-1.20151	-1.58998	-1.8801	-1.78772		GO:0000462;GO:0005730;GO:0019843;GO:0030163;GO:0031648;GO:0032040;GO:0034511;GO:0000462;GO:0005730;GO:0007275;GO:0019843;GO:0030163;GO:0031648;GO:0032040;GO:0034511;GO:0040019	FALSE	FALSE	FALSE	FALSE	FALSE	0.775991	Q68CQ4
E1C0U9	DIMT1	rRNA adenine N(6)-methyltransferase	3	10	75	619	-39.1933	-42.2641	-0.298757	-0.436585	-0.845611	-1.19186	-2.0999	-2.27943	-2.29059	-0.351323	-0.659302	-0.85373	-1.2791	-1.77905	-2.16828	-1.48976		GO:0000179;GO:0003723;GO:0005654;GO:0005730;GO:0005759;GO:0005829;GO:0031167;GO:2000234	FALSE	FALSE	FALSE	FALSE	FALSE	0.75425	Q9UNQ2
E1BXX6;A0A1D5NYV3	DIS3	DIS3 homolog, exosome endoribonuclease and 3-5 exoribonuclease	1	2	16	52	-3.45015	-42.2067	-0.364573	-0.125163	-0.159289	-0.61901	-1.55215	-1.48747	-1.50021	-0.389417	-0.0668934	-0.173039	-0.389174	-0.988857	-1.28308	-1.2962		GO:0000175;GO:0000176;GO:0000177;GO:0000178;GO:0003723;GO:0004519;GO:0005085;GO:0005654;GO:0005829;GO:0016075;GO:0071034;GO:0090503	TRUE	FALSE	FALSE	FALSE	FALSE
D5M8S2;Q8UW59	DJ-1	DJ-1	4	5	7	179	-4.44883	6.1199	-0.607125	-0.479598	-0.2357	-0.349195	-0.675927	-0.444043	-0.531577	-0.664716	-0.621927	-0.278167	-0.348444	-0.403649	-0.320663	-0.381258		GO:0000785;GO:0002866;GO:0003713;GO:0003729;GO:0005634;GO:0005758;GO:0005759;GO:0005783;GO:0005829;GO:0005886;GO:0006281;GO:0006469;GO:0006508;GO:0006517;GO:0006914;GO:0007005;GO:0007338;GO:0008233;GO:0008344;GO:0010273;GO:0010629;GO:0016532;GO:0016570;GO:0016605;GO:0018323;GO:0019900;GO:0019955;GO:0030073;GO:0031334;GO:0032091;GO:0032435;GO:0032757;GO:0033138;GO:0033182;GO:0033234;GO:0033864;GO:…	FALSE	FALSE	FALSE	FALSE	FALSE	0.1368	Q99497
F1P0Q8;Q5ZJH9	DKC1	H/ACA ribonucleoprotein complex subunit DKC1	3	6	8	88	-36.6667	-45.143	-0.125216	-0.365428	-0.693377	-1.04256	-2.0167	-1.98465	-1.99706	-0.181806	-0.499125	-0.840173	-1.13965	-1.63473	-1.83475	-1.85542		GO:0000455;GO:0000495;GO:0001650;GO:0003720;GO:0007004;GO:0009982;GO:0015030;GO:0031118;GO:0031120;GO:0031429;GO:0032212;GO:0034513;GO:0051973;GO:0070034;GO:0090661;GO:0090666;GO:0090669;GO:1904851;GO:1904874;GO:1990481;GO:0000455;GO:0000495;GO:0003723;GO:0005654;GO:0005697;GO:0007004;GO:0009982;GO:0015030;GO:0031118;GO:0031120;GO:0031429;GO:1990481	TRUE	FALSE	FALSE	FALSE	FALSE
A0A3Q2U4B8;A0A3Q2UDS3;A0A1D5PN92;A0A3Q3AK34	DLG3	Discs large MAGUK scaffold protein 3	3	11	183	474	-26.6483	-20.3181	-0.621662	-1.07833	-1.53068	-1.74491	-1.46054	-1.30986	-1.54161	-0.777416	-1.00093	-1.50257	-2.08624	-1.47096	-1.56945	-1.27495		GO:0001736;GO:0005737;GO:0005923;GO:0010923;GO:0016323;GO:0019900;GO:0019902;GO:0030054;GO:0031625;GO:0032281;GO:0043113;GO:0045197;GO:0097120;GO:0098609;GO:0098978;GO:0099072	FALSE	FALSE	FALSE	FALSE	FALSE
F1NEN5	DLGAP5	DLG associated protein 5	4	1	48	99	26.6991	5.58679	0.0435296	-0.000643742	-0.0758497	-0.34304	-0.559178	-0.527871	-0.567927	0.0938725	-0.0197254	-0.0114462	-0.119546	-0.31821	-0.325432	-0.37852		GO:0005634;GO:0005737;GO:0005739;GO:0005829;GO:0007052;GO:0007059;GO:0007346;GO:0008017;GO:0023052;GO:0031616;GO:0034451;GO:0051382;GO:0051642	FALSE	FALSE	FALSE	TRUE	FALSE	0.089253	Q15398
E1C4L9;A0A3Q2TTR7	DMAP1	DNA methyltransferase 1 associated protein 1	5	2	2	17	25.9101	-22.3708	-0.0472695	-0.0730269	0.140634	-0.199982	-1.12248	-1.06714	-1.11648	-0.00900752	-0.0360663	0.0803059	-0.00472671	-0.642616	-0.94748	-0.922662		GO:0000122;GO:0000812;GO:0001103;GO:0003714;GO:0005657;GO:0005829;GO:0006281;GO:0035267;GO:0042307;GO:0043486;GO:0043967;GO:0043968	FALSE	FALSE	FALSE	FALSE	FALSE	0.9318	Q9NPF5
Q5ZKG3	DNA2	DNA replication ATP-dependent helicase/nuclease DNA2	1	20	252	913	-28.9358	-15.6484	-1.57077	-1.37833	-1.42099	-1.29176	-1.17845	-1.16264	-1.31996	-1.49403	-1.18083	-1.02431	-1.42094	-1.01535	-1.23436	-1.07765		GO:0000076;GO:0000729;GO:0000784;GO:0003677;GO:0003678;GO:0003723;GO:0004518;GO:0005524;GO:0005634;GO:0005654;GO:0005737;GO:0006260;GO:0006264;GO:0006284;GO:0016890;GO:0017108;GO:0017116;GO:0032508;GO:0033567;GO:0042645;GO:0043137;GO:0043139;GO:0043504;GO:0045740;GO:0046872;GO:0051539;GO:0071932;GO:0090305;GO:1902990	FALSE	FALSE	FALSE	FALSE	FALSE
F1NPS8	DNAAF5	Dynein axonemal assembly factor 5 (HEAT repeat-containing protein 2)	4	1	1	753	3.98652	28.3527	-0.423064	0.0225363	-0.0270712	-0.192244	0.11664	-0.0260742	-0.0972527	-0.733265	0.00633864	-0.127137	0.262587	-0.107427	-0.166344	0.113199		GO:0003341;GO:0005737;GO:0036158;GO:0036159;GO:0045505	FALSE	FALSE	FALSE	FALSE	FALSE	0.0805521	Q86Y56
Q5ZJV3;A0A1L1RZR2	DNAJA1	DnaJ homolog subfamily A member 1 (DnaJ protein homolog 2) (HSDJ) (Heat shock 40 kDa protein 4) (Heat shock protein J2) (HSJ-2) (Human DnaJ protein 2) (hDj-2)	6	1	1	36	3.89651	37.8456	-0.199217	-0.0835003	0.0220702	0.259659	-0.0514458	0.051921	0.0500292	-0.257478	-0.0147767	0.077663	0.31524	0.319841	0.263981	0.344861		GO:0001664;GO:0001671;GO:0005524;GO:0005829;GO:0006457;GO:0007283;GO:0009408;GO:0015630;GO:0016020;GO:0030317;GO:0030521;GO:0030544;GO:0030957;GO:0031397;GO:0031625;GO:0032781;GO:0043065;GO:0043508;GO:0046872;GO:0050750;GO:0051082;GO:0051087;GO:0051223;GO:0055131;GO:0070585;GO:1901998;GO:1903748;GO:1905259	TRUE	FALSE	FALSE	FALSE	FALSE
Q5ZIZ7	DNAJA2	DnaJ homolog subfamily A member 2 (Cell cycle progression restoration gene 3 protein) (Dnj3) (Dj3) (HIRA-interacting protein 4) (Renal carcinoma antigen NY-REN-14)	4	1	1	77	-0.606226	32.8676	-0.403618	-0.209015	-0.10861	0.0883903	-0.169286	0.0256711	0.026224	-0.584649	-0.260677	-0.186198	0.0560956	0.208876	0.277205	0.248228		GO:0001671;GO:0005524;GO:0005829;GO:0009408;GO:0031072;GO:0032781;GO:0042026;GO:0046872;GO:0051082;GO:0051087	FALSE	FALSE	FALSE	FALSE	FALSE
A0A1D5NYA8	DNAJA4	DnaJ heat shock protein family (Hsp40) member A4	6	1	1	77	1.58016	35.7725	-0.212397	-0.0680348	0.0927042	0.202391	-0.0650221	0.090121	0.0729406	-0.387859	-0.191245	-0.147312	0.0728402	0.244901	0.24605	0.287993		GO:0005524;GO:0005829;GO:0009408;GO:0010596;GO:0010628;GO:0016020;GO:0031072;GO:0042026;GO:0046872;GO:0051082;GO:0051087;GO:0090084	FALSE	FALSE	FALSE	FALSE	FALSE
A0A3Q2UAA1	DNAJB1	DnaJ heat shock protein family (Hsp40) member B1	4	1	1	1	2.87047	26.6272	-0.329516	-0.239988	-0.0172869	0.0779222	-0.336339	-0.167616	-0.16849	-0.416973	-0.314863	-0.111729	0.0586562	0.095068	0.0762343	0.0759307		GO:0000122;GO:0001671;GO:0003714;GO:0005654;GO:0005829;GO:0030544;GO:0032781;GO:0044183;GO:0051082;GO:0051085;GO:0051087;GO:0051117;GO:0090084;GO:0097201	FALSE	FALSE	FALSE	FALSE	FALSE
Q5F3Z5	DNAJB6	DnaJ homolog subfamily B member 6	1	6	243	878	-13.229	-25.5135	-0.27147	-0.497617	-0.999078	-0.673892	-1.19971	-1.47093	-1.44972	-0.127467	-0.400841	-0.55426	-0.978488	-1.19725	-0.987007	-0.968964		GO:0001671;GO:0003677;GO:0005654;GO:0005829;GO:0006457;GO:0030018;GO:0030036;GO:0030198;GO:0031072;GO:0032781;GO:0032880;GO:0034504;GO:0043154;GO:0045109;GO:0045892;GO:0048471;GO:0051082;GO:0051087;GO:0060717;GO:0090084	FALSE	FALSE	FALSE	FALSE	FALSE
E1BRA6	DNAJC10	DnaJ heat shock protein family (Hsp40) member C10	1	5	96	574	-1.95687	-11.8849	-0.227976	-0.242622	-0.43089	-0.400868	-0.855664	-0.69462	-1.13048	-0.271663	-0.491085	-0.548474	-0.705985	-0.449296	-0.878716	-1.01893		GO:0001671;GO:0001933;GO:0005788;GO:0015035;GO:0016671;GO:0030433;GO:0030544;GO:0032781;GO:0034663;GO:0034975;GO:0045454;GO:0051087;GO:0051117;GO:0051787;GO:0055114;GO:0070059	FALSE	FALSE	FALSE	FALSE	FALSE
A0A1D5NZ71	DNAJC13	DnaJ heat shock protein family (Hsp40) member C13	2	9	45	94	-27.0645	63.2304	-1.16982	-0.642867	-0.115074	0.77762	1.51998	1.83653	1.88554	-1.51206	-0.945309	-0.257759	0.237299	1.71504	1.85085	2.05368	chr79	GO:0005829;GO:0006898;GO:0007032;GO:0010008;GO:0031901;GO:0043231;GO:0071203;GO:1902954;GO:2000641	FALSE	FALSE	FALSE	FALSE	FALSE
A0A1D5PE14	DNAJC17	J domain-containing protein	1	6	18	102	-19.9613	-36.3305	-0.380707	-0.33911	-0.63417	-0.935401	-1.54797	-1.43878	-1.43079	-0.423746	-0.426132	-0.590272	-0.829293	-1.04592	-1.32646	-1.39718		GO:0000122;GO:0003676;GO:1901998	FALSE	FALSE	FALSE	FALSE	FALSE
F1P3V8	DNAJC2	DnaJ homolog subfamily C member 2 (M-phase phosphoprotein 11) (Zuotin-related factor 1) [Cleaved into: DnaJ homolog subfamily C member 2, N-terminally processed]	2	7	10	615	-24.6081	68.9292	-0.390714	-0.193152	-0.218455	1.04751	1.71517	1.86277	1.66791	-0.742151	-0.406915	-0.377264	0.521561	1.84234	1.97223	2.11017		GO:0003682;GO:0005730;GO:0005829;GO:0006260;GO:0030544;GO:0031965;GO:0045893;GO:0061649;GO:2000279	FALSE	FALSE	FALSE	FALSE	FALSE	0.0345766	Q99543
A0A1D5P709;A0A1L1RKA0	DNAJC7	DnaJ homolog subfamily C member 7 (Tetratricopeptide repeat protein 2) (TPR repeat protein 2)	4	16	49	166	-5.53817	31.2786	-0.643469	-0.20789	-0.199845	0.0301965	-0.092504	0.0969525	0.119968	-0.741835	-0.337408	-0.222171	-0.109245	0.142508	0.242437	0.28146		GO:0005654;GO:0005829;GO:0031072;GO:0051085	FALSE	FALSE	FALSE	FALSE	FALSE
F1ND15;A0A3Q2TXP1	DNAJC8	DnaJ heat shock protein family (Hsp40) member C8	1	6	18	102	-20.7243	-41.5258	-0.18353	-0.329931	-0.442491	-1.05849	-1.70518	-1.56078	-1.63956	-0.245901	-0.261638	-0.373213	-0.922559	-1.26985	-1.44038	-1.31078		GO:0005634;GO:0005654;GO:0005829;GO:0030544;GO:0045171	TRUE	FALSE	FALSE	FALSE	FALSE	0.91236	O75937
E1C8S9	DNAJC9	J domain-containing protein	1	6	8	460	-31.2249	-41.3394	-0.375225	-0.442719	-0.650178	-1.2682	-1.77268	-1.7165	-1.66752	-0.400639	-0.490932	-0.668591	-1.10274	-1.40355	-1.56741	-1.55858		GO:0005615;GO:0005634;GO:0005654;GO:0005737;GO:0005829;GO:0005886;GO:0031072;GO:0032781	FALSE	FALSE	FALSE	FALSE	FALSE	0.879162	Q8WXX5
F1NPT0;A0A3Q3ACH0	DNM1L	Dynamin-1-like protein (EC 3.6.5.5) (Dnm1p/Vps1p-like protein) (DVLP) (Dynamin family member proline-rich carboxyl-terminal domain less) (Dymple) (Dynamin-like protein) (Dynamin-like protein 4) (Dynamin-like protein IV) (HdynIV) (Dynamin-related protein 1)	4	16	49	754	-8.89543	26.6921	-1.19159	-0.436026	-0.170134	-0.101788	-0.490934	-0.157051	0.121252	-0.985988	-0.648871	-0.464672	-0.32855	-0.120811	0.205574	0.0657849			FALSE	FALSE	FALSE	TRUE	FALSE
A0A1D5PI72;A0A1D5PDR7	DNM2	Dynamin 2	2	4	42	257	-17.5228	57.5412	-0.618709	-0.417212	0.0283232	0.809161	0.9226	1.13914	1.21273	-0.726502	-0.491066	-0.147724	0.391217	1.347	1.41358	1.55047		GO:0000266;GO:0003374;GO:0003924;GO:0005525;GO:0005737;GO:0005794;GO:0005829;GO:0005874;GO:0005886;GO:0008017;GO:0014069;GO:0015630;GO:0016020;GO:0016185;GO:0017124;GO:0030424;GO:0031410;GO:0031623;GO:0031966;GO:0033572;GO:0043197;GO:0044327;GO:0045202;GO:0045211;GO:0048285;GO:0050803;GO:0061025;GO:0098793;GO:0098844;GO:0098884;GO:1903526	FALSE	FALSE	FALSE	TRUE	FALSE
Q92072	DNMT1	DNA (cytosine-5)-methyltransferase 1	1	2	16	22	5.30992	-45.2682	-0.113989	0.000247738	-0.00884028	-0.530819	-1.48791	-1.39545	-1.42455	-0.160024	0.01295	0.021145	-0.213902	-1.12349	-1.25523	-1.29365		GO:0003677;GO:0003886;GO:0005634;GO:0007265;GO:0008270;GO:0090116;GO:0090309;GO:1990841	TRUE	FALSE	FALSE	TRUE	FALSE
A0A1D5PQE1;A0A1D5PUA5;A0A1L1RX17;F1NWA8	DNPEP	Aspartyl aminopeptidase (EC 3.4.11.21)	6	21	88	305	3.37121	53.0647	-0.19434	0.412998	0.786605	0.780237	0.311565	0.508124	0.541281	-0.200954	0.29975	0.736332	0.825094	0.801099	0.907708	0.99025		GO:0004177;GO:0005829;GO:0006508;GO:0008237;GO:0008270	FALSE	FALSE	FALSE	FALSE	FALSE	0.0213157	Q9ULA0
E1BR42	DOCK2	Dedicator of cytokinesis 2	2	7	10	351	-25.783	70.2426	-0.342607	-0.246161	0.126434	0.804474	1.56525	1.94628	2.01528	-0.560976	-0.334391	-0.178309	0.187696	1.79092	2.20242	2.17947		GO:0001766;GO:0001768;GO:0001771;GO:0002277;GO:0005096;GO:0005737;GO:0006935;GO:0007264;GO:0016020;GO:0030036;GO:0030676;GO:0042608;GO:0043547;GO:0044351;GO:0045059;GO:0045060;GO:0046633;GO:0050766	FALSE	FALSE	FALSE	FALSE	FALSE
E1C3X1;A0A1D5P7X8	DOCK8	Dedicator of cytokinesis 8	2	9	13	265	-22.5219	59.96	-0.592203	-0.638595	-0.173074	0.712273	1.22162	1.58225	1.45917	-0.89577	-0.678	-0.299376	0.0800603	1.49733	1.79488	1.85319		GO:0001771;GO:0005085;GO:0005737;GO:0007264;GO:0031256;GO:0036336;GO:0043547;GO:0061485;GO:0070233;GO:1903905;GO:1990869;GO:2000406	FALSE	FALSE	FALSE	FALSE	FALSE
Q5ZIP3	DOHH	Deoxyhypusine hydroxylase	4	1	29	69	11.3925	31.1693	-0.164465	0.273162	0.114135	0.170463	-0.206968	-0.0555884	-0.140643	-0.211141	-0.006157	0.103753	0.0567057	-0.0474074	0.13682	-0.00784948		GO:0005506;GO:0008612;GO:0016491;GO:0019135;GO:0055114	FALSE	FALSE	FALSE	FALSE	FALSE
A0A1D5PZ39	DOK1	Docking protein 1	2	4	139	377	-15.6464	62.9297	-0.397088	-0.463918	0.493279	1.32052	1.07063	1.27576	1.33361	-0.639719	-0.221998	-0.155891	1.05206	1.37056	1.80823	1.24482		GO:0005634;GO:0005829;GO:0007169;GO:0007265;GO:0038145	FALSE	FALSE	FALSE	FALSE	FALSE
A0A3Q3AAX2	DOK2	Docking protein 2	4	1	30	164	20.157	30.9041	0.308038	0.41275	0.29012	0.0191996	-0.401607	-0.280061	-0.361464	0.217899	0.397032	0.29748	0.131469	-0.0514017	-0.15329	-0.143728			FALSE	FALSE	FALSE	FALSE	FALSE
R4GHD9;A3R064	DOK3	Docking protein 3	4	1	23	50	2.66482	11.3852	-0.497026	-0.146893	-0.129757	-0.283467	-0.613886	-0.446497	-0.525656	-0.485337	-0.228843	-0.215611	-0.171187	-0.245007	-0.356593	-0.275655		GO:0005737;GO:0005886;GO:0005737;GO:0007265	FALSE	FALSE	FALSE	FALSE	FALSE
A0A3Q2U0R9;A0A1D5PX16	DONSON	Downstream neighbor of SON	1	6	177	461	-19.1495	-47.6794	-0.536299	-0.287066	-0.561302	-1.06069	-1.94076	-1.47944	-1.51491	-0.473991	-0.221159	-0.477645	-0.396103	-1.11813	-1.44676	-1.8085		GO:0005634;GO:0007095;GO:0007275;GO:0030894;GO:0033260;GO:0048478	FALSE	FALSE	FALSE	FALSE	FALSE
F1P550	DPH6	Diphthami_syn_2 domain-containing protein	6	16	26	826	-6.97054	50.1802	-0.468871	-0.421185	0.079429	0.672649	0.429472	0.416264	0.556013	-0.66733	-0.21926	0.139793	0.563634	0.661473	0.885837	0.693331		GO:0017178;GO:0017183	FALSE	FALSE	FALSE	FALSE	FALSE
F1NX13	DRG1	OBG-type G domain-containing protein	2	7	59	123	-17.1283	70.4378	-0.192949	0.12844	0.283159	1.38899	1.47358	1.74012	1.87635	-0.462461	0.0363178	0.190881	0.936754	1.62656	1.96317	1.99171		GO:0002181;GO:0003924;GO:0005525;GO:0005737;GO:0005829;GO:0005844;GO:0008017;GO:0016604;GO:0030955;GO:0031116;GO:0042802;GO:1901673	FALSE	FALSE	FALSE	FALSE	FALSE	0.0569055	Q9Y295
F1NIK3	DRG2	OBG-type G domain-containing protein	2	7	32	489	-20.7087	71.9021	-0.389455	-0.233977	0.223033	1.46762	1.61148	1.74563	1.70407	-0.689962	-0.334939	-0.101424	1.01594	1.98758	2.1913	2.15762		GO:0002181;GO:0003723;GO:0003924;GO:0005525;GO:0005654;GO:0005737;GO:0005829	FALSE	FALSE	FALSE	FALSE	FALSE	0.0432073	P55039
R4GIX1	DROSHA	Ribonuclease 3 (EC 3.1.26.3) (Protein Drosha) (Ribonuclease III) (RNase III) (p241)	5	2	2	17	29.7008	-32.9703	-0.0121482	0.0406394	0.0526225	-0.0757322	-1.23354	-1.1344	-1.33464	-0.162021	0.231857	0.162181	0.0392777	-0.849391	-1.12402	-1.0968		GO:0001530;GO:0003725;GO:0004525;GO:0005634;GO:0006396;GO:0010586;GO:0010628;GO:0014069;GO:0016075;GO:0017151;GO:0030422;GO:0031053;GO:0031054;GO:0042803;GO:0045589;GO:0050727;GO:0050829;GO:0050830;GO:0070412;GO:0070877;GO:0070878;GO:0090502;GO:2000628	FALSE	FALSE	FALSE	FALSE	FALSE
A0A1D5P8L1	DSCC1	DNA replication and sister chromatid cohesion 1	4	1	23	113	6.875	9.45959	-0.339527	-0.14885	0.187428	0.167111	-0.672095	-0.61076	-0.592133	-0.530917	-0.175252	-0.248033	0.0734433	-0.38645	-0.287361	-0.392334	chr25	GO:0000775;GO:0000785;GO:0005654;GO:0006260;GO:0006275;GO:0017116;GO:0031390;GO:0032508;GO:0034088;GO:0034421;GO:1900264	FALSE	FALSE	FALSE	FALSE	FALSE
Q1T768	Dsn1/Q9H410	Dsn1 protein	4	1	29	867	15.2727	31.5497	0.102131	0.079103	0.312938	-0.221765	-0.178301	-0.0515444	-0.195896	-0.1716	0.148286	-0.0398626	-0.176053	0.00380316	-0.0105905	-0.0264141	cen033	GO:0000070;GO:0000818;GO:0000922;GO:0000941;GO:0001650;GO:0005829;GO:0016604;GO:0051301	FALSE	FALSE	FALSE	FALSE	FALSE
F1NRP8;A0A3Q3A3X3	DST	Dystonin	6	48	209	542	17.8498	38.6959	0.183926	0.267825	0.350436	0.133102	-0.73847	2.03249	1.76958	0.466931	0.330969	0.177073	0.235145	-0.61391	-0.636618	-0.548583		GO:0003779;GO:0005198;GO:0005509;GO:0005737;GO:0005874;GO:0005886;GO:0005925;GO:0008017;GO:0016020;GO:0030056;GO:0031122;GO:0031581;GO:0042060;GO:0042995;GO:0045104	FALSE	FALSE	FALSE	FALSE	FALSE
Z4YJB8;P18359	DSTN	Destrin	4	5	7	179	-5.39034	4.97422	-0.417711	-0.636643	-0.25301	-0.298708	-0.685792	-0.525608	-0.567289	-0.435909	-0.735006	-0.472324	-0.420995	-0.410578	-0.425114	-0.447371		GO:0005737;GO:0015629;GO:0030042;GO:0030043;GO:0030836;GO:0030864;GO:0048870;GO:0051014;GO:0051015;GO:0005737;GO:0015629;GO:0030042;GO:0030043;GO:0030836;GO:0030864;GO:0048870;GO:0051014;GO:0051015	FALSE	FALSE	FALSE	FALSE	FALSE	0.0404783	P60981
E1C9D8	DTWD1	DTW domain containing 1	5	2	2	662	11.4214	-19.9593	-0.272615	-0.0239002	-0.309478	-0.556861	-1.09761	-0.97273	-0.900191	-0.138128	-0.0403902	0.1889	-0.361458	-0.989977	-1.48844	-1.16409			FALSE	TRUE	FALSE	FALSE	FALSE
E1BWT2;A0A3Q2U199;A0A3Q3A808;A0A3Q2TTJ2	DTX2	Deltex E3 ubiquitin ligase 2	1	6	41	247	-11.1658	-31.6437	-0.207335	-0.129707	-0.285597	-0.790382	-1.58853	-1.18843	-1.39106	-0.258309	-0.246347	-0.507778	-0.877711	-1.17248	-1.34071	-1.19236		GO:0005654;GO:0007219;GO:0008270;GO:0016567;GO:0031965;GO:0061630	FALSE	FALSE	FALSE	FALSE	FALSE
A0A1D5PKC2	DTYMK	Thymidylate_kin domain-containing protein	4	1	116	274	-7.36982	12.1388	-0.191144	-0.711242	-0.243283	-0.129348	-0.617134	-0.353679	-0.349674	-0.414723	-1.1466	-0.490474	-0.41789	-0.303277	-0.250453	-0.266556		GO:0004550;GO:0004798;GO:0005524;GO:0005634;GO:0005737;GO:0005739;GO:0005829;GO:0006165;GO:0006227;GO:0006233;GO:0006235;GO:0009041;GO:0046940;GO:0071363	FALSE	FALSE	FALSE	FALSE	FALSE
A0A1D5P368	DUS1L	Dihydrouridine synthase 1 like	3	6	8	135	-30.5615	-42.7121	-0.616843	-0.43346	-0.545424	-1.32875	-1.95771	-1.73768	-1.74988	-0.619211	-0.42997	-0.525101	-1.06186	-1.67873	-1.69345	-1.67393		GO:0002943;GO:0017150;GO:0050660;GO:0055114	FALSE	FALSE	FALSE	FALSE	FALSE
E1C4F6	DUS2	Dihydrouridine synthase 2	1	6	240	638	-29.744	-42.6556	-0.720586	-0.196023	-0.32516	-1.70975	-1.91875	-1.6382	-1.89996	-0.506184	-0.364065	-0.444958	-1.05072	-1.51577	-1.67015	-1.5863		GO:0002943;GO:0003725;GO:0004860;GO:0005737;GO:0005829;GO:0006469;GO:0010181;GO:0017150;GO:0050660;GO:0055114;GO:0060548;GO:0070402	FALSE	FALSE	FALSE	FALSE	FALSE
F1NGP4	DUS3L	tRNA-dihydrouridine(47) synthase [NAD(P)(+)]	5	2	2	17	26.2254	-37.0427	-0.0274319	0.184406	0.139505	-0.431663	-1.32487	-1.17598	-1.21414	-0.0712375	0.220594	0.200515	-0.0233044	-0.873858	-1.05379	-1.05626		GO:0002943;GO:0017150;GO:0046872;GO:0050660;GO:0055114	FALSE	FALSE	FALSE	FALSE	FALSE	0.797354	Q96G46
A0A1D5NZH1	DUSP11	TYR_PHOSPHATASE_2 domain-containing protein	1	6	41	97	-8.40073	-30.1473	-0.109391	-0.216783	-0.365321	-0.704012	-1.07333	-1.28811	-1.59597	-0.0233568	-0.0694567	-0.769014	-0.763024	-0.782365	-1.31338	-1.2073		GO:0004651;GO:0004725;GO:0008138;GO:0035335;GO:0098507	TRUE	FALSE	FALSE	FALSE	FALSE
Q5ZKJ3;A0A1L1RY20;A0A1L1RUW7	DUT	dUTPase domain-containing protein	4	5	7	179	-2.63194	4.92049	-0.513107	-0.297658	-0.0947387	-0.167146	-0.697519	-0.398511	-0.604905	-0.68993	-0.516177	-0.241811	-0.433433	-0.467347	-0.478738	-0.477011		GO:0000287;GO:0004170;GO:0005654;GO:0006226;GO:0046081	FALSE	FALSE	FALSE	TRUE	FALSE	0.198565	P33316
Q5F412	DYL1	Dynein light chain	4	1	23	50	5.27369	17.8748	-0.29243	-0.179497	-0.206917	0.108504	-0.426328	-0.386525	-0.509614	-0.338343	-0.137991	-0.20099	-0.10733	-0.00661367	-0.302539	-0.255451		GO:0003774;GO:0005737;GO:0005868;GO:0005874;GO:0007017;GO:0030286;GO:0045505;GO:0051959;GO:0060271;GO:2000582	FALSE	FALSE	FALSE	FALSE	FALSE
F1NKL4	DYNC1H1	Dynein cytoplasmic 1 heavy chain 1	2	7	31	335	-24.9688	73.9318	-0.650818	-0.165952	0.200938	1.10337	1.9333	2.09063	2.12516	-0.89072	-0.284121	0.098175	0.622675	2.06558	2.37959	2.41194	cen098	GO:0000278;GO:0005524;GO:0005813;GO:0005868;GO:0005881;GO:0005938;GO:0007018;GO:0007097;GO:0008090;GO:0008569;GO:0030175;GO:0030286;GO:0031122;GO:0032388;GO:0033962;GO:0034063;GO:0045505;GO:0051293;GO:0051959;GO:0060236;GO:0072382;GO:0090235;GO:0120162;GO:1904115;GO:1905832	TRUE	FALSE	FALSE	FALSE	FALSE
Q90828	DYNC1LI1	Cytoplasmic dynein 1 light intermediate chain 1	2	9	13	944	-23.016	61.1525	-0.954796	-0.445683	-0.218782	0.734034	1.51277	1.74181	1.86022	-1.00847	-0.484342	-0.377023	0.321345	1.37954	1.40738	1.82598	cen100	GO:0000226;GO:0000776;GO:0000922;GO:0003777;GO:0005524;GO:0005737;GO:0005868;GO:0005874;GO:0007018;GO:0019003;GO:0045504;GO:0090267	FALSE	FALSE	FALSE	TRUE	FALSE	0.0235894	Q9Y6G9
Q5ZJU1	E2F4	E2F transcription factor 4	5	5	17	122	5.6628	-8.84473	-0.471583	-0.119808	-0.211024	-0.258894	-0.742168	-0.914969	-1.03975	-0.460002	-0.223076	-0.204371	-0.267176	-0.715679	-0.725945	-0.869841		GO:0000083;GO:0000122;GO:0000790;GO:0000978;GO:0000981;GO:0001228;GO:0002064;GO:0003677;GO:0003700;GO:0005634;GO:0005654;GO:0005737;GO:0006884;GO:0008015;GO:0008134;GO:0009887;GO:0019904;GO:0042127;GO:0043565;GO:0045944;GO:0046983;GO:0051726;GO:0060271;GO:0090575;GO:1990841	FALSE	FALSE	FALSE	FALSE	FALSE
A0A1D5NYJ1;F1N9Q3;A0A1D5PTC8;A0A1D5PHG6	EBF1	IPT/TIG domain-containing protein	1	6	41	81	-8.30002	-33.3047	-0.347766	-0.240417	-0.4193	-0.543226	-1.22212	-1.2397	-1.21461	-0.388378	-0.289822	-0.341167	-0.782207	-1.17221	-1.31231	-1.11664		GO:0000978;GO:0001228;GO:0005634;GO:0007275;GO:0045944;GO:0046872;GO:0046983;GO:0001228;GO:0003677;GO:0005634;GO:0007275;GO:0045944;GO:0046872;GO:0046983	FALSE	FALSE	FALSE	FALSE	FALSE
E1BSA2	EBNA1BP2	EBNA1 binding protein 2	3	10	72	165	-52.0304	-44.1445	-0.238121	-0.421141	-1.15855	-1.58245	-2.83122	-2.83911	-2.56942	-0.173165	-0.61197	-1.59605	-2.3136	-2.37732	-2.72556	-2.77677		GO:0003674;GO:0005730;GO:0006364;GO:0030687;GO:0034399;GO:0042273	TRUE	TRUE	TRUE	FALSE	FALSE	0.518945	Q99848
A0A3Q2TUG2;F1NCU5	ECPAS	Ecm29 proteasome adaptor and scaffold	4	1	1	1	2.31051	30.841	-0.348632	-0.113276	0.0595732	0.0613841	-0.203248	-0.0432906	-0.00750065	-0.502806	-0.0314778	-0.104422	-0.0899397	0.125734	0.111234	0.133016		GO:0005654;GO:0005737;GO:0043248;GO:0060090	FALSE	FALSE	FALSE	FALSE	FALSE	0.0168289	Q5VYK3
E1BWT7	ECT2	Epithelial cell transforming 2	1	6	18	61	-17.841	-41.7382	-0.223143	-0.262582	-0.329946	-0.93197	-1.61437	-1.57036	-1.57944	-0.260803	-0.331619	-0.331282	-0.722241	-1.2326	-1.36913	-1.42342		GO:0000281;GO:0000902;GO:0005096;GO:0005634;GO:0005829;GO:0005923;GO:0005938;GO:0007399;GO:0016604;GO:0030496;GO:0030676;GO:0032147;GO:0032154;GO:0032467;GO:0035556;GO:0042307;GO:0042803;GO:0043065;GO:0045666;GO:0051260;GO:0051988;GO:0070301;GO:0070830;GO:0071277;GO:0071479;GO:0090630;GO:0097149;GO:2000431	FALSE	FALSE	FALSE	TRUE	TRUE	0.750541	Q9H8V3
A0A1D5NZF2;Q5ZLS2	EDC3	Enhancer of mRNA-decapping protein 3	6	16	46	95	-9.478	43.2809	-0.858033	-0.359359	-0.169457	0.423199	0.267154	0.435013	0.452568	-0.84889	-0.364782	-0.421624	-0.028601	0.555763	0.713304	0.726156		GO:0000932;GO:0003729;GO:0031087;GO:0033962;GO:0042802;GO:0090502;GO:1990174;GO:0000932;GO:0003729;GO:0031087;GO:0033962;GO:0090502;GO:1990174	FALSE	FALSE	FALSE	FALSE	FALSE
A0A1D5PW21;A0A1D5P1Q3	EDC4	Enhancer of mRNA decapping 4	6	16	26	331	-9.78962	47.6043	-0.910771	-0.310907	0.114432	0.363418	0.454332	0.652254	0.810179	-0.836416	-0.278393	-0.0434201	0.142776	0.593147	0.809825	0.897929		GO:0000932;GO:0005654;GO:0031087	FALSE	FALSE	FALSE	FALSE	FALSE
Q5ZMC0;A0A3Q3AS95	EDF1	Endothelial differentiation-related factor 1 homolog	4	1	23	862	4.70629	14.6574	-0.0228545	-0.461188	-0.244186	-0.222083	-0.454974	-0.367768	-0.350563	-0.0302307	-0.555023	-0.264881	-0.299745	-0.28759	-0.175542	-0.19122		GO:0001094;GO:0003677;GO:0003713;GO:0005634;GO:0005654;GO:0005730;GO:0005829;GO:0043388;GO:1903508	TRUE	FALSE	FALSE	FALSE	FALSE	0.112905	O60869
A0A3Q3AUG2;E1BRE5;A0A1D5PHV9	EEA1	Early endosome antigen 1	2	33	105	253	-23.8186	67.7043	-1.23391	-0.336711	-0.219553	0.966902	1.62523	1.8319	1.72446	2.19049	-0.214083	-0.0449279	0.25261	1.73596	2.29208	2.29309		GO:0005545;GO:0005769;GO:0005829;GO:0005969;GO:0006897;GO:0006906;GO:0019897;GO:0030742;GO:0039694;GO:0042803;GO:0044308;GO:0046872	FALSE	FALSE	FALSE	FALSE	FALSE
Q5ZKH3	EED	Polycomb protein EED	1	2	16	48	-11.5136	-37.5574	-0.349592	-0.370947	-0.348432	-0.767735	-1.47899	-1.42898	-1.49499	-0.396714	-0.353354	-0.337618	-0.584169	-1.15495	-1.3274	-1.25724		GO:0000122;GO:0000978;GO:0001226;GO:0001739;GO:0005829;GO:0006342;GO:0006349;GO:0035098;GO:0042802;GO:0045120;GO:0061087;GO:0070734;GO:1990830;GO:2000011	FALSE	FALSE	FALSE	FALSE	FALSE
Q90835;A0A1L1RRR1;A0A1D5P5X9;A0A1I7Q425	EEF1A	Elongation factor 1-alpha 1	2	7	140	413	-22.2944	64.4292	-0.660779	-0.880816	-0.134839	1.45264	1.27973	1.46783	1.44981	-0.895512	-1.02414	-0.505569	1.00801	1.601	1.66144	1.65431		GO:0003746;GO:0003924;GO:0005525;GO:0005737;GO:0006412;GO:0006414	FALSE	FALSE	FALSE	FALSE	FALSE
F1NNM3	EEF1AKNMT	EEF1A lysine and N-terminal methyltransferase	2	7	143	743	-14.3462	67.4614	-0.276984	0.180711	0.544273	1.46754	1.39215	1.41951	1.2453	-0.196854	-0.321552	0.310616	1.06504	1.31251	1.52394	1.64308		GO:0008168	FALSE	FALSE	FALSE	FALSE	FALSE	0.0425833	Q8N6R0
A0A1D5PPL7;A0A1D5PG30	EEF1D	Eukaryotic translation elongation factor 1 delta	2	9	132	316	-26.4288	59.1944	-1.1717	-1.07041	-0.875645	0.623059	1.23531	1.60052	1.66286	-0.999256	-1.04327	-0.70185	-0.402043	1.57796	1.93706	1.85278		GO:0001650;GO:0003746;GO:0005085;GO:0005654;GO:0005783;GO:0005829;GO:0005853;GO:0006414;GO:0071479	FALSE	FALSE	FALSE	TRUE	FALSE
A0A1D5PS29;Q90705	EEF2	Elongation factor 2	2	7	140	337	-21.4215	64.8347	-0.922476	-0.544251	0.079163	1.40146	1.19122	1.34508	1.34448	-1.09205	-0.665774	-0.300488	1.03662	1.53665	1.64764	1.63867		GO:0002244;GO:0003746;GO:0003924;GO:0005525;GO:0005829;GO:0005844;GO:0005886;GO:0006414;GO:0016235;GO:0019901;GO:0043022;GO:0045727;GO:1990904;GO:0003746;GO:0003924;GO:0005525;GO:0005737;GO:0006414;GO:0043022;GO:1990904	FALSE	FALSE	FALSE	TRUE	FALSE
A0A3Q3AKC4;A0A1D5PXD0	EEFSEC	Eukaryotic elongation factor, selenocysteine-tRNA specific	6	1	1	548	4.57024	34.7935	-0.151578	-0.242856	-0.146213	0.173443	-0.0632568	-0.136853	-0.262282	-0.159359	-0.0492175	-0.298035	0.159118	0.785595	0.228668	0.293066		GO:0000049;GO:0001514;GO:0003746;GO:0003924;GO:0005525;GO:0006414;GO:0035368;GO:0043021;GO:1990904	FALSE	FALSE	FALSE	FALSE	FALSE
F1NZK8	EFL1	Tr-type G domain-containing protein	2	9	13	265	-21.9298	59.9548	-0.455472	-0.60078	-0.405808	0.552663	1.3171	1.53861	1.55238	-0.697907	-0.577792	-0.331918	0.294905	1.41711	1.7893	1.66226		GO:0003924;GO:0005525;GO:0042256;GO:0043022;GO:0046039;GO:1990904	FALSE	FALSE	FALSE	FALSE	FALSE
Q5F3X4;A0A1L1RXY9;A0A1L1RYY6	EFTUD2	116 kDa U5 small nuclear ribonucleoprotein component	5	2	5	71	31.3465	-17.6469	0.0240527	0.0176855	0.0912729	-0.0640719	-0.980782	-1.10283	-1.19719	-0.00273081	0.0442433	0.0801801	0.0416219	-0.426491	-0.860093	-0.935763		GO:0000398;GO:0003924;GO:0005525;GO:0005634;GO:0030623;GO:0046540;GO:0071005;GO:0071007;GO:1990904	TRUE	FALSE	FALSE	FALSE	FALSE	0.80736	Q15029
F1NGM0	EHD3	EH domain-containing protein 3 (PAST homolog 3)	6	22	135	710	-20.3232	39.7028	-1.4347	-1.10152	-0.357739	0.176176	0.393503	0.408019	0.308772	-1.53545	-0.951574	-0.597474	0.0836569	0.467473	0.626587	1.09241		GO:0001881;GO:0005509;GO:0005524;GO:0005525;GO:0005769;GO:0005829;GO:0006897;GO:0015031;GO:0016197;GO:0020018;GO:0030139;GO:0032456;GO:0034498;GO:0043231;GO:0048471;GO:0051260;GO:0055038;GO:0055117;GO:0060271;GO:0072659;GO:0086036;GO:0090160;GO:1901387;GO:1903358;GO:1903779	FALSE	FALSE	FALSE	FALSE	FALSE	0.160144	Q9NZN3
A0A1D5PVY2;A0A1D5P7T6;A0A1D5PIX7;A0A1D5PW08;A0A3Q2U3H4;A0A1D5PJ82;A0A1D5P0G7;A0A1D5NW34	EHMT1	Histone-lysine N-methyltransferase EHMT1 (EC 2.1.1.-) (Euchromatic histone-lysine N-methyltransferase 1) (Eu-HMTase1) (G9a-like protein 1) (GLP) (GLP1) (Histone H3-K9 methyltransferase 5) (H3-K9-HMTase 5) (Lysine N-methyltransferase 1D)	5	2	5	12	37.2101	-22.1205	0.030852	0.112848	0.137699	-0.0847518	-1.15453	-1.12478	-1.24115	0.0143661	0.195192	0.189133	0.114926	-0.64598	-0.935326	-1.03275		GO:0000122;GO:0001226;GO:0002039;GO:0006306;GO:0008270;GO:0016604;GO:0018026;GO:0018027;GO:0045995;GO:0046974;GO:0046976;GO:0051567;GO:0070734;GO:0070742;GO:0120162	FALSE	FALSE	FALSE	FALSE	FALSE
Q6K1L7	eif1ad	Probable RNA-binding protein EIF1AD	1	5	52	108	-9.83605	-17.5808	-0.496666	-0.312997	-0.645178	-0.488597	-1.42802	-1.25562	-0.713182	-0.649289	-0.433818	-0.552816	-0.696495	-0.636533	-1.10744	-0.7943		GO:0003743;GO:0005634;GO:0006413	FALSE	FALSE	FALSE	FALSE	FALSE
Q5ZIE2	EIF1AX	S1-like domain-containing protein	1	6	41	232	-8.10676	-18.8403	-0.218609	-0.345241	-0.425272	-0.828913	-1.19129	-0.983039	-0.855687	-0.258427	-0.419595	-0.625502	-0.840178	-0.957008	-0.887038	-0.740324		GO:0003743;GO:0006413	FALSE	FALSE	FALSE	FALSE	FALSE
Q5ZKC1;A0A1L1RYW0	EIF2A	Eukaryotic translation initiation factor 2A	2	4	139	334	-15.0065	60.9915	-0.37014	-0.238449	0.236454	1.16396	1.04422	1.1602	1.298	-0.464239	-0.449907	-0.093601	0.767897	1.43917	1.38253	1.46636		GO:0000049;GO:0003729;GO:0003743;GO:0005850;GO:0006413;GO:0006417;GO:0006468;GO:0009967;GO:0022627;GO:0032933;GO:0042255;GO:0043022;GO:0000049;GO:0003729;GO:0003743;GO:0005737;GO:0005850;GO:0006413;GO:0006417;GO:0022627;GO:0042255;GO:0043022	TRUE	FALSE	FALSE	FALSE	TRUE
Q9DEQ6	EIF2B	Eukaryote initiation factor 2 beta	4	19	44	304	-13.6078	14.3049	-0.423863	-0.712107	-0.800058	-0.615536	-0.512906	-0.199094	-0.245251	-0.416708	-0.791839	-0.88236	-0.963268	-0.312189	-0.178547	0.0084691		GO:0001731;GO:0001732;GO:0002176;GO:0003729;GO:0003743;GO:0005850;GO:0008584;GO:0031369	FALSE	FALSE	FALSE	FALSE	FALSE
F1NLG8	EIF2B1	Eukaryotic translation initiation factor 2B subunit alpha	4	8	33	732	-13.3471	12.4102	-0.79392	-0.774129	-0.561954	-0.503217	-0.479275	-0.211813	-0.167014	-0.765762	-0.748955	-0.745489	-0.580483	-0.178361	-0.0305863	0.0328038		GO:0005851;GO:0005886;GO:0006413;GO:0006446;GO:0014003;GO:0042802;GO:0050852	FALSE	FALSE	FALSE	FALSE	FALSE	0.0948203	Q14232
F1NBJ8;A0A1D5P8P5	EIF2B3	NTP_transferase domain-containing protein	6	18	28	681	-18.9228	46.2228	-0.869249	-0.51584	-0.413808	0.422005	0.802959	1.09799	1.03494	-1.04193	-0.643217	-0.316805	-0.587196	0.963992	1.17953	1.47832		GO:0002183;GO:0003743;GO:0005085;GO:0005851;GO:0014003;GO:0016779;GO:0032045;GO:0050852	FALSE	FALSE	FALSE	FALSE	FALSE
Q5ZLX2	EIF2S1	Eukaryotic translation initiation factor 2 subunit 1	4	19	44	304	-13.563	13.8572	-0.545195	-0.711999	-0.735602	-0.572802	-0.567217	-0.280555	-0.253815	-0.599743	-0.817056	-0.89005	-0.920732	-0.373564	-0.155729	-0.0597695		GO:0003723;GO:0003743;GO:0005634;GO:0005737;GO:0005829;GO:0005850;GO:0005851;GO:0006413;GO:0010494;GO:0032057;GO:0033290;GO:0034063;GO:0034198;GO:0034599;GO:0034644;GO:0034976;GO:0043022;GO:0043614;GO:0046777;GO:1901216	TRUE	FALSE	FALSE	FALSE	FALSE	0.0251603	P05198
F1NPF0;Q5ZMS3	EIF2S3	Eukaryotic translation initiation factor 2 subunit 3	4	19	44	91	-13.3711	16.5578	-0.48515	-0.710783	-0.84093	-0.483293	-0.309097	0.0336096	0.0607927	-0.520773	-0.780806	-0.911644	-0.966736	-0.101474	0.0942048	0.224064		GO:0001731;GO:0003743;GO:0003924;GO:0005525;GO:0005737;GO:0005829;GO:0005850;GO:0045903;GO:0001731;GO:0003743;GO:0003924;GO:0005525;GO:0005737;GO:0005829;GO:0005850;GO:0045903	TRUE	FALSE	FALSE	FALSE	FALSE
E1BSS3	EIF3A	Eukaryotic translation initiation factor 3 subunit A	2	17	150	458	-29.1107	77.0666	-0.521476	-0.170422	0.0797519	1.01648	2.20226	2.66481	2.71709	-0.963271	-0.434038	-0.161441	0.281083	2.35587	2.90087	3.10856		GO:0001732;GO:0002188;GO:0003729;GO:0005654;GO:0005730;GO:0005829;GO:0014069;GO:0016282;GO:0033290;GO:0043614;GO:0071540;GO:0071541;GO:0075522;GO:0075525	FALSE	FALSE	FALSE	FALSE	FALSE	0.0104803	Q14152
A0A1D5PW68	EIF3B	Eukaryotic translation initiation factor 3 subunit B	2	17	150	361	-29.4102	74.298	-0.35806	-0.353189	-0.120082	0.786929	1.90688	2.32077	2.43105	-0.875731	-0.572531	-0.380808	0.0342063	1.92214	2.50071	2.85657		GO:0001732;GO:0005852;GO:0006413;GO:0006446;GO:0016282;GO:0031369;GO:0033290;GO:0071541;GO:0075522;GO:0075525	FALSE	FALSE	FALSE	FALSE	FALSE
A0A3Q3AHL7;A0A3Q2UDG3	EIF3C	eIF-3c_N domain-containing protein	2	7	200	512	-26.6977	75.2037	-0.752838	-0.270246	-0.0403037	1.71037	1.33618	2.41352	2.44939	-0.731732	-0.366813	0.0810601	0.477587	1.71251	2.24257	3.02044		GO:0005852;GO:0006413;GO:0031369	FALSE	FALSE	FALSE	FALSE	FALSE
F1NCE1	EIF3D	Eukaryotic translation initiation factor 3 subunit D	6	35	117	688	-19.4956	54.5609	-0.293399	-0.247709	-0.267748	0.192311	0.821869	1.26144	1.24434	-0.422947	-0.120978	-0.342582	-0.262922	0.952531	1.39022	1.553		GO:0001732;GO:0002191;GO:0003743;GO:0005852;GO:0006413;GO:0016282;GO:0033290;GO:0045727;GO:0071541;GO:0075522;GO:0075525;GO:0098808;GO:1902416	FALSE	FALSE	FALSE	FALSE	FALSE	0.00952859	O15371
A0A1L1RPY6;A0A1D5PIX9	EIF3E	Eukaryotic translation initiation factor 3 subunit E	2	17	150	361	-29.1173	73.5839	-0.345555	-0.331509	-0.0287903	0.777962	1.82605	2.29129	2.40215	-0.656622	-0.51251	-0.480591	-0.0842789	1.872	2.56951	2.52863		GO:0000184;GO:0001732;GO:0003743;GO:0005634;GO:0005829;GO:0005852;GO:0006413;GO:0016282;GO:0016605;GO:0033290;GO:0045727;GO:0047485;GO:0071540;GO:1902416	FALSE	FALSE	FALSE	FALSE	FALSE
A0A1D5PVL4	EIF3F	Eukaryotic translation initiation factor 3 subunit F	2	7	43	357	-27.4208	67.0006	-0.318665	-0.344403	-0.278713	0.527285	1.52865	1.90174	2.03249	-0.736882	-0.672945	-0.447875	-0.132562	1.52478	2.1041	2.23728		GO:0004843;GO:0006413;GO:0008237;GO:0016579;GO:0031369;GO:0042802;GO:0070122;GO:0071541;GO:0075522	FALSE	FALSE	FALSE	FALSE	FALSE
A0A3Q2UCF3;A0A1D5PV41;A0A3Q3AA40	EIF3G	Eukaryotic translation initiation factor 3 subunit G	2	4	60	354	-14.1856	60.304	-0.430713	-0.0684847	0.174235	0.704986	0.928822	1.34836	1.34601	-0.612005	-0.245091	-0.0223406	0.571937	1.25452	1.57237	1.567		GO:0001732;GO:0003743;GO:0005829;GO:0005852;GO:0016021;GO:0016282;GO:0033290;GO:0075525	FALSE	FALSE	FALSE	FALSE	FALSE
Q5ZLE6	EIF3H	Eukaryotic translation initiation factor 3 subunit H	2	17	150	458	-29.7736	75.6885	-0.509641	-0.264782	-0.0870425	0.901414	2.01216	2.44505	2.61046	-0.997828	-0.629977	-0.433477	0.221607	2.1069	2.82358	2.92112		GO:0001732;GO:0005829;GO:0005852;GO:0006413;GO:0006508;GO:0008237;GO:0016282;GO:0033290;GO:0042788;GO:0070122;GO:0071541	FALSE	FALSE	FALSE	FALSE	FALSE	0.0312377	O15372
E1C6T8;A0A1L1RQW9	EIF3I	Eukaryotic translation initiation factor 3 subunit I	6	4	4	130	-10.908	53.3055	-0.369512	-0.189571	0.0558317	0.523759	0.586273	0.884096	0.98843	-0.419891	-0.402761	-0.0694079	0.349502	0.961021	1.10135	1.17054		GO:0001732;GO:0002183;GO:0003723;GO:0003743;GO:0016282;GO:0033290;GO:0071541	FALSE	FALSE	FALSE	FALSE	FALSE	0.0163866	Q13347
Q5F428	EIF3L	Eukaryotic translation initiation factor 3 subunit L	2	17	150	458	-29.4648	75.4084	-0.472072	-0.326181	-0.0849758	0.914627	1.96421	2.46475	2.51323	-0.884058	-0.61617	-0.265089	0.0788595	2.19886	2.71045	2.94063		GO:0001650;GO:0001732;GO:0005654;GO:0005852;GO:0006413;GO:0016282;GO:0033290;GO:0075525	FALSE	FALSE	FALSE	FALSE	FALSE
Q5ZJ64	EIF3M	Eukaryotic translation initiation factor 3 subunit M	6	16	262	893	-12.1555	44.2324	-0.242573	0.021073	-0.0413981	0.105549	0.435588	0.812277	0.87058	-0.38371	-0.476421	-0.339568	-0.147101	0.274659	0.89556	0.916414		GO:0001732;GO:0002183;GO:0003743;GO:0005852;GO:0016282;GO:0031369;GO:0033290;GO:0071541	FALSE	FALSE	FALSE	FALSE	FALSE
Q8JFP1;A0A1L1RUX2;A0A1D5PVM5;A0A1D5P2Y8	EIF4A2	Eukaryotic initiation factor 4A-II	2	7	11	942	-17.3718	68.8283	-0.257247	-0.168621	0.530165	1.4125	1.34026	1.62906	1.65206	-0.654762	-0.17757	0.0255921	1.11498	1.59855	1.79723	1.84356		GO:0002183;GO:0003724;GO:0003743;GO:0005524;GO:0048471;GO:1900260;GO:1990830;GO:0003723;GO:0003724;GO:0003729;GO:0003743;GO:0005524;GO:0005730;GO:0006413;GO:0071013	FALSE	FALSE	FALSE	FALSE	FALSE	0.0239375	Q14240
Q5ZM36	EIF4A3	Eukaryotic initiation factor 4A-III	5	2	2	119	2.83257	-13.3528	-0.187401	-0.228706	-0.263284	-0.360831	-0.894792	-1.05452	-1.14157	-0.270585	-0.256404	-0.262424	-0.331947	-0.514771	-0.823509	-0.919291		GO:0000184;GO:0000381;GO:0000398;GO:0003723;GO:0003724;GO:0003729;GO:0005524;GO:0005634;GO:0005730;GO:0005737;GO:0008143;GO:0016607;GO:0017148;GO:0035145;GO:0045727;GO:0048701;GO:0051028;GO:0071006;GO:0071013	TRUE	FALSE	FALSE	TRUE	FALSE
A0A1L1RTK9	EIF4B	Eukaryotic translation initiation factor 4B	2	13	21	416	-24.5104	79.3748	-0.829947	0.053262	0.47514	1.88216	2.26442	2.55057	2.51768	-1.04633	-0.0278727	0.167044	1.37516	2.5356	2.80263	2.98893		GO:0001731;GO:0002181;GO:0033592;GO:0034057;GO:0043024;GO:0097010	FALSE	FALSE	FALSE	FALSE	FALSE
A0A1D5PPQ7;A0A3Q2TU97	EIF4E	Eukaryotic translation initiation factor 4E	6	16	26	319	-8.0176	43.384	-0.547894	-0.435267	0.0652249	0.291528	0.1595	0.422715	0.520829	-0.686844	-0.499432	-0.203865	-0.0414713	0.405946	0.656926	0.699906		GO:0000082;GO:0000340;GO:0000932;GO:0001662;GO:0003743;GO:0005829;GO:0005845;GO:0006413;GO:0010494;GO:0016281;GO:0016442;GO:0017148;GO:0019827;GO:0019899;GO:0031370;GO:0033391;GO:0045665;GO:0045931;GO:0048471;GO:0070491;GO:0071549	FALSE	FALSE	FALSE	FALSE	FALSE
A0A3Q3AA34;A0A1D5PPZ0;A0A1D5P6I5;E1BSG5;A0A1D5P490	EIF4G1	Eukaryotic translation initiation factor 4 gamma 1	2	17	68	146	-30.6918	75.3143	-0.902066	-0.560737	-0.0812335	0.821807	2.04608	2.51587	2.52122	-1.26485	-0.811682	-0.395771	0.119488	2.10645	2.68593	2.95091		GO:0001662;GO:0003729;GO:0003743;GO:0005524;GO:0005634;GO:0005829;GO:0005844;GO:0006413;GO:0006446;GO:0008190;GO:0010507;GO:0010801;GO:0010942;GO:0016281;GO:0030307;GO:0031669;GO:0033138;GO:0036493;GO:0042802;GO:0045666;GO:0097009;GO:1900087;GO:1905537;GO:1905606;GO:1905612;GO:1905618;GO:1905696	FALSE	FALSE	FALSE	TRUE	FALSE	0.0113559	Q04637
F1P4A7	EIF4G2	Eukaryotic translation initiation factor 4 gamma 2	2	7	32	489	-21.7951	71.9271	-0.353859	-0.17608	0.169799	1.39026	1.66352	1.98161	1.99601	-0.775648	-0.326177	-0.0589842	0.890345	1.83441	2.0566	2.17932		GO:0003743;GO:0005829;GO:0006413	FALSE	FALSE	FALSE	TRUE	FALSE
A0A1D5PNJ0;A0A3Q2TS10	EIF4G3	Eukaryotic translation initiation factor 4 gamma 3	2	17	128	306	-30.7939	76.4339	-0.927739	-0.108179	0.260783	0.758706	2.35573	2.68328	2.7087	-1.15332	-0.701973	0.1542	0.326313	1.97812	2.4088	2.88318			FALSE	FALSE	FALSE	FALSE	FALSE
F1NYA2;A0A1L1S0V6	EIF4H	RRM domain-containing protein	6	1	1	77	-0.305007	35.7439	-0.443535	-0.121693	-0.0674117	0.167841	-0.0863559	0.18548	0.151019	-0.452243	-0.101116	-0.217758	0.0406353	0.245903	0.337976	0.343055		GO:0001731;GO:0002181;GO:0019953;GO:0033592;GO:0034057;GO:0043024;GO:0048471;GO:0048589;GO:0097010	FALSE	FALSE	FALSE	FALSE	FALSE
Q5ZIE0;A0A1L1RSN3	EIF5	W2 domain-containing protein	2	7	313	890	-20.5791	68.9916	-1.15163	-0.771027	0.129539	1.68004	1.64492	1.75766	1.86214	-1.29753	-0.80059	-0.287093	1.29728	1.89617	1.97008	2.15153		GO:0001731;GO:0001732;GO:0003743;GO:0005092;GO:0005525;GO:0005829;GO:0005886;GO:0006446;GO:0050790;GO:0071074	FALSE	FALSE	FALSE	FALSE	FALSE
Q09121	EIF5A1	Eukaryotic translation initiation factor 5A-1	6	1	1	694	5.34837	43.2173	-0.388007	0.288515	0.443533	0.5405	0.0222329	0.0303484	0.0131866	-0.505339	0.220711	0.1882	0.384137	0.438517	0.127708	0.317195		GO:0003746;GO:0005643;GO:0005789;GO:0006414;GO:0015031;GO:0043022;GO:0045901;GO:0045905;GO:0051028	FALSE	FALSE	FALSE	FALSE	FALSE	0.091995	P63241
Q07460	EIF5A2	Eukaryotic translation initiation factor 5A-2	4	1	29	219	6.94754	29.4674	-0.590426	-0.0954253	0.194567	0.348422	-0.390325	-0.241483	-0.256852	-0.675072	0.151591	0.0740053	0.154679	-0.0246976	0.0218338	-0.0136934		GO:0003746;GO:0005643;GO:0005789;GO:0006414;GO:0008284;GO:0015031;GO:0043022;GO:0045901;GO:0045905;GO:0051028	FALSE	FALSE	FALSE	FALSE	FALSE	0.434059	Q9GZV4
E1BVP1	EIF5B	Tr-type G domain-containing protein	2	17	145	600	-27.4437	78.9717	-0.369025	-0.342664	0.184887	1.65874	2.49134	2.77061	2.96204	-0.722518	-0.534928	-0.170898	0.803664	2.79745	3.18127	3.09812		GO:0003743;GO:0003924;GO:0005525;GO:0005737;GO:0006413;GO:0006446	FALSE	FALSE	FALSE	FALSE	FALSE
A0A1D5PNG3	EIF6	Eukaryotic translation initiation factor 6	1	6	57	136	-21.331	-20.5587	-0.515381	-0.44411	-0.833435	-1.06321	-1.52565	-1.32868	-1.30909	-0.536951	-0.783726	-1.05029	-1.21782	-1.1667	-1.24176	-1.12074		GO:0000054;GO:0000460;GO:0000470;GO:0003743;GO:0005638;GO:0005730;GO:0005829;GO:0006110;GO:0006413;GO:0030687;GO:0032868;GO:0042256;GO:0042304;GO:0043022;GO:0043023;GO:0045652;GO:0045727;GO:1902626;GO:2000377	TRUE	FALSE	FALSE	FALSE	FALSE
F1P100	ELAC2	ElaC ribonuclease Z 2	1	2	16	549	5.7776	-48.7433	-0.0612819	0.124054	0.068923	-0.667614	-1.59022	-1.45341	-1.59059	-0.0965827	0.0258158	0.0568551	-0.322841	-1.12618	-1.21792	-1.38314		GO:0005654;GO:0005739;GO:0042645;GO:0042781;GO:0072684	FALSE	FALSE	FALSE	FALSE	FALSE
F1N9I5	ELAVL1	ELAV-like protein	1	6	41	93	-13.3523	-26.9489	-0.393841	-0.37625	-0.703246	-1.23464	-1.42761	-1.2268	-1.20962	-0.378799	-0.414227	-0.523762	-1.13655	-1.16587	-1.06841	-1.01563		GO:0003725;GO:0005654;GO:0005783;GO:0005829;GO:0006606;GO:0010494;GO:0019901;GO:0035198;GO:0035925;GO:0042803;GO:0045727;GO:0051260;GO:0060965;GO:0070935;GO:0098794;GO:0098978;GO:1990904;GO:2000036	TRUE	FALSE	FALSE	TRUE	FALSE	0.257404	Q15717
E1C717	ELF2	E74 like ETS transcription factor 2	1	6	201	647	-9.46831	-41.8642	-0.388023	-0.233608	-0.284227	-1.04517	-1.57248	-1.60721	-1.60169	-0.186428	-0.142422	-0.37837	-0.507149	-1.19681	-0.634946	-1.58707			FALSE	FALSE	FALSE	FALSE	FALSE
Q5ZLS5	ELL	RNA polymerase II elongation factor ELL (Eleven-nineteen lysine-rich leukemia protein)	5	2	5	12	38.9443	-17.9913	0.0105987	0.0955412	0.147573	-0.0470488	-1.06824	-1.10179	-1.19733	-0.0298254	0.207831	0.258339	0.1858	-0.574247	-0.887638	-0.907705		GO:0006368;GO:0008023;GO:0010923;GO:0015030;GO:0016607;GO:0019902;GO:0032968;GO:0035327;GO:0035363;GO:0042795;GO:0042796;GO:0045945	FALSE	FALSE	FALSE	FALSE	FALSE
Q5ZL97	ELMO1	ELMO domain-containing protein	2	7	71	724	-19.4177	63.7511	-0.29804	-0.314104	0.160023	0.871634	1.38023	1.66912	1.59138	-0.569079	-0.242035	-0.144694	0.544362	1.57502	1.84617	1.86816		GO:0005085;GO:0005737;GO:0005886;GO:0006911;GO:0006915;GO:0007015;GO:0016477;GO:0016601;GO:0017124;GO:0032045;GO:0048365;GO:0048870	FALSE	FALSE	FALSE	FALSE	FALSE
A0A3Q2UB91;E1C122;Q96JJ3	ELMO2	Engulfment and cell motility 2	2	7	192	500	-18.2363	71.5014	-0.181598	0.0410245	0.986548	1.40743	1.7509	2.00039	2.01467	-0.614555	-0.211832	0.112632	0.711287	1.77535	1.84371	1.64476		GO:0005829;GO:0006909;GO:0006915;GO:0007015;GO:0016020;GO:0017124;GO:0030971;GO:0048365;GO:0048870;GO:0060326;GO:0098609	FALSE	FALSE	FALSE	FALSE	FALSE
F1P4S4	ELMSAN1	ELM2 and Myb/SANT domain containing 1	5	2	5	345	41.6617	-23.75	0.0341803	0.168499	0.145705	-0.149953	-0.67087	-1.15805	-1.29346	0.0946161	0.136348	0.188433	0.147595	-0.718265	-1.04641	-1.02633		GO:0000118;GO:0003714;GO:0005667;GO:0006357;GO:0016575;GO:0045892	FALSE	FALSE	FALSE	FALSE	FALSE
A0A1D5NVT8	ELP2	Elongator acetyltransferase complex subunit 2	6	16	26	41	-5.40589	46.8209	-0.195035	-0.0389144	0.070759	0.319896	0.216189	0.510576	0.44241	-0.494115	-0.293963	-0.234536	0.330557	0.649408	0.783848	0.789648		GO:0000993;GO:0002098;GO:0005829;GO:0008023;GO:0019901;GO:0033588;GO:0046425	FALSE	FALSE	FALSE	FALSE	FALSE
F1N832	EMG1	Ribosomal RNA small subunit methyltransferase NEP1 (EC 2.1.1.-) (18S rRNA (pseudouridine(1248)-N1)-methyltransferase) (18S rRNA Psi1248 methyltransferase) (Nucleolar protein EMG1 homolog) (Protein C2f) (Ribosome biogenesis protein NEP1)	3	10	15	56	-47.8314	-42.1216	-0.507012	-0.649765	-1.01643	-1.49477	-2.47763	-2.21213	-2.37165	-0.56958	-0.789443	-1.33972	-1.79208	-1.97727	-2.34907	-2.24491		GO:0005654;GO:0005730;GO:0017126;GO:0019843;GO:0032040;GO:0042802;GO:0070037;GO:0070475	TRUE	TRUE	FALSE	FALSE	FALSE
P0C7A1;F1NLP8	ENGASE	Cytosolic endo-beta-N-acetylglucosaminidase	1	6	18	737	-23.1575	-42.7255	-0.458209	-0.266091	-0.349096	-0.998946	-2.00746	-1.66426	-1.38376	-0.418564	-0.247443	-0.280022	-1.13632	-1.42575	-1.38819	-1.56571		GO:0005829;GO:0006517;GO:0033925;GO:0005615;GO:0005764;GO:0005829;GO:0006517;GO:0016231;GO:0016787;GO:0033925;GO:0051672	FALSE	FALSE	FALSE	FALSE	FALSE
A0A1L1RQQ0;A0A1L1RKH8;A0A1L1RNS0;F1NZ78;A0A1D5PSH6;P51913	ENO1	Alpha-enolase	4	1	1	1	2.67867	33.3948	-0.417516	-0.150443	0.220417	0.271968	-0.191288	0.0106051	-0.0361074	-0.431888	-0.215092	0.0585155	0.184685	0.1806	0.176606	0.200662		GO:0000015;GO:0000287;GO:0004634;GO:0006096;GO:0000015;GO:0000287;GO:0004634;GO:0005829;GO:0006094;GO:0006096;GO:0032889	FALSE	FALSE	FALSE	FALSE	FALSE	0.0280441	P06733
A0A1D5P089;F1NWA2;A0A3Q2UCI7;A0A3Q2U1A9	ENOX2	RRM domain-containing protein	4	1	29	107	15.5669	36.0467	0.0434117	0.0526733	0.00742681	0.109337	-0.0657877	0.124867	0.0460391	-0.0947802	0.399712	0.196344	0.232448	0.0187979	-0.323841	0.0324082		GO:0003723;GO:0007624;GO:0009897;GO:0015035;GO:0055114	FALSE	FALSE	FALSE	FALSE	FALSE
E1BSS0	EP300	E1A binding protein p300	5	2	5	12	40.1403	-16.5117	0.0521154	0.210061	0.158441	-0.150234	-1.1301	-1.02373	-1.12152	-0.0425436	0.23855	0.307826	0.208928	-0.551157	-0.843429	-0.893702		GO:0000122;GO:0000123;GO:0000978;GO:0001085;GO:0001102;GO:0001666;GO:0001756;GO:0001966;GO:0002039;GO:0002209;GO:0003684;GO:0003713;GO:0004402;GO:0004468;GO:0005667;GO:0005829;GO:0006110;GO:0006990;GO:0007507;GO:0007519;GO:0007611;GO:0007623;GO:0008013;GO:0008022;GO:0008270;GO:0009887;GO:0010742;GO:0010821;GO:0010976;GO:0016573;GO:0018076;GO:0030183;GO:0030220;GO:0030324;GO:0030511;GO:0031333;GO:…	FALSE	FALSE	FALSE	FALSE	FALSE	0.940544	Q09472
A0A3Q2UE90;A0A3Q2U0N5;A0A3Q2TZJ4;A0A3Q2U9N2;E1C186	EP400	E1A binding protein p400	5	2	5	12	41.208	-4.57655	0.107783	0.235802	0.227327	-0.0138499	-0.929461	-0.905242	-0.963054	0.122957	0.205713	0.28586	0.264278	-0.360888	-0.579088	-0.794885		GO:0000812;GO:0005524;GO:0016607;GO:0035267;GO:0043967;GO:0043968	FALSE	FALSE	FALSE	FALSE	FALSE
E1C5B4;A0A1D5PQK8	EPC1	Enhancer of polycomb homolog	5	1	242	642	36.4171	-0.571322	0.204224	-0.0760687	0.339928	-0.64561	-0.746442	-0.689046	-0.721618	0.218923	0.418432	0.3283	0.271129	-0.203167	-0.268992	-0.830424		GO:0000122;GO:0006357;GO:0016604;GO:0031965;GO:0032777;GO:0043967;GO:0043968;GO:0045814;GO:0045944	FALSE	FALSE	FALSE	FALSE	FALSE
E1C8I3	EPC2	Enhancer of polycomb homolog	5	2	5	12	40.5341	-11.2969	0.0327548	0.260402	0.20366	-0.146556	-0.875491	-1.10442	-1.10478	-0.0113058	0.157083	0.281819	0.228446	-0.419604	-0.851527	-0.821648		GO:0006357;GO:0016573;GO:0032777	FALSE	FALSE	FALSE	FALSE	FALSE	0.51149	Q52LR7
F1P179;A0A3Q2UKS1;A0A3Q2TSP8	EPRS	Bifunctional glutamate/proline--tRNA ligase	2	9	132	441	-27.1285	60.1572	-0.807367	-0.890025	-0.554712	0.508606	1.51309	1.87334	1.89484	-1.12251	-1.02652	-0.750378	-0.320763	1.66779	2.13277	2.30515		GO:0004818;GO:0004827;GO:0005524;GO:0005737;GO:0005829;GO:0005886;GO:0006424;GO:0006433;GO:0008270;GO:0017101;GO:0017148;GO:0032869;GO:0035613;GO:0042803;GO:0051020;GO:0071346;GO:0097452;GO:0140212;GO:1990904	FALSE	FALSE	FALSE	FALSE	FALSE	0.010421	P07814
A0A1D5P2M3;F1NLF0	EPS15	Epidermal growth factor receptor substrate 15 (Protein Eps15) (Protein AF-1p)	2	7	59	123	-15.9421	70.5146	-0.212961	0.148281	0.598043	1.16422	1.40098	1.68663	1.75068	-0.389807	0.139311	0.376916	0.91323	1.66053	1.89664	2.07273		GO:0005509;GO:0005829;GO:0006895;GO:0006897;GO:0016197;GO:0016235;GO:0019065;GO:0030122;GO:0030132;GO:0031593;GO:0042802;GO:0043231;GO:0048268;GO:0060170	FALSE	FALSE	FALSE	FALSE	FALSE	0.326937	P42566
A0A1D5NYM8;E1C853	ERC2	ELKS/RAB6-interacting/CAST family member 2	5	2	2	2	17.4148	-24.5254	-0.20341	-0.240534	-0.0767597	-0.291689	-1.25819	-1.23993	-1.26541	-0.195603	-0.14911	0.0483958	-0.11693	-0.523686	-0.865541	-0.906794		GO:0005737;GO:0048786;GO:0048790;GO:0098882	FALSE	FALSE	FALSE	FALSE	FALSE
F1NZ23;Q5ZKK7	ERCC3	General transcription and DNA repair factor IIH helicase subunit XPB	1	2	16	22	2.41784	-43.8838	-0.262852	-0.0415962	-0.0291999	-0.501143	-1.49017	-1.40404	-1.49251	-0.2315	-0.0613553	-0.153065	-0.300073	-1.06167	-1.27373	-1.35609		GO:0000112;GO:0000439;GO:0000717;GO:0003677;GO:0003678;GO:0005524;GO:0005669;GO:0005675;GO:0006265;GO:0006283;GO:0006366;GO:0006367;GO:0006915;GO:0006979;GO:0008022;GO:0008104;GO:0008134;GO:0009411;GO:0009650;GO:0033683;GO:0035315;GO:0043065;GO:0043138;GO:0047485;GO:0097550;GO:1901990;GO:1990841;GO:0000112;GO:0003677;GO:0003678;GO:0005524;GO:0005654;GO:0005675;GO:0006281;GO:0006366;GO:0006367;GO:…	FALSE	FALSE	FALSE	FALSE	FALSE
F1NAV2	ERCC4	ERCC4 domain-containing protein	1	2	2	33	6.61822	-32.7382	-0.231112	-0.11085	-0.125678	-0.52696	-1.43632	-1.16372	-1.40159	-0.208731	-0.0740249	-0.0703846	-0.369271	-0.889284	-1.12058	-1.19381		GO:0000014;GO:0000110;GO:0000712;GO:0000724;GO:0000784;GO:0001094;GO:0003684;GO:0003697;GO:0006295;GO:0006296;GO:0006303;GO:0008022;GO:0009650;GO:0010506;GO:0034644;GO:0042802;GO:0047485;GO:0061819;GO:0070522;GO:1901255;GO:1904357;GO:1905765;GO:1905768;GO:1990599;GO:1990841	FALSE	FALSE	FALSE	FALSE	FALSE	0.91819	Q92889
E1BYA8	ERCC6	ERCC excision repair 6, chromatin remodeling factor	5	2	2	33	15.2121	-39.1108	-0.0783811	-0.00789506	-0.0692428	-0.282707	-1.4126	-1.26063	-1.33484	-0.0949921	0.00863582	-0.0209912	-0.190083	-0.888514	-1.09739	-1.24472		GO:0000012;GO:0000077;GO:0000303;GO:0003677;GO:0003682;GO:0005524;GO:0005634;GO:0005730;GO:0006283;GO:0006284;GO:0006290;GO:0006362;GO:0007256;GO:0007257;GO:0008022;GO:0008023;GO:0008094;GO:0008630;GO:0009636;GO:0010165;GO:0010224;GO:0010332;GO:0030296;GO:0031175;GO:0032786;GO:0035264;GO:0043044;GO:0044877;GO:0045494;GO:0047485;GO:0060261;GO:0061098;GO:0090734;GO:0097680;GO:1905168;GO:2001033	FALSE	FALSE	FALSE	FALSE	FALSE
F1NCD0	ERCC6L	ERCC excision repair 6 like, spindle assembly checkpoint helicase	6	18	255	686	-18.2114	46.9592	-0.262167	-0.723428	-0.19111	0.49246	0.663163	0.883045	0.906935	-0.901412	-0.620402	-0.508081	-0.341208	1.04587	1.04722	1.21851		GO:0005524;GO:0015616	FALSE	FALSE	FALSE	TRUE	FALSE	0.100096	Q2NKX8
A0A3Q2TW51;A0A3Q3AVS1;F1NYG8	ERCC6L2	ERCC excision repair 6 like 2	3	6	8	88	-40.6854	-43.8808	-0.235542	-0.482017	-0.892538	-1.17083	-2.10256	-1.92675	-1.92882	-0.290228	-0.397527	-1.13589	-1.52851	-1.87489	-2.04056	-1.87998		GO:0004386;GO:0005524	FALSE	FALSE	FALSE	FALSE	FALSE
F1NHW3;A0A3Q2U3W7	ERH	Enhancer of rudimentary homolog	5	2	2	360	8.51665	-24.7862	-0.131196	-0.192926	-0.256243	-0.340467	-1.17294	-1.23974	-1.30113	-0.203808	-0.151129	-0.199814	-0.220363	-0.563105	-0.953419	-1.04653			TRUE	FALSE	FALSE	FALSE	FALSE
E1BSL7	ERP44	Endoplasmic reticulum protein 44	4	5	222	580	-10.3956	3.85103	-1.02491	-0.782566	0.5592	-0.424282	-0.974095	-0.692143	-0.411413	-0.724189	-0.500566	-0.664835	-0.96176	-0.50351	-0.341282	-0.391326		GO:0003756;GO:0005788;GO:0005789;GO:0005793;GO:0006457;GO:0006986;GO:0009100;GO:0009986;GO:0034976	FALSE	FALSE	FALSE	FALSE	FALSE	0.0194488	Q9BS26
F1NTQ0	ESCO1	Establishment of sister chromatid cohesion N-acetyltransferase 1	1	6	41	770	-9.0607	-35.709	-0.487279	-0.245828	-0.551325	-0.595544	-1.48596	-0.886378	-1.45416	-0.354237	-0.407599	-0.4691	-0.475719	-1.02043	-1.38798	-1.2742		GO:0000785;GO:0005634;GO:0006275;GO:0007062;GO:0008270;GO:0018394;GO:0034421;GO:0061733	FALSE	FALSE	FALSE	FALSE	FALSE
F1NGQ2	ESCO2	Establishment of sister chromatid cohesion N-acetyltransferase 2	1	2	264	712	1.78628	-31.6036	-0.0519252	-0.281036	-0.234023	-0.652958	-1.73023	-0.850875	-0.557409	-0.324733	-0.130344	-0.101281	-0.335946	-1.12955	-1.00064	-1.18256		GO:0002244;GO:0004468;GO:0005654;GO:0005794;GO:0006275;GO:0006302;GO:0007062;GO:0010369;GO:0030054;GO:0031618;GO:0034421;GO:0035861;GO:0046872;GO:0071168	FALSE	FALSE	FALSE	FALSE	FALSE	0.864562	Q56NI9
E1BXC2	ESD	S-formylglutathione hydrolase	4	1	23	38	8.48987	3.63969	-0.118865	-0.0491935	-0.169186	-0.291426	-0.811433	-0.589806	-0.60213	-0.261041	0.0351252	-0.173609	-0.399631	-0.567257	-0.487712	-0.253938		GO:0005829;GO:0018738;GO:0042802;GO:0046294;GO:0052689	FALSE	FALSE	FALSE	FALSE	FALSE	0.0219253	P10768
A0A1D5P3E5	ESF1	NUC153 domain-containing protein	1	6	18	138	-25.7268	-48.4667	-0.135329	-0.126172	-0.355554	-0.829294	-1.87728	-1.86733	-1.86067	-0.0737416	-0.0473915	-0.460386	-0.764144	-1.45078	-1.7105	-1.67122		GO:0003723;GO:0005730;GO:0006364	TRUE	FALSE	FALSE	FALSE	FALSE
A0A1D5PK16	ESPL1	Extra spindle pole bodies like 1, separase	2	13	21	142	-23.7383	79.3669	-0.441289	0.155265	0.65052	1.50675	2.375	2.63144	2.66571	-0.620889	0.0778352	0.423948	1.03222	2.64246	2.73544	2.72811	chr24	GO:0000070;GO:0000212;GO:0004197;GO:0005634;GO:0005737;GO:0005813;GO:0006508;GO:0045143;GO:0051307;GO:0072686	FALSE	FALSE	FALSE	TRUE	FALSE
E1C0J8	ESS2	Ess-2 splicing factor homolog	1	2	16	37	-4.31347	-34.8299	-0.1728	-0.133504	-0.350043	-0.825207	-1.19609	-1.33664	-1.60625	-0.112586	-0.0391335	-0.158426	-0.429976	-1.03301	-0.976966	-1.31978		GO:0071013	FALSE	FALSE	FALSE	FALSE	FALSE
A0A3Q2U4H1	ESYT1	Extended synaptotagmin 1	6	22	77	476	-17.0956	36.3267	-0.710424	-0.760698	-0.852735	-0.279907	-1.47985e-05	0.362724	0.405049	-1.08353	-0.89352	-0.983027	-0.707994	0.404377	0.526872	0.69116		GO:0005509;GO:0005544;GO:0006869;GO:0008429;GO:0030176;GO:0031210;GO:0031227;GO:0031234;GO:0035091;GO:0042802;GO:0061817	FALSE	FALSE	FALSE	FALSE	FALSE
A0A1L1RX26	ETF1	Eukaryotic translation termination factor 1	6	4	42	399	-15.8284	53.995	-0.56039	-0.629756	-0.16957	0.909647	0.848787	1.06288	1.03284	-0.680882	-0.5585	-0.463499	0.452307	1.10138	1.1519	1.16742		GO:0000184;GO:0002184;GO:0005829;GO:0006449;GO:0006479;GO:0016149;GO:0018444;GO:1990825	TRUE	FALSE	FALSE	FALSE	FALSE
A0A1D5PC99;F1N9U8	ETFA	ETF domain-containing protein	3	30	90	208	-33.5266	-20.3923	-1.42272	-2.34348	-1.98514	-2.20158	-1.75067	-1.94492	-1.83702	-1.28466	-2.29271	-0.286688	-2.15884	-2.38056	-2.47587	-2.46348		GO:0005739;GO:0005759;GO:0009055;GO:0022900;GO:0033539;GO:0050660	FALSE	FALSE	FALSE	FALSE	FALSE
P13474;G9LQW2;A0A3Q2UH80;P15062;F1P3R9;A0A3S5ZPN5	ETS1	Transforming protein p54/c-ets-1	1	6	119	837	-16.4345	-28.8818	-0.408403	-0.663635	-0.824555	-1.10527	-1.54315	-1.34336	-0.560493	-0.533356	-0.420558	-0.524986	-0.853872	-1.3357	-1.18243	-1.08096		GO:0000978;GO:0001228;GO:0005654;GO:0005667;GO:0030578;GO:0042802;GO:0043536;GO:0045648;GO:0045766;GO:0048870;GO:0050728;GO:0050729;GO:1902895;GO:1904996;GO:0003700;GO:0005634;GO:0006355;GO:0010595;GO:0043565;GO:0045765;GO:0000981;GO:0005634;GO:0006357;GO:0010595;GO:0030154;GO:0043565;GO:0045765	FALSE	FALSE	FALSE	FALSE	FALSE
F1NYH8	EVL	WH1 domain-containing protein	2	7	11	16	-21.044	63.1272	-0.792951	-0.494939	-0.0697272	0.930181	1.34816	1.50867	1.46423	-0.847461	-0.486834	-0.0789242	0.511717	1.6392	1.7834	1.79704		GO:0003779;GO:0005522;GO:0005856;GO:0005925;GO:0008154;GO:0010633;GO:0017124;GO:0030027;GO:0030838;GO:0045010;GO:0045335;GO:0051289;GO:0051496;GO:0071346;GO:1900028	FALSE	FALSE	FALSE	FALSE	FALSE	0.169857	Q9UI08
F1NCS2;A0A1D5PWG1	EWSR1	RNA-binding protein EWS (EWS oncogene) (Ewing sarcoma breakpoint region 1 protein)	5	2	5	76	33.6038	-8.99106	0.186813	0.272068	0.0809101	-0.315446	-0.96744	-0.976082	-1.02577	0.184935	0.243837	0.102267	-0.109245	-0.53629	-0.792314	-0.831816		GO:0003712;GO:0003723;GO:0005634;GO:0005654;GO:0005730;GO:0006355;GO:0042802;GO:0046872	TRUE	FALSE	FALSE	FALSE	FALSE
E1C1G7	EXO1	Exonuclease 1 (hExo1) (EC 3.1.-.-) (Exonuclease I) (hExoI)	3	28	171	622	-28.212	-51.7509	-0.343255	0.00683419	-0.132131	-1.14246	-2.58306	-2.24538	-2.41139	-0.209189	-0.0654714	-0.0988588	-0.569803	-1.72034	-2.18081	-2.22908		GO:0002455;GO:0003677;GO:0003682;GO:0005634;GO:0005886;GO:0006298;GO:0006310;GO:0016446;GO:0016604;GO:0017108;GO:0035312;GO:0045145;GO:0045190;GO:0046872;GO:0048256;GO:0051908;GO:0090305	FALSE	FALSE	FALSE	FALSE	FALSE
E1BUN2;A0A3Q2UC94	EXOC4	Sec8_exocyst domain-containing protein	2	7	71	596	-21.301	61.9908	-0.452159	-0.291321	0.137006	1.09882	1.49869	1.44559	1.53909	-1.02995	-0.500201	-0.208789	0.121122	1.6328	1.45277	1.72701		GO:0000145;GO:0005902;GO:0006612;GO:0006887;GO:0006893;GO:0006904;GO:0007268;GO:0017160;GO:0030165;GO:0032584;GO:0035748;GO:0045202;GO:0047485;GO:0048341;GO:0090522	FALSE	FALSE	FALSE	FALSE	FALSE	0.0223079	Q96A65
A0A3Q3AL01	EXOSC1	Exosome component 1	1	6	65	198	-26.6504	-35.5059	-0.590225	-0.563125	-0.667641	-1.06828	-1.75218	-1.53746	-1.69902	-0.591018	-0.772684	-0.887073	-1.01367	-1.53569	-1.59027	-1.54714		GO:0000176;GO:0003723;GO:0005730;GO:0005737;GO:0006364	TRUE	FALSE	FALSE	FALSE	FALSE
E1C525	EXOSC10	HRDC domain-containing protein	1	2	16	292	-8.11021	-49.8644	-0.196707	-0.0771653	-0.270312	-0.525891	-1.5956	-1.5832	-1.61483	-0.240264	-0.16797	-0.32689	-0.471438	-1.08123	-1.49606	-1.47897		GO:0000166;GO:0000175;GO:0000176;GO:0000467;GO:0003727;GO:0005654;GO:0005730;GO:0005829;GO:0032211;GO:0035327;GO:0071035;GO:0071036;GO:0071037;GO:0071038;GO:0071039;GO:0071040;GO:0071044;GO:0071048;GO:0071051;GO:1904872	TRUE	FALSE	FALSE	FALSE	FALSE	0.899761	Q01780
A0A1L1RZU7	EXOSC2	S1 domain-containing protein	1	6	74	170	-18.9796	-34.7866	-0.445835	-0.448429	-0.670897	-0.74008	-1.67977	-1.37942	-1.40046	-0.402474	-0.250461	-0.658925	-0.709238	-1.03137	-1.41931	-1.36861		GO:0000176;GO:0000177;GO:0000178;GO:0000467;GO:0003723;GO:0005654;GO:0005730;GO:0030307;GO:0034427;GO:0034475;GO:0043928;GO:0071034;GO:0071035;GO:0071038;GO:0071049;GO:0071051	TRUE	FALSE	FALSE	FALSE	FALSE
F1NWK4;A0A3Q2TZA5	EXOSC3	KH_dom_type_1 domain-containing protein	1	6	65	154	-27.4142	-37.6807	-0.438205	-0.491037	-0.623368	-0.697475	-1.76692	-1.74351	-1.77699	-0.484782	-0.69415	-0.823892	-0.823466	-1.41594	-1.56734	-1.59565		GO:0000176;GO:0000177;GO:0000178;GO:0000467;GO:0003723;GO:0005654;GO:0005730;GO:0034427;GO:0034475;GO:0035327;GO:0043928;GO:0045006;GO:0045190;GO:0045830;GO:0071034;GO:0071035;GO:0071038;GO:0071049;GO:0071051	TRUE	FALSE	FALSE	FALSE	FALSE	0.797201	Q9NQT5
A0A1D5P0B9	EXOSC7	Exosome complex component RRP42 (Exosome component 7) (Ribosomal RNA-processing protein 42) (p8)	1	5	52	108	-10.496	-17.852	-0.610704	-0.452737	-0.56825	-0.585841	-1.37898	-1.21807	-1.08075	-0.71302	-0.613653	-0.746849	-0.703503	-0.785509	-1.31441	-0.959044		GO:0000176;GO:0000177;GO:0000467;GO:0016075;GO:0017091;GO:0034427;GO:0034473;GO:0034475;GO:0034476;GO:0043928;GO:0071028;GO:0071035;GO:0071038;GO:0071042	TRUE	FALSE	FALSE	FALSE	FALSE
E1BUV1;A0A1D5PB13;A0A3Q2TY40	EXOSC8	Exosome component 8	1	6	65	198	-26.198	-36.208	-0.723333	-0.632645	-0.593015	-0.913355	-1.8715	-1.5763	-1.56043	-0.625382	-0.71175	-0.770193	-0.906796	-1.24991	-1.57605	-1.43417		GO:0000176;GO:0000177;GO:0000467;GO:0001650;GO:0005654;GO:0005829;GO:0016075;GO:0017091;GO:0034427;GO:0034473;GO:0034475;GO:0034476;GO:0035925;GO:0042802;GO:0043928;GO:0071028;GO:0071035;GO:0071038;GO:0071042	TRUE	FALSE	FALSE	FALSE	FALSE	0.0829711	Q96B26
Q6B7Z6	EXOSC9	Polymyositis/scleroderma autoantigen 1	1	2	16	48	-11.4631	-35.8903	-0.212961	-0.337795	-0.388888	-0.617481	-1.5322	-1.48247	-1.5449	-0.240146	-0.39431	-0.505795	-0.676422	-1.01493	-1.29968	-1.29044		GO:0000176;GO:0000177;GO:0000228;GO:0000467;GO:0005654;GO:0005730;GO:0016075;GO:0017091;GO:0030307;GO:0034427;GO:0034473;GO:0034475;GO:0034476;GO:0035925;GO:0043928;GO:0071028;GO:0071035;GO:0071038;GO:0071042	TRUE	FALSE	FALSE	FALSE	FALSE
F1ND27;A0A3Q2UIM0	EYA3	Eyes absent homolog	1	2	16	531	-1.06966	-33.4244	-0.283199	-0.165915	-0.205203	-0.756972	-1.52376	-1.33943	-1.12161	-0.308913	-0.0948498	-0.0892106	-0.626793	-1.15793	-1.27819	-1.22421		GO:0004725;GO:0005654;GO:0005667;GO:0005813;GO:0006302;GO:0007275;GO:0010212;GO:0016576;GO:0035335;GO:0045739;GO:0046872	FALSE	FALSE	FALSE	FALSE	FALSE	0.835672	Q99504
A0A1D5PN50	EZH2	Enhancer of zeste 2 polycomb repressive complex 2 subunit	5	2	2	2	17.3714	-20.0838	-0.131329	-0.161348	0.00248576	-0.417982	-1.11624	-1.06357	-1.07949	-0.201867	-0.0256587	-0.0618953	-0.132423	-0.638473	-0.878716	-0.934267		GO:0000781;GO:0000790;GO:0000978;GO:0000979;GO:0001226;GO:0003714;GO:0006306;GO:0006348;GO:0008284;GO:0010718;GO:0014013;GO:0014834;GO:0014898;GO:0021695;GO:0031490;GO:0034244;GO:0035098;GO:0035984;GO:0036333;GO:0042752;GO:0043021;GO:0043406;GO:0043433;GO:0043547;GO:0045120;GO:0045605;GO:0046976;GO:0048387;GO:0051154;GO:0070301;GO:0070314;GO:0070878;GO:0071168;GO:0097421;GO:0098532;GO:1902808;GO:…	FALSE	FALSE	FALSE	TRUE	FALSE
Q9YGW6	EZR	Ezrin	6	16	26	826	-7.86864	50.4284	-0.656173	-0.171017	0.134101	0.722011	0.428914	0.638746	0.606894	-0.813251	-0.390708	-0.106567	0.618962	0.687055	0.707439	0.756975		GO:0000122;GO:0001650;GO:0001726;GO:0001772;GO:0001931;GO:0001951;GO:0003376;GO:0005768;GO:0005829;GO:0005884;GO:0005902;GO:0005903;GO:0005925;GO:0007159;GO:0008017;GO:0008022;GO:0008360;GO:0010628;GO:0010737;GO:0015629;GO:0019898;GO:0022614;GO:0030033;GO:0030175;GO:0030953;GO:0031532;GO:0031623;GO:0032532;GO:0032703;GO:0032991;GO:0034236;GO:0034237;GO:0034629;GO:0035088;GO:0036064;GO:0040018;GO:…	FALSE	FALSE	FALSE	FALSE	FALSE
F1NKQ7	FADD	Fas associated via death domain	4	1	23	38	9.15592	8.75561	-0.241567	-0.185586	0.0456576	-0.040448	-0.537939	-0.553333	-0.770844	-0.251796	-0.125254	-0.14905	-0.207222	-0.210586	-0.356046	-0.286489		GO:0001916;GO:0005123;GO:0005737;GO:0031265;GO:0032729;GO:0032757;GO:0032760;GO:0033077;GO:0035877;GO:0036462;GO:0042104;GO:0042802;GO:0043029;GO:0043123;GO:0045651;GO:0045944;GO:0048535;GO:0048536;GO:0048538;GO:0051607;GO:0060340;GO:0060546;GO:0070236;GO:0071260;GO:0089720;GO:0097049;GO:0097192;GO:0097202;GO:0097342;GO:0097527;GO:2000454;GO:2001238	FALSE	FALSE	FALSE	FALSE	FALSE	0.588306	Q13158
A0A1D5NY89	FAF1	Fas associated factor 1	6	1	1	36	3.45976	42.7218	-0.334352	-0.0676368	0.495274	0.24662	-0.0558856	0.0847202	0.120327	-0.553865	-0.0105288	0.144972	0.416155	0.454422	0.323333	0.443186		GO:0005635;GO:0005654;GO:0005829;GO:0007253;GO:0008219;GO:0019901;GO:0019904;GO:0030155;GO:0031072;GO:0031334;GO:0031625;GO:0034098;GO:0043130;GO:0045740;GO:0048471;GO:0051059;GO:1902043;GO:1903364	FALSE	FALSE	FALSE	FALSE	FALSE
F1NUY5	FAF2	Fas associated factor family member 2	4	1	278	775	6.43859	18.7758	-0.0535646	-0.0479302	-0.302455	-0.0114667	-0.242794	-0.554614	-0.439332	-0.125625	-0.223124	-0.209818	-0.0242073	0.228269	0.280946	-0.0668166		GO:0005811;GO:0030433;GO:0030970;GO:0031625;GO:0034098;GO:0034389;GO:0035473;GO:0043086;GO:0043130;GO:0055102	FALSE	FALSE	FALSE	FALSE	FALSE	0.0244676	Q96CS3
E1C6C2	FAM103A1	RNA guanine-N7 methyltransferase activating subunit	1	6	18	25	-28.6891	-43.5336	-0.322476	-0.33863	-0.510548	-1.15266	-1.83617	-1.80274	-1.74403	-0.383063	-0.450686	-0.464709	-1.04145	-1.4201	-1.79002	-1.65537		GO:0003723;GO:0005845;GO:0031533;GO:0032259;GO:0036031;GO:0106005	FALSE	FALSE	FALSE	FALSE	FALSE
A0A1D5NVZ1;A0A3Q2UIB1;A0A1D5P5D9	FAM120C	Family with sequence similarity 120A	2	17	27	42	-28.2325	75.8706	-0.139475	-0.0246221	0.107927	0.894289	1.83192	2.38044	2.63363	-0.647656	-0.127819	-0.0367229	0.109173	2.23004	2.82585	2.78977		GO:0005634;GO:0005829	FALSE	FALSE	FALSE	FALSE	FALSE
Q5ZK44	FAM172A	Cotranscriptional regulator FAM172A homolog	5	5	224	908	11.4295	-3.64639	-0.320956	-0.228242	-0.0790054	0.21198	-0.83029	-0.679948	-0.708547	-0.139002	-0.228747	-0.380687	-0.205729	-0.766873	-0.802321	-0.9073		GO:0000381;GO:0005634;GO:0005737;GO:0005783;GO:0006397;GO:0008380;GO:0014032;GO:0031047;GO:0031048	FALSE	FALSE	FALSE	FALSE	FALSE
E1C3L2;Q5ZHS0	FAM175A	MPN domain-containing protein	5	2	2	633	13.1024	-16.2542	-0.179531	-0.207642	0.0721726	-0.164277	-0.523546	-0.961324	-1.07227	-0.26676	0.0495028	-0.173144	0.170775	-1.22381	-1.26268	-1.28926		GO:0005634;GO:0006302;GO:0006325;GO:0008017;GO:0008608;GO:0010212;GO:0016604;GO:0031593;GO:0045739;GO:0070531;GO:0070536;GO:0072425;GO:0090307;GO:0005634;GO:0006302;GO:0006325;GO:0008017;GO:0008608;GO:0010212;GO:0031593;GO:0045739;GO:0070531;GO:0070536;GO:0072425;GO:0090307	FALSE	FALSE	FALSE	FALSE	FALSE
E1BUS4	FAM192A	Nefa_Nip30_N domain-containing protein	1	2	16	52	-7.63583	-42.964	-0.294919	-0.146564	-0.223391	-0.679385	-1.5736	-1.51037	-1.51832	-0.387859	-0.0939797	-0.126542	-0.608763	-1.15703	-1.18116	-1.26662		GO:0005634;GO:0032091;GO:1901799	FALSE	FALSE	FALSE	FALSE	FALSE	0.830033	Q9GZU8
A0A3Q3AC39;A0A3Q2UG70;A0A3Q2UGC2;A0A3Q2TUD0;A0A3Q3A5Z8	FAM208B	Transcription activation suppressor family member 2	4	1	30	46	20.3633	29.1298	0.119134	0.232855	0.143399	0.0315725	-0.346012	-0.335561	-0.499685	0.0994402	0.404543	0.212266	0.178756	-0.0324657	-0.12261	-0.344209			FALSE	FALSE	FALSE	FALSE	FALSE
A0A3Q2TTC4;A0A1D5PZ00	FAM49B	Family with sequence similarity 49 member B	4	1	23	50	0.511916	12.8414	-0.655369	-0.0680694	-0.142729	-0.257236	-0.595003	-0.410159	-0.489132	-0.499155	-0.384932	-0.314836	-0.343992	-0.111752	-0.263128	-0.106422		GO:0016020;GO:0030833;GO:0048365;GO:0050870	FALSE	FALSE	FALSE	FALSE	FALSE
Q5ZJ65;A0A452J7X5;A0A3Q3ANI2	FAM76A	Protein FAM76A	1	2	16	111	9.95746	-43.747	0.0122873	0.0468367	-0.018852	-0.67776	-1.36143	-1.25179	-1.33107	0.0163296	0.0364502	-0.0430092	-0.37833	-1.03004	-1.2425	-1.23135		GO:0005654;GO:0005654	FALSE	FALSE	FALSE	FALSE	FALSE
F1NYM6;A0A1D5PAX4	FAM76B	Family with sequence similarity 76 member B	5	70	283	788	19.9898	-32.563	0.0676277	0.193947	-0.888259	-0.816344	-1.72631	-1.06316	-0.938184	0.199093	0.0724198	1.1986	-0.256117	-1.163	-0.797985	-0.985295		GO:0016607	FALSE	FALSE	FALSE	FALSE	FALSE
E1C7K1	FAM98B	Family with sequence similarity 98 member B	1	2	16	531	1.68393	-32.3843	-0.170199	-0.208119	-0.0675379	-0.553619	-1.50895	-1.18927	-0.975429	-0.196512	-0.19519	-0.143181	-0.329028	-1.0045	-1.28213	-1.16162		GO:0005654;GO:0005737;GO:0006479;GO:0008276;GO:0008284;GO:0010628;GO:0042802;GO:0072669	TRUE	FALSE	FALSE	FALSE	FALSE
F1NLX0	FANCA	Fanconi_A_N domain-containing protein	5	2	5	43	22.3534	-3.83202	-0.172252	0.0459256	0.132783	-0.121702	-1.08256	-0.887884	-0.946269	-0.294968	0.152203	0.0107587	-0.094674	-0.548224	-0.554538	-0.747893		GO:0007140;GO:0008584;GO:0008585;GO:0036297;GO:0042127;GO:0043240;GO:0045589;GO:0050727;GO:0051090;GO:2000348	FALSE	FALSE	FALSE	FALSE	FALSE	0.737964	O15360
E1BTB6	FANCB	Fanconi anemia group B protein (Protein FACB) (Fanconi anemia-associated polypeptide of 95 kDa) (FAAP95)	5	5	224	587	13.9606	-6.65632	-0.154146	0.0874853	-0.319913	-0.122807	-0.645526	-0.555811	-0.6792	-0.346773	-0.134975	-0.153124	0.112111	-0.890935	-1.00257	-1.0835		GO:0036297;GO:0043240;GO:1905168;GO:1990414;GO:2000042	FALSE	FALSE	FALSE	FALSE	FALSE
F1NP22	FANCD2	Fanconi anemia group D2 protein (Protein FACD2)	5	2	2	33	13.513	-42.8284	-0.0947763	0.0258963	0.034608	-0.405981	-1.41525	-1.43925	-1.46301	-0.182256	0.0630886	0.0433737	-0.0362574	-0.940361	-1.27232	-1.21507		GO:0000793;GO:0005634;GO:0005730;GO:0005829;GO:0007129;GO:0007276;GO:0010332;GO:0016604;GO:0031573;GO:0034599;GO:0036297;GO:0045589;GO:0048854;GO:0050727;GO:0051090;GO:0070182;GO:0097150;GO:1990918;GO:2000348	FALSE	FALSE	FALSE	FALSE	FALSE
F1P3G7	FANCG	Fanconi anemia group G protein (Protein FACG) (DNA repair protein XRCC9)	5	5	224	816	12.6142	-4.01641	0.0626307	-0.0601314	-0.284545	0.301765	-1.08228	-0.947462	-0.494876	-0.418299	-0.191819	-0.190378	-0.22703	-0.603655	-0.634684	-1.04372		GO:0001541;GO:0005730;GO:0005739;GO:0005829;GO:0005886;GO:0006974;GO:0007005;GO:0007286;GO:0009314;GO:0036297;GO:0043240	FALSE	FALSE	FALSE	TRUE	FALSE
F1P1Z1	FANCI	Fanconi anemia group I protein (Protein FACI)	1	2	16	22	4.33225	-43.3001	-0.206914	-0.00188282	-0.040923	-0.392669	-1.51451	-1.42294	-1.40284	-0.255581	-0.0487959	-0.0199125	-0.20926	-0.948617	-1.32071	-1.28702		GO:0005829;GO:0006281;GO:0031398;GO:0043240;GO:0070182	FALSE	FALSE	FALSE	FALSE	FALSE	0.750186	Q9NVI1
A0A1D5PQU1	FARSA	Phenylalanine--tRNA ligase alpha subunit	6	4	42	324	-19.8191	55.676	-0.590298	-0.537359	-0.227662	0.395697	0.889258	1.29121	1.31632	-0.752244	-0.550023	-0.342548	-0.0672956	1.00843	1.37475	1.52073		GO:0000049;GO:0004826;GO:0005524;GO:0005737;GO:0005829;GO:0006432;GO:0009328;GO:0051290	FALSE	FALSE	FALSE	FALSE	FALSE
Q5ZJ61	FARSB	B5 domain-containing protein	2	9	13	265	-22.4368	58.3586	-0.663087	-0.515793	-0.271548	0.575901	1.06777	1.45063	1.51129	-0.81524	-0.765739	-0.48202	0.0149967	1.22738	1.72962	1.64429		GO:0000287;GO:0003723;GO:0004826;GO:0005524;GO:0006432;GO:0009328;GO:0051290	TRUE	FALSE	FALSE	FALSE	FALSE	0.00983087	Q9NSD9
A0A1D5P6Q5;A0A1L1RKS2;P12276	FASN	Fatty acid synthase	2	7	10	15	-26.8453	69.5932	-0.926375	-0.45536	-0.158841	1.14634	1.63027	1.88041	1.90529	-1.05418	-0.578015	-0.179513	0.4524	1.98657	2.23568	2.28132		GO:0004313;GO:0004314;GO:0004315;GO:0004316;GO:0004317;GO:0004320;GO:0005794;GO:0005829;GO:0005886;GO:0006089;GO:0006633;GO:0008659;GO:0008693;GO:0016295;GO:0016296;GO:0031177;GO:0032100;GO:0042587;GO:0047117;GO:0047451;GO:0055114;GO:0071353;GO:0102131;GO:0102132;GO:0003697;GO:0004312;GO:0004313;GO:0004314;GO:0004315;GO:0004316;GO:0004317;GO:0004320;GO:0006089;GO:0006633;GO:0008659;GO:0008693;GO:…	FALSE	FALSE	FALSE	FALSE	FALSE
P22087	FBL	FBRL_HUMAN rRNA 2-O-methyltransferase fibrillarin	3	10	15	92	-43.3547	-42.1067	-0.256158	-0.55709	-0.932015	-1.30468	-2.17239	-2.14157	-2.06405	-0.393061	-0.734441	-1.2013	-1.6355	-1.80641	-1.96641	-1.95975			TRUE	FALSE	FALSE	FALSE	FALSE
F1NV53;A0A1D5P2Q5	FBXO11	F-box protein 11	5	2	253	776	17.3227	-9.94969	-0.0588737	-0.0916915	0.0152935	-0.163643	-1.15792	-0.962721	-1.27283	-0.18451	0.0521254	-0.0305997	-0.0807857	-0.91629	0.153123	-1.2467		GO:0000151;GO:0004842;GO:0005654;GO:0005730;GO:0005829;GO:0006511;GO:0007605;GO:0008270;GO:0016274;GO:0016567;GO:0035246;GO:0042981	FALSE	FALSE	FALSE	FALSE	FALSE
F1NDZ7	FBXO21	F-box protein 21	4	1	23	133	6.90449	23.2257	-0.221299	-0.295712	0.0816311	-0.0628479	-0.412703	-0.241162	-0.301581	-0.433361	-0.223361	0.142806	0.129266	-0.0543892	-0.118662	-0.0153285		GO:0003677	FALSE	FALSE	FALSE	FALSE	FALSE
Q5ZLD9	FBXO22	FIST_C domain-containing protein	5	2	16	249	7.32001	-15.6313	-0.440348	-0.146875	0.0258607	-0.600568	-1.23973	-0.884587	-1.0888	-0.397629	-0.124691	-0.0574617	-0.453986	-0.76193	-0.953545	-0.927529		GO:0000209;GO:0005634;GO:0005737;GO:0006913;GO:0009267;GO:0032436;GO:0048742	FALSE	FALSE	FALSE	FALSE	FALSE
A0A1L1RT48	FBXO28	F-box protein 28	1	2	162	415	3.49477	-33.4489	-0.00908635	-0.10482	-0.123796	-0.631719	-1.16345	-0.956575	-1.25034	0.0621946	-0.30471	-0.142755	-0.235236	-1.47381	-1.24002	-1.40273		GO:0000209;GO:0000776;GO:0042802	FALSE	FALSE	FALSE	FALSE	FALSE
A0A1D5PFS6	FBXO3	F-box protein 3	4	1	23	113	6.0252	9.86363	-0.388691	-0.11217	0.0237297	0.119868	-0.796985	-0.735221	-0.568566	-0.373904	-0.329689	-0.101138	-0.163919	-0.174	-0.191699	-0.324092		GO:0005654;GO:0005829	FALSE	FALSE	FALSE	FALSE	FALSE
A0A1D5P295	FBXO38	F-box protein 38	5	2	2	119	4.57677	-14.0735	-0.328783	-0.22546	-0.340633	-0.39372	-0.902592	-0.903211	-1.1442	-0.228358	-0.102996	-0.186758	-0.223574	-0.697099	-0.896495	-0.993571		GO:0002842;GO:0005634;GO:0005737;GO:0010976;GO:0031146;GO:0070936	FALSE	FALSE	FALSE	FALSE	FALSE
A0A1D5NYD3;Q5ZHQ9;A0A1D5NXE7	FBXW11	F-box/WD repeat-containing protein 11 (F-box and WD repeats protein beta-TrCP2) (F-box/WD repeat-containing protein 1B) (Homologous to Slimb protein) (HOS)	4	1	37	66	-3.65176	27.2886	-0.762458	-0.29778	-0.068106	-0.035057	-0.272514	-0.149355	-0.189985	-0.610504	-0.335522	-0.317699	-0.0375591	0.220263	0.254119	0.0904469		GO:0000132;GO:0000209;GO:0000776;GO:0005635;GO:0005813;GO:0005829;GO:0005875;GO:0005881;GO:0006470;GO:0007097;GO:0007281;GO:0008090;GO:0019005;GO:0031023;GO:0031146;GO:0031648;GO:0042753;GO:0043005;GO:0043025;GO:0045862;GO:0045892;GO:0045893;GO:0046983;GO:0047496;GO:0048854;GO:0051010;GO:0061630;GO:0070840;GO:1901223;GO:1904115;GO:2000574	FALSE	FALSE	FALSE	FALSE	FALSE
A0A1L1RUD3	FCF1	FCF1 rRNA-processing protein	3	10	75	420	-44.1136	-40.8209	-0.360665	-0.568133	-0.963101	-1.27631	-1.67102	-1.94194	-1.94928	-0.318657	-0.80899	-1.54585	-1.59178	-2.12816	-2.08989	-2.20481		GO:0000447;GO:0000480;GO:0005730;GO:0032040	TRUE	FALSE	FALSE	FALSE	FALSE
F1NFJ9	FDFT1	Squalene synthase (SQS) (SS) (EC 2.5.1.21) (FPP:FPP farnesyltransferase) (Farnesyl-diphosphate farnesyltransferase) (Farnesyl-diphosphate farnesyltransferase 1)	4	5	96	352	-8.03229	-7.28081	-0.623608	-0.583857	-0.597686	-0.593628	-0.869	-1.03429	-1.07936	-0.498734	-0.528233	-0.672378	-0.491402	-0.359421	-0.502903	-0.689512		GO:0004310;GO:0005789;GO:0006695;GO:0016021;GO:0045338;GO:0051996	FALSE	FALSE	FALSE	FALSE	FALSE	0.109565	P37268
R4GMB6;P08836	FDPS	Farnesyl pyrophosphate synthase	4	1	37	66	-5.01068	25.9051	-0.640661	-0.385449	-0.0675169	0.0307891	-0.335652	-0.145726	-0.164919	-0.665188	-0.575868	-0.238467	-0.100376	0.0152915	0.0589089	0.0800202		GO:0004161;GO:0004337;GO:0005737;GO:0006695;GO:0033384;GO:0045337;GO:0046872;GO:0004161;GO:0004337;GO:0005654;GO:0005737;GO:0005829;GO:0045337	FALSE	FALSE	FALSE	FALSE	FALSE
Q5ZLN4	FEN1	Flap endonuclease 1	1	2	16	549	-9.86579	-46.3271	-0.199775	-0.0326198	-0.158572	-0.883766	-1.60761	-1.51995	-1.50836	-0.219435	-0.0429068	-0.19556	-0.613512	-1.25976	-1.39397	-1.34814		GO:0000287;GO:0000784;GO:0003677;GO:0004523;GO:0005634;GO:0005654;GO:0005730;GO:0005739;GO:0006260;GO:0006284;GO:0008409;GO:0017108;GO:0030145;GO:0032991;GO:0043137;GO:0045876;GO:0048256;GO:0090502	TRUE	FALSE	FALSE	TRUE	FALSE	0.904757	P39748
Q5ZLD1	FH	Fumarate hydratase, mitochondrial (Fumarase) (HsFH) (EC 4.2.1.2)	4	1	37	379	-3.60328	17.96	-0.573845	-0.488603	-0.193243	-0.140797	-0.455874	-0.36957	-0.281136	-0.662688	-0.620716	-0.290211	-0.173904	0.00962513	-0.110518	0.00887135		GO:0004333;GO:0005739;GO:0006099;GO:0006106;GO:0006108;GO:0045239;GO:0048873;GO:0120162	FALSE	FALSE	FALSE	FALSE	FALSE	0.0309697	P07954
A0A1D5P5R5	FHL3	Four and a half LIM domains 3	4	1	30	156	18.7564	34.7801	0.0163801	0.567899	0.617145	0.178058	-0.193711	0.0179759	-0.21102	0.192075	0.343227	0.305462	0.224216	0.00229211	-0.117677	-0.133866		GO:0001725;GO:0003712;GO:0003779;GO:0005634;GO:0030018;GO:0030036;GO:0046872;GO:1903506	FALSE	FALSE	FALSE	FALSE	FALSE
F1NVA3;A0A3Q2UB32;A0A3Q3AKM4	FHOD1	FH1/FH2 domain-containing protein 1 (Formin homolog overexpressed in spleen 1) (FHOS) (Formin homology 2 domain-containing protein 1)	6	21	54	665	5.83896	49.9487	0.0996367	0.320326	0.373273	0.451073	0.228956	0.320564	0.374457	0.0809845	0.257196	0.53848	0.732519	0.782578	0.383424	0.63259		GO:0001725;GO:0005654;GO:0005737;GO:0005829;GO:0005856;GO:0007097;GO:0014704;GO:0019904;GO:0030866;GO:0042802;GO:0043621;GO:0045944;GO:0051015;GO:0051496;GO:0051639;GO:0051660	FALSE	FALSE	FALSE	FALSE	FALSE
A0A3Q2U8Z9	FIGNL1	Fidgetin like 1	5	2	2	161	12.7753	-20.2965	-0.187124	0.00344593	0.0137633	-0.493289	-1.2788	-0.779258	-0.718339	-0.311497	-0.116981	0.00374859	-0.225664	-0.670108	-1.2578	-1.22797		GO:0000228;GO:0001649;GO:0005524;GO:0005634;GO:0007140;GO:0008568;GO:0010569;GO:0016887;GO:0031122;GO:0033687;GO:0048471;GO:0051013;GO:0051726;GO:0071479;GO:2001243	FALSE	FALSE	FALSE	FALSE	FALSE
A0A1D5PZ61	FIP1L1	Fip1 domain-containing protein	5	2	2	33	17.4007	-40.5728	-0.0347613	0.0192825	-0.0959182	-0.328062	-1.25837	-1.36492	-1.43311	-0.0296228	0.0550048	0.00785298	-0.0775686	-0.76261	-1.14449	-1.15939			FALSE	FALSE	FALSE	FALSE	FALSE
Q90ZG0	FKBP12	Peptidylprolyl isomerase	1	5	96	271	-5.50506	-8.46375	-0.469174	-0.511833	-0.431837	-0.49593	-0.938422	-0.897746	-1.03445	-0.51992	-0.538002	-0.438585	-0.447812	-0.586009	-0.72865	-0.714838		GO:0000413;GO:0001889;GO:0001933;GO:0003007;GO:0003755;GO:0005515;GO:0005528;GO:0005737;GO:0005829;GO:0006936;GO:0007183;GO:0007420;GO:0007507;GO:0009792;GO:0010614;GO:0010615;GO:0010880;GO:0014802;GO:0016020;GO:0019221;GO:0019855;GO:0030018;GO:0030324;GO:0030424;GO:0031000;GO:0031398;GO:0032092;GO:0032515;GO:0032880;GO:0032925;GO:0033017;GO:0042098;GO:0042803;GO:0043123;GO:0043204;GO:0043231;GO:…	FALSE	FALSE	FALSE	FALSE	FALSE
F1NNV4;A0A1D5PYB9	FKBP15	Peptidylprolyl isomerase	2	9	45	745	-26.4221	62.8473	-1.42732	-0.753027	0.0628824	0.891765	1.39785	1.62687	1.6748	-1.36235	-0.727587	-0.169073	0.482045	1.6791	1.96812	2.03964		GO:0000413;GO:0003755;GO:0005768;GO:0010923;GO:0016020;GO:0030426	FALSE	FALSE	FALSE	FALSE	FALSE	0.0536122	Q5T1M5
A0A1D5P3I6	FKBP3	Peptidylprolyl isomerase	6	4	42	140	-14.2187	52.8469	-0.491409	-0.379553	0.0450546	0.730038	0.725536	1.09281	1.04114	-0.673916	-0.599465	-0.41022	0.341213	0.623528	1.08366	1.18532		GO:0000413;GO:0003755	FALSE	FALSE	FALSE	FALSE	FALSE
F1NIM4;A0A3Q3B0L8;A0A3Q2U9P1	FKBP4	Peptidylprolyl isomerase	6	1	1	77	2.04493	34.6049	-0.349732	0.0936707	0.179119	0.116684	-0.133118	0.114858	0.116792	-0.528625	-0.0277343	0.0463376	-0.015588	0.192601	0.225122	0.293617		GO:0000413;GO:0003755;GO:0005524;GO:0005525;GO:0005528;GO:0005654;GO:0005737;GO:0005829;GO:0006463;GO:0030521;GO:0030850;GO:0031072;GO:0031503;GO:0035259;GO:0046661;GO:0051219;GO:0061077	FALSE	FALSE	FALSE	FALSE	FALSE
Q646T7	FKBP51	Peptidylprolyl isomerase	5	2	5	43	23.3158	-4.23476	-0.044383	0.258747	0.261353	-0.31744	-0.952223	-0.754485	-0.784248	-0.252032	0.184236	0.189599	-0.0274367	-0.616206	-0.538589	-0.595792		GO:0000413;GO:0003755;GO:0005528;GO:0005654;GO:0005737;GO:0009617;GO:0031072;GO:0061077	FALSE	FALSE	FALSE	FALSE	FALSE
A0A1L1RUR2	FLAD1	FAD synthase	4	1	37	379	-2.19137	15.138	-0.695797	-0.285274	0.00776626	-0.0310818	-0.582278	-0.374965	-0.379933	-0.831675	-0.410684	-0.283368	-0.220244	-0.212873	-0.253449	-0.214133			FALSE	FALSE	FALSE	FALSE	FALSE
A0A1D5PED3	FLI1	Friend leukemia integration 1 transcription factor (Proto-oncogene Fli-1) (Transcription factor ERGB)	1	2	16	37	-9.47934	-30.8096	-0.0795368	-0.169995	-0.504641	-0.891532	-1.38789	-1.30038	-1.24474	-0.123029	-0.14055	-0.435597	-0.710545	-1.0297	-1.18579	-1.17923		GO:0000978;GO:0000981;GO:0001228;GO:0003682;GO:0005634;GO:0005829;GO:0006357;GO:0008015;GO:0009887;GO:0016604;GO:0030154;GO:0035855;GO:0045944	FALSE	FALSE	FALSE	FALSE	FALSE
A0A3Q2U545;A0A3Q2UM93;A0A3Q2TWW5	FLOT1	Flotillin	5	2	184	478	28.2701	-18.0203	0.0647246	-0.196799	-0.0469449	-0.354003	-1.06746	-1.40194	-0.694795	-0.0881199	0.0420021	0.0925757	0.0114764	-0.0438831	-1.41084	-1.19965		GO:0002090;GO:0005768;GO:0005886;GO:0016600;GO:0031410;GO:0045807;GO:0070528;GO:0072659;GO:1901890;GO:2000049	FALSE	FALSE	FALSE	FALSE	FALSE
F1NSF2	FOXK1	Forkhead box K1	5	2	2	33	24.0061	-37.1385	-0.163239	0.0527529	0.147591	-0.498906	-1.32398	-1.18918	-1.38875	-0.250025	0.16304	0.182003	-0.11996	-0.881495	-1.01758	-1.12068		GO:0000122;GO:0000976;GO:0000977;GO:0001227;GO:0001678;GO:0005634;GO:0005737;GO:0010507;GO:0010906;GO:0042594;GO:0045893;GO:0061621;GO:0071889	FALSE	FALSE	FALSE	FALSE	FALSE	0.922106	P85037
F1NNS0	FOXK2	Forkhead box K2	5	2	2	33	15.5264	-42.4297	0.034299	-0.0546521	0.0317046	-0.411787	-1.40161	-1.54961	-1.37335	-0.0385635	0.0522564	0.0503227	-0.185271	-0.758611	-1.21144	-1.14676		GO:0000122;GO:0000287;GO:0000976;GO:0000978;GO:0001227;GO:0001228;GO:0001678;GO:0005634;GO:0005654;GO:0005739;GO:0010507;GO:0010906;GO:0042594;GO:0045944;GO:0061621	FALSE	FALSE	FALSE	TRUE	FALSE
Q58NQ4;A0A452J7W2	FOXP1	Forkhead box protein P1	1	2	16	549	-2.72546	-48.5382	-0.0146024	0.102246	-0.297833	-0.803339	-1.65959	-1.47356	-1.53054	-0.102856	-0.0200008	-0.0319582	-0.292469	-1.07815	-1.20593	-1.32511		GO:0000122;GO:0000976;GO:0000978;GO:0000981;GO:0001227;GO:0002053;GO:0002329;GO:0002639;GO:0003682;GO:0005634;GO:0007519;GO:0008045;GO:0021517;GO:0032625;GO:0033152;GO:0042802;GO:0045214;GO:0045893;GO:0045944;GO:0046872;GO:0048745;GO:0050679;GO:0055007;GO:0060043;GO:0061140;GO:0061470;GO:0098582;GO:0098900;GO:1901250	FALSE	FALSE	FALSE	FALSE	FALSE
E1BUA2;A0A1D5NWK6	FRA10AC1	FRA10A associated CGG repeat 1	5	54	226	594	12.2432	-21.6859	-0.134395	0.103476	-0.369205	-0.0397856	-1.34981	-1.85269	-0.102774	-0.1253	-0.0764577	-0.21342	-0.753238	-0.522961	-1.44408	-0.988557		GO:0016311;GO:0016791	FALSE	FALSE	FALSE	FALSE	FALSE
E1BY86	FRG1BP	uncharacterized protein	1	6	18	138	-24.8129	-46.8875	-0.173623	-0.254781	-0.381965	-0.859369	-1.71987	-1.8001	-1.79988	-0.162021	-0.267119	-0.38424	-0.714725	-1.43183	-1.53657	-1.70166		GO:0005730;GO:0007517;GO:0015030;GO:0051015;GO:0055120;GO:0071013	FALSE	FALSE	FALSE	FALSE	FALSE
Q5ZKM1;A0A1D5PNW7	FTSJ3	pre-rRNA 2-O-ribose RNA methyltransferase FTSJ3	3	10	15	23	-48.7837	-45.257	-0.116359	-0.214559	-0.947068	-1.43032	-2.56864	-2.4004	-2.39672	-0.0611606	-0.382911	-1.36005	-1.96473	-2.15369	-2.3736	-2.40587		GO:0000453;GO:0000463;GO:0000466;GO:0001510;GO:0005654;GO:0005730;GO:0008173;GO:0008650;GO:0016435;GO:0030687;GO:0030688;GO:0031167;GO:0000453;GO:0000463;GO:0000466;GO:0001510;GO:0005730;GO:0008173;GO:0008650;GO:0016435;GO:0030687;GO:0030688;GO:0031167;GO:0062105	TRUE	TRUE	TRUE	FALSE	FALSE
E1BX03;A0A1L1RSJ8;A0A1L1RJU6;A0A1D5P0R0	FUBP1	Far upstream element-binding protein 1 (FBP) (FUSE-binding protein 1) (DNA helicase V) (hDH V)	5	2	2	65	13.8435	-25.1059	-0.0741513	-0.0551493	-0.0949102	-0.531947	-1.14633	-1.10075	-1.15075	-0.0144094	0.0283486	-0.0811725	-0.283947	-0.753822	-0.859717	-0.901744		GO:0003729;GO:0005634;GO:0005654;GO:0005737;GO:0006355;GO:0010468;GO:0010628	FALSE	FALSE	FALSE	FALSE	FALSE	0.618165	Q96AE4
A0A3Q3AB26;A0A3Q2TU83;Q5ZM76;A0A1D5PWA9;A0A3Q3AK86;A0A3Q2UDZ2	FUBP3	Far upstream element-binding protein 3 (FUSE-binding protein 3)	6	21	54	447	5.64396	48.4031	-0.227549	0.360608	0.561514	0.600059	0.221847	0.250673	0.240926	-0.170148	0.34697	0.493393	0.64581	0.564221	0.454613	0.526083		GO:0000978;GO:0001228;GO:0003697;GO:0003729;GO:0005634;GO:0005737;GO:0006351;GO:0010468;GO:0045944	FALSE	FALSE	FALSE	FALSE	FALSE
A0A1D5P411;A0A1D5PPI6;A0A3Q3AMH7	FUS	RRM domain-containing protein	1	6	18	102	-24.6916	-40.9365	-0.413365	-0.422512	-0.569619	-1.13356	-1.79503	-1.67666	-1.78439	-0.446958	-0.378861	-0.532331	-0.932865	-1.38079	-1.47756	-1.47938		GO:0003682;GO:0003712;GO:0003713;GO:0003723;GO:0003730;GO:0005634;GO:0005654;GO:0005737;GO:0006357;GO:0008380;GO:0042802;GO:0043484;GO:0048255;GO:0051260;GO:1903508;GO:1905168	TRUE	FALSE	FALSE	FALSE	FALSE
Q5F3S6;A0A1L1RN20;A0A1D5PDA7;A0A1L1RLY8;A0A1D5PL30	FXR1	Fragile X mental retardation syndrome-related protein 1 (hFXR1p)	2	7	308	875	-23.8356	75.1905	-0.0491552	-0.107716	-0.109952	1.38414	1.67008	2.17277	2.23879	-0.687563	-0.103799	-0.14562	0.789346	2.05075	2.24815	2.63568		GO:0000381;GO:0001934;GO:0003729;GO:0003730;GO:0005634;GO:0005737;GO:0005829;GO:0005844;GO:0007517;GO:0014069;GO:0017148;GO:0030424;GO:0030426;GO:0033592;GO:0035770;GO:0036464;GO:0042803;GO:0043025;GO:0043034;GO:0043197;GO:0043488;GO:0044326;GO:0045182;GO:0045727;GO:0046982;GO:0048471;GO:0051489;GO:0098793;GO:0098978;GO:1902737;GO:2000637;GO:2001022	FALSE	FALSE	FALSE	FALSE	FALSE
Q5ZJ20	FYTTD1	UAP56-interacting factor	1	6	18	892	-25.4724	-39.27	-0.260302	-0.476678	-0.586852	-0.790078	-1.80706	-1.96325	-2.00289	-0.398937	-0.493913	-0.574705	-0.740356	-1.14645	-1.42741	-1.10139		GO:0003729;GO:0005654;GO:0006406;GO:0016607	FALSE	FALSE	FALSE	FALSE	FALSE	0.288742	Q96QD9
Q5ZMN1	G3BP1	Ras GTPase-activating protein-binding protein 1 (G3BP-1) (EC 3.6.4.12) (EC 3.6.4.13) (ATP-dependent DNA helicase VIII) (hDH VIII) (GAP SH3 domain-binding protein 1)	2	17	145	600	-28.1483	78.6431	-0.350042	-0.207966	0.172224	1.46874	2.4454	2.95381	3.08178	-0.798713	-0.486662	-0.109002	0.644999	2.50664	3.03817	3.37659		GO:0003729;GO:0005829;GO:0010494;GO:0032606;GO:0034063;GO:0045087;GO:0051607;GO:0062029;GO:0090090;GO:1990904	FALSE	FALSE	FALSE	FALSE	FALSE	0.0229784	Q13283
Q5ZJ46	GABPA	GA-binding protein alpha chain (GABP subunit alpha) (Nuclear respiratory factor 2 subunit alpha) (Transcription factor E4TF1-60)	1	2	16	422	5.55129	-36.3532	-0.336807	0.0705931	0.0106583	-0.49648	-1.32854	-1.24796	-1.36091	-0.440615	-0.0905623	-0.1203	-0.266397	-0.879992	-1.33562	-1.01555		GO:0000122;GO:0000790;GO:0000978;GO:0000981;GO:0001228;GO:0003682;GO:0005634;GO:0005654;GO:0006357;GO:0030154;GO:0033613;GO:0045653;GO:0045944;GO:1903351	FALSE	FALSE	FALSE	FALSE	FALSE	0.630067	Q06546
F1NWD1;F1NWE5;A0A3Q2UJS3	GALE	UDP-glucose 4-epimerase	4	5	101	616	-11.5909	-4.09769	-0.69903	-0.792881	-0.610439	-0.50048	-0.838285	-0.656199	-0.600946	-0.685838	-1.21669	-0.88845	-0.68719	-0.734575	-0.661777	-0.674902		GO:0003974;GO:0003978;GO:0005829;GO:0033499;GO:0042803	FALSE	FALSE	FALSE	FALSE	FALSE	0.295714	Q14376
E1C1B4	GALK1	Galactokinase 1	4	1	23	620	7.67504	12.0405	-0.238982	-0.163103	-0.106533	-0.318267	-0.821046	-0.390179	-0.375773	-0.425344	-0.0999213	-0.0300567	-0.0234333	-0.388314	-0.140082	-0.474123		GO:0004335;GO:0005524;GO:0005534;GO:0005829;GO:0006012;GO:0019402;GO:0046835;GO:0061623	FALSE	FALSE	FALSE	FALSE	FALSE	0.143563	P51570
A0A1D5PGB1	GALK2	N-acetylgalactosamine kinase (EC 2.7.1.157) (GalNAc kinase) (Galactokinase 2)	1	6	41	242	-4.33161	-27.911	-0.110835	0.084982	-0.383143	-0.926468	-0.827757	-0.940934	-1.09655	-0.310758	-0.103594	-0.419862	-0.997869	-1.11334	-1.08567	-1.0764		GO:0004335;GO:0005524;GO:0005829;GO:0006012;GO:0046835	FALSE	FALSE	FALSE	FALSE	FALSE
E1BTT7	GANC	Gal_mutarotas_2 domain-containing protein	5	2	2	371	28.2133	-39.786	0.188734	0.232574	0.284824	-0.424256	-1.36307	-1.31082	-1.39521	0.184062	0.184714	0.295423	-0.139674	-0.921061	-1.12428	-1.10101		GO:0004553;GO:0005975;GO:0030246	FALSE	FALSE	FALSE	FALSE	FALSE
P00356	GAPDH	Glyceraldehyde-3-phosphate dehydrogenase	1	5	96	218	-6.38336	-11.7682	-0.458894	-0.371993	-0.301688	-0.666312	-1.18126	-1.00326	-1.0181	-0.542851	-0.473231	-0.404437	-0.638577	-0.833378	-0.863912	-0.830736		GO:0000226;GO:0000740;GO:0004365;GO:0005634;GO:0005737;GO:0005811;GO:0005829;GO:0005886;GO:0006094;GO:0006096;GO:0008017;GO:0010951;GO:0015630;GO:0016020;GO:0017148;GO:0019828;GO:0031965;GO:0035605;GO:0035606;GO:0042802;GO:0043066;GO:0050661;GO:0050715;GO:0050821;GO:0050832;GO:0051287;GO:0051402;GO:0051873;GO:0052501;GO:0055114;GO:0061844;GO:0071346;GO:0097452;GO:0097718;GO:1990904	FALSE	FALSE	FALSE	FALSE	FALSE
A0A3Q2UM28;A0A3Q3AHV8	GAPDHS	Gp_dh_C domain-containing protein	5	5	7	7	5.43838	-2.8493	-0.211693	-0.0881953	-0.111252	-0.486681	-0.875939	-0.833084	-0.875657	-0.294725	-0.271294	-0.192109	-0.437208	-0.588105	-0.522572	-0.547794		GO:0004365;GO:0005829;GO:0006096;GO:0016021;GO:0055114	FALSE	FALSE	FALSE	FALSE	FALSE
E1C818	GAR1	H/ACA ribonucleoprotein complex subunit	3	10	75	652	-42.5219	-41.9351	-0.506753	-0.68529	-1.06256	-1.19419	-2.22589	-2.14628	-2.15636	-0.367234	-0.80412	-1.17618	-1.2729	-1.71941	-2.21316	-2.00268		GO:0000454;GO:0000784;GO:0001650;GO:0005654;GO:0007004;GO:0031429;GO:0034513;GO:0070034;GO:0090661	TRUE	FALSE	FALSE	FALSE	FALSE	0.138914	Q9NY12
Q5ZHR4;A0A1L1RX59	GARS	Glycine-tRNA ligase	2	7	11	16	-21.0826	63.9256	-0.525006	-0.419197	-0.0780092	1.19738	1.25934	1.52135	1.46423	-0.797936	-0.556421	-0.305737	0.56372	1.5802	1.68127	1.80598		GO:0004081;GO:0004820;GO:0005524;GO:0005737;GO:0005739;GO:0005829;GO:0006426;GO:0015966;GO:0016740;GO:0030141;GO:0030424;GO:0042802;GO:0046983;GO:0070062;GO:0070150	FALSE	FALSE	FALSE	FALSE	FALSE
P21872	GART	Trifunctional purine biosynthetic protein adenosine-3	6	16	46	95	-10.1606	42.8292	-0.668758	-0.475966	-0.266927	0.381545	0.24429	0.520881	0.521115	-0.778198	-0.676393	-0.469358	0.085691	0.586835	0.634295	0.774982		GO:0004637;GO:0004641;GO:0004644;GO:0005524;GO:0005829;GO:0006164;GO:0006189;GO:0046084;GO:0046872	FALSE	FALSE	FALSE	FALSE	FALSE
Q8UVS4	GAS41	GAS41	5	2	2	360	8.4306	-23.2095	-0.229971	-0.233162	-0.164364	-0.315179	-1.10192	-1.06523	-1.22532	-0.195944	-0.229894	-0.177708	-0.297201	-0.634919	-0.88536	-1.02735		GO:0006355;GO:0008022;GO:0031965;GO:0035267;GO:0043967;GO:0043968;GO:0070577	FALSE	FALSE	FALSE	FALSE	FALSE	0.888427	O95619
F1P024	GATAD1	GATA-type domain-containing protein	5	2	2	703	11.6968	-25.3818	-0.103893	-0.118966	-0.300946	-0.409089	-1.32581	-0.980283	-0.981374	-0.193105	0.145341	-0.181638	-0.13479	-0.892174	-0.967425	-1.05491		GO:0005634;GO:0005654;GO:0006325;GO:0006338;GO:0006355;GO:0008270;GO:0043565	FALSE	FALSE	FALSE	FALSE	FALSE
A0A1D5PFQ6;A0A1D5PG96;A0A3Q2TYJ7;A0A1D5PYJ4	GATAD2A	GATA-type domain-containing protein	5	2	2	17	30.2909	-31.8477	-0.0700614	0.0402863	0.106679	-0.119707	-1.28899	-1.31583	-1.33718	-0.11087	0.0945968	0.118277	0.0676435	-0.693086	-1.09595	-1.08854		GO:0000122;GO:0008270;GO:0016581;GO:0030674;GO:0043565	FALSE	FALSE	FALSE	FALSE	FALSE
A0A3Q3AF88;A0A3Q2U4W6;A0A3Q2UDF8	GATAD2B	GATA zinc finger domain containing 2B	1	2	16	22	2.69782	-42.2797	-0.25732	-0.0979847	-0.10662	-0.407845	-1.52868	-1.54774	-1.50538	-0.277063	-0.0688867	-0.118582	-0.111162	-1.00102	-1.28147	-1.29504		GO:0000122;GO:0008270;GO:0016021;GO:0016581;GO:0043565	FALSE	FALSE	FALSE	FALSE	FALSE
A0A1D5P5M6;E1BQD1	GATD3AL1	glutamine amidotransferase-like class 1 domain-containing protein 3A	4	1	23	143	1.22182	8.26524	-0.39792	-0.371694	-0.202568	-0.207492	-0.696819	-0.650711	-0.61251	-0.410364	-0.365395	-0.422496	-0.279936	-0.375932	-0.343913	-0.322337			FALSE	FALSE	FALSE	FALSE	FALSE
A0A1D5PHJ9;A0A3Q2UNP2;A0A1D5P6M3	GBE1	1,4-alpha-glucan branching enzyme 1	4	1	29	69	10.7609	30.7297	-0.214089	0.125008	0.144344	0.107489	-0.187673	-0.115925	-0.1844	-0.278025	-0.0108025	0.146053	0.107643	0.0758999	0.0700705	0.0682315		GO:0003844;GO:0004553;GO:0005737;GO:0005975;GO:0005978;GO:0043169;GO:0102752	FALSE	FALSE	FALSE	FALSE	FALSE
F1NGJ3	GBF1	Golgi brefeldin A resistant guanine nucleotide exchange factor 1	6	18	28	709	-20.0493	43.8146	-1.05447	-0.767875	-0.14171	0.194684	0.677428	0.931724	0.911415	-1.33819	-0.889488	-0.365622	-0.170616	0.980112	0.948599	1.06875		GO:0000139;GO:0002263;GO:0005086;GO:0005547;GO:0005793;GO:0005801;GO:0005802;GO:0005829;GO:0006890;GO:0006895;GO:0007346;GO:0016021;GO:0030593;GO:0031252;GO:0032012;GO:0034067;GO:0042147;GO:0048205;GO:0061162;GO:0070973;GO:0080025;GO:0090166;GO:0097111;GO:0098586;GO:1903409;GO:1903420;GO:2000008	FALSE	FALSE	FALSE	FALSE	FALSE	0.047517	Q92538
F1P4P9	GCC2	GRIP and coiled-coil domain containing 2	6	16	91	824	-10.44	34.4397	-1.34605	-0.472596	-0.118905	0.0826681	0.124044	0.105573	-0.00595424	-1.38053	-0.32145	-0.108715	0.00883053	0.6316	0.468364	0.45396		GO:0005654;GO:0005794;GO:0005802;GO:0005829;GO:0006622;GO:0031023;GO:0034067;GO:0034453;GO:0034499;GO:0042802;GO:0070861;GO:0071955;GO:0090161	FALSE	FALSE	FALSE	FALSE	FALSE
F1NEV6	GCFC2	GCFC domain-containing protein	5	2	5	71	30.9996	-14.3315	-0.180771	0.0134725	0.16921	-0.0463027	-0.980189	-1.01999	-0.929129	-0.0846434	0.0530422	0.169055	0.0576813	-0.443894	-0.795461	-0.93092		GO:0000122;GO:0000978;GO:0005634	FALSE	FALSE	FALSE	FALSE	FALSE
F1NQZ9	GCLC	Glutamate-cysteine ligase catalytic subunit	6	1	1	36	3.69469	43.2661	-0.296546	0.0403023	0.527521	0.36237	0.0574914	0.102416	0.101149	-0.504776	0.0597041	0.145933	0.39083	0.473793	0.488748	0.480307		GO:0000287;GO:0004357;GO:0005739;GO:0005829;GO:0006534;GO:0006536;GO:0006750;GO:0006979;GO:0009408;GO:0009410;GO:0009725;GO:0016595;GO:0017109;GO:0019852;GO:0031397;GO:0032436;GO:0043531;GO:0045454;GO:0045892;GO:0046685;GO:0051900;GO:0097746;GO:1901029;GO:2001237	FALSE	FALSE	FALSE	FALSE	FALSE	0.0419134	P48506
F1NAK4;A0A3Q3B2M9	GCN1	GCN1 activator of EIF2AK4	2	7	10	677	-27.8344	69.7356	-0.717364	-0.453189	-0.270845	0.835657	1.70237	2.05188	2.11842	-0.886679	-0.619463	-0.34083	0.161956	1.923	2.30387	2.34738		GO:0005829;GO:0005844;GO:0006417;GO:0019887;GO:0019901;GO:0033674;GO:0036003;GO:0043022;GO:0045859;GO:1990253	FALSE	FALSE	FALSE	FALSE	FALSE	0.0104926	Q92616
F1NCZ2	GDI1	Rab GDP dissociation inhibitor	6	1	1	77	1.00696	34.8138	-0.423765	-0.160555	0.135801	0.246735	-0.0361097	0.0919411	0.0653504	-0.431219	-0.329143	-0.0821572	0.156046	0.194678	0.181532	0.233273		GO:0005093;GO:0005096;GO:0005737;GO:0007264;GO:0015031;GO:0016192;GO:0017137;GO:0043547	FALSE	FALSE	FALSE	FALSE	FALSE
F1NYJ6	GEMIN5	Gem nuclear organelle associated protein 5	2	7	31	335	-26.3329	73.9992	-0.565472	-0.258272	-0.000884649	1.15627	1.98857	2.23298	2.24633	-0.915305	-0.425037	-0.0751381	0.418815	2.08215	2.348	2.51218		GO:0000340;GO:0000387;GO:0003730;GO:0005829;GO:0006417;GO:0016604;GO:0030619;GO:0030621;GO:0030622;GO:0032797;GO:0034718;GO:0043022	FALSE	FALSE	FALSE	FALSE	FALSE	0.0379547	Q8TEQ6
A0A1D5PXH4;Q5ZIG5;A0A1D5P980	GFPT1	Glutamine--fructose-6-phosphate aminotransferase [isomerizing] 1 (EC 2.6.1.16) (D-fructose-6-phosphate amidotransferase 1) (Glutamine:fructose-6-phosphate amidotransferase 1) (GFAT 1) (GFAT1) (Hexosephosphate aminotransferase 1)	6	18	28	212	-19.2334	48.5068	-0.748338	-0.611912	-0.442572	0.747237	0.751957	1.08452	1.04363	-0.93676	-0.889841	-0.60237	0.17314	1.11536	1.25608	1.31784		GO:0004360;GO:0006002;GO:0006047;GO:0006048;GO:0006487;GO:0006541;GO:0032922;GO:0097367	FALSE	FALSE	FALSE	FALSE	FALSE	0.0221977	Q06210
WCE|ggAuroraB|	ggAuroraB	serine/threonine-protein kinase AuroraB	4	1	29	375	13.9099	34.2052	0.0404593	0.0273386	0.113282	0.0639264	-0.0306376	0.021991	-0.0133922	-0.00104176	0.0271494	0.0510928	0.0451925	0.0389514	0.0584108	0.0285781	cen004		FALSE	FALSE	FALSE	FALSE	FALSE
A0A1D5PV32	GIGYF2	GYF domain-containing protein	2	13	21	238	-23.7035	77.8882	-0.830595	-0.0889325	0.434025	1.71138	2.15931	2.39477	2.52622	-0.669743	-0.154346	0.44187	1.09255	2.15139	2.51676	2.50464		GO:0005768;GO:0005783;GO:0005794;GO:0005829;GO:0007631;GO:0008344;GO:0009791;GO:0010494;GO:0016021;GO:0016441;GO:0021522;GO:0031571;GO:0032991;GO:0035264;GO:0043204;GO:0044267;GO:0048009;GO:0048873;GO:0050881;GO:0050885;GO:0061157;GO:0070064;GO:1990635	FALSE	FALSE	FALSE	TRUE	FALSE
A0A3Q2U7V2;A0A3Q2UCX4	GIPC1	GIPC PDZ domain containing family member 1	4	5	7	486	-1.13609	8.03358	-0.398657	-0.284389	0.0250916	-0.395671	-0.672903	-0.59976	-0.572834	-0.52291	-0.475155	-0.329794	-0.311491	-0.571023	-0.38456	0.0260632			FALSE	FALSE	FALSE	FALSE	FALSE
A0A1D5PD83;A0A3Q3B1K8;A0A3Q2U8V1	GIT2	ARF GTPase-activating protein GIT2 (ARF GAP GIT2) (Cool-interacting tyrosine-phosphorylated protein 2) (CAT-2) (CAT2) (G protein-coupled receptor kinase-interactor 2) (GRK-interacting protein 2)	2	7	32	54	-24.124	73.2648	-0.552362	-0.109906	0.459007	1.21649	1.7779	2.04001	2.11738	-0.939003	-0.276483	0.0811857	0.547403	2.05605	2.24337	2.28027		GO:0005096;GO:0005654;GO:0043547;GO:0046872	FALSE	FALSE	FALSE	FALSE	FALSE
E1BT81	GLE1	GLE1 RNA export mediator	5	2	5	71	26.5465	-6.41062	0.00285394	-0.0281693	-0.175021	-0.306703	-0.859199	-1.04721	-1.08523	0.0130884	0.040286	-0.106567	-0.184535	-0.356415	-0.801281	-0.772338		GO:0000822;GO:0005543;GO:0005730;GO:0005737;GO:0005813;GO:0005814;GO:0005829;GO:0006406;GO:0006446;GO:0006449;GO:0016973;GO:0031369;GO:0031965;GO:0036064;GO:0042802;GO:0044614	FALSE	FALSE	FALSE	FALSE	FALSE	0.89091	Q53GS7
Q02391;A0A1D5NTY2	GLG1	Golgi apparatus protein 1	4	8	12	18	-14.8955	9.8047	-0.949551	-0.673526	-0.727204	-0.238643	-0.317115	-0.394173	-0.426367	-1.32066	-0.823893	-0.91232	-0.733906	0.0138513	0.213201	0.15862		GO:0000139;GO:0005856;GO:0010955;GO:0016021;GO:0030512;GO:0031012;GO:0032330;GO:0060349;GO:0150051;GO:0000139;GO:0005856;GO:0016021;GO:0017134;GO:0150051	FALSE	FALSE	FALSE	FALSE	FALSE
A0A1D5PRE1;E1C8J8	GLMN	Glomulin, FKBP associated protein	6	16	26	331	-8.64814	47.8584	-0.726991	-0.108748	0.211395	0.494402	0.519391	0.669543	0.636768	-0.573399	-0.376902	-0.0742981	0.140015	0.596783	0.736374	0.919698		GO:0001570;GO:0001843;GO:0005171;GO:0005737;GO:0007166;GO:0031397;GO:0031462;GO:0031463;GO:0031464;GO:0031625;GO:0032434;GO:0032743;GO:0040029;GO:0042130;GO:0042327;GO:0042692;GO:0050715;GO:0055105	FALSE	FALSE	FALSE	FALSE	FALSE
A0A1L1RZK1	GLO1	Lactoylglutathione lyase	4	5	7	75	-10.4567	-3.26934	-0.572018	-0.682506	-0.478647	-0.486298	-0.954439	-0.558435	-0.58602	-0.747871	-0.84704	-0.736956	-0.616913	-0.624925	-0.528639	-0.552376		GO:0004462;GO:0005654;GO:0005829;GO:0005886;GO:0006357;GO:0008270;GO:0030316;GO:0043066	FALSE	FALSE	FALSE	FALSE	FALSE
F1NFZ8	GLOD4	Glyoxalase domain-containing protein 4	6	16	262	708	-8.94142	49.7172	-0.170336	-0.249179	0.037525	0.188324	0.379582	0.821082	0.881984	-0.332209	-0.227379	-0.0706638	0.0784991	0.744274	0.964105	1.20271		GO:0000387;GO:0005730;GO:0005829;GO:0006364;GO:0015030;GO:0032797;GO:0034719;GO:0043021	FALSE	FALSE	FALSE	FALSE	FALSE	0.0392808	P57678
F1NNP6;A0A3Q2U3H1;A0A1D5NW30	GLRX3	Glutaredoxin-3 (PKC-interacting cousin of thioredoxin) (PICOT) (PKC-theta-interacting protein) (PKCq-interacting protein) (Thioredoxin-like protein 2)	4	1	23	50	-0.292262	16.9753	-0.425087	-0.366684	-0.171242	-0.0628682	-0.452174	-0.367293	-0.31069	-0.532208	-0.493301	-0.278377	-0.153156	-0.186718	-0.0891157	-0.0764564		GO:0002026;GO:0005634;GO:0005829;GO:0006879;GO:0009055;GO:0010614;GO:0015035;GO:0022900;GO:0030018;GO:0042802;GO:0044571;GO:0046872;GO:0051536;GO:0097428	FALSE	FALSE	FALSE	FALSE	FALSE	0.0211314	O76003
A0A1D5PV90	GLTSCR2	NOP53 ribosome biogenesis factor	3	41	147	355	-53.698	-41.4993	-0.291299	-0.803041	-1.97943	-2.22585	-3.01071	-2.91131	-2.77558	-0.257715	-1.10475	-2.3707	-2.98242	-2.1811	-2.43238	-2.99879		GO:0000027;GO:0000122;GO:0001650;GO:0001932;GO:0002039;GO:0005654;GO:0005730;GO:0005829;GO:0006281;GO:0006364;GO:0007095;GO:0008097;GO:0014067;GO:0031333;GO:0032435;GO:0032436;GO:0033553;GO:0039535;GO:0042802;GO:0042981;GO:0050821;GO:0051898;GO:0071456;GO:1901797;GO:1901837;GO:1902570;GO:1903006;GO:1903715;GO:1990173	TRUE	FALSE	TRUE	FALSE	FALSE
A0A1D5NZS4;Q5ZLS7;A0A1L1RY43	GLYR1	Putative oxidoreductase GLYR1	4	1	48	99	26.703	6.28055	0.0875591	0.101523	-0.0277463	-0.169867	-0.391752	-0.443331	-0.484502	0.0275683	-0.024553	-0.0432831	-0.0998319	-0.230078	-0.284641	-0.431384		GO:0000786;GO:0003677;GO:0005654;GO:0005829;GO:0031491;GO:0035064;GO:0035066;GO:0045944;GO:0050661;GO:0051287;GO:0055114;GO:0003677;GO:0005634;GO:0005694;GO:0035064;GO:0050661;GO:0051287;GO:0055114	FALSE	FALSE	TRUE	FALSE	FALSE
A0A1D5PTE8	GMFB	Glia maturation factor	4	1	23	50	-0.0876567	14.8324	-0.445372	-0.323596	-0.200813	-0.0614007	-0.512638	-0.479309	-0.396749	-0.503931	-0.415422	-0.343391	-0.26771	-0.1473	-0.183797	-0.188604		GO:0003779;GO:0007165;GO:0007612;GO:0007626;GO:0008083;GO:0034316;GO:0071846;GO:0071933	FALSE	FALSE	FALSE	FALSE	FALSE
A0A1D5PTT2;A0A3Q2U6L6;A0A3Q3AP23	GMIP	GEM interacting protein	2	13	144	348	-22.2481	76.3978	-0.608497	0.0118526	0.391873	1.61613	2.04721	2.1891	2.05405	-0.527623	0.0594435	0.348382	0.833947	2.16833	2.33134	2.42207		GO:0005096;GO:0005654;GO:0005829;GO:0005886;GO:0034260;GO:0035556;GO:0090630	FALSE	FALSE	FALSE	FALSE	FALSE
F1NW42	GMNN	Geminin	6	29	280	780	9.43282	34.9773	-0.731465	0.148921	-0.336014	0.30534	0.167223	0.129659	-0.0480248	0.650195	0.599751	-0.352867	0.26913	0.393455	0.358454	0.291083		GO:0003682;GO:0003714;GO:0005634;GO:0005654;GO:0005737;GO:0005829;GO:0009887;GO:0010629;GO:0035563;GO:0042826;GO:0045786;GO:0045892;GO:0070491;GO:0071163;GO:1902596;GO:2000104	FALSE	FALSE	FALSE	FALSE	FALSE
R4GLI2	GMPR	GMP reductase	4	5	7	7	-0.113914	2.24964	-0.454306	-0.117622	-0.194552	-0.267164	-0.808308	-0.823686	-0.757598	-0.419758	-0.459849	-0.191471	-0.324254	-0.705717	-0.381736	-0.243073		GO:0003920;GO:0006144;GO:0006163;GO:0046872;GO:0055114;GO:1902560	FALSE	FALSE	FALSE	FALSE	FALSE
F1NAQ8	GMPS	GMP synthase [glutamine-hydrolyzing] (EC 6.3.5.2) (GMP synthetase) (Glutamine amidotransferase)	1	2	16	249	-1.39147	-28.3346	-0.324682	-0.10971	-0.183841	-0.756708	-1.308	-1.09876	-1.17853	-0.342363	-0.148176	-0.169432	-0.623368	-0.913491	-1.02403	-1.00036		GO:0003921;GO:0003922;GO:0005524;GO:0005829;GO:0006177;GO:0006541;GO:0016462	FALSE	FALSE	FALSE	TRUE	FALSE	0.832236	P49915
P50147;A0A3Q2ULH9	GNAI2	Guanine nucleotide-binding protein G(i) subunit alpha-2	4	72	298	854	-19.009	7.53267	-0.501924	-1.22392	-0.816826	-0.60897	-0.734344	-0.351451	-0.00179744	-1.02827	-1.77689	-1.07315	-1.25105	-0.702742	-0.157074	-0.0601913		GO:0001664;GO:0001973;GO:0003924;GO:0005525;GO:0005737;GO:0005813;GO:0005834;GO:0005886;GO:0007049;GO:0007188;GO:0007193;GO:0007214;GO:0030496;GO:0031683;GO:0046872;GO:0051301	FALSE	FALSE	FALSE	FALSE	FALSE
F1NMQ2;A0A3Q3A578;A0A1D5NTU9	GNE	Epimerase_2 domain-containing protein	6	16	26	319	-6.75246	42.9852	-0.508136	-0.412767	-0.0479614	0.235851	0.232378	0.259202	0.480476	-0.442636	-0.246073	-0.198593	0.0695794	0.455938	0.633125	0.628669		GO:0004553;GO:0006047;GO:0008761;GO:0009384;GO:0046835	FALSE	FALSE	FALSE	FALSE	FALSE	0.0624495	Q9Y223
E1BVP8	GNL2	Nucleolar GTP-binding protein 2	3	10	15	23	-49.2531	-44.3718	-0.0742793	-0.497267	-1.21754	-1.51796	-2.61811	-2.45601	-2.13214	-0.0790774	-0.656923	-1.43768	-1.89342	-2.03761	-2.50347	-2.38381		GO:0005525;GO:0005730	TRUE	FALSE	TRUE	FALSE	FALSE	0.820053	Q13823
F1NLK0	GNL3	G protein nucleolar 3	3	10	100	733	-53.6829	-43.9966	-0.317028	-0.589608	-1.22152	-1.63502	-3.0206	-3.05428	-3.15576	-0.360848	-0.76701	-1.51958	-1.88538	-2.66337	-2.98858	-3.12056		GO:0005525;GO:0005730;GO:0016604;GO:0017145;GO:0019827;GO:0032206;GO:0033235;GO:0048027;GO:1902895;GO:1904816	TRUE	TRUE	FALSE	FALSE	TRUE	0.663195	Q9BVP2
F1NF84;A0A3Q2U7Z0;A0A3Q2TWL4;A0A3Q3APT7;A0A3Q2U4Z6	GOLGA2	Golgin subfamily A member 2 (130 kDa cis-Golgi matrix protein) (GM130) (GM130 autoantigen) (Golgin-95)	4	8	12	706	-15.2281	7.6651	-1.51342	-0.896555	-0.843305	-0.290446	-0.564578	-0.668287	-0.784354	-1.45703	-0.486358	-0.759396	-0.610758	-0.0534492	-0.15084	-0.265096		GO:0000137;GO:0005794;GO:0005801;GO:0007030;GO:0032580	FALSE	FALSE	FALSE	FALSE	FALSE
A0A3Q2U9M9;E1BXY6	GOLGA3	Golgin A3	6	16	26	319	-6.88352	41.1343	-0.454139	-0.441687	-0.285034	0.0929189	0.0869889	0.28667	0.215664	-0.318781	-0.313545	-0.280087	-0.110614	0.55192	0.400621	0.593521		GO:0005654;GO:0005730;GO:0005737;GO:0005794;GO:0005829;GO:0007283;GO:0017119;GO:0090498	FALSE	FALSE	FALSE	FALSE	FALSE	0.288519	Q08378
A0A1D5PNT3;A0A1D5NWZ3;A0A1D5PYK1;A0A3Q2UCL0	GOLGA4	Golgin A4	4	8	129	307	-11.8713	26.0917	-1.53102	-0.425014	-0.651029	-0.0687124	-0.102098	-0.142791	-0.307004	-1.28633	-0.355959	-0.518631	-0.0337873	0.361111	-0.0514005	0.0520584		GO:0005654;GO:0005794;GO:0043001;GO:0045773;GO:0051020	FALSE	FALSE	FALSE	FALSE	FALSE
A0A3Q2UID9;A0A3Q2UGP4;A0A3Q2UEK8;A0A1D5PB54	GOLGB1	Golgin B1	4	8	129	526	-11.8431	26.1221	-1.49517	-0.81023	-0.609122	-0.231473	-0.0758176	-0.0509619	-0.231355	-1.25147	-0.389302	-0.432131	-0.348395	0.243523	0.117344	0.181639		GO:0005793;GO:0005801;GO:0016021;GO:1905793	FALSE	FALSE	FALSE	FALSE	FALSE
P00504;F1NTM7	GOT1	Aspartate aminotransferase, cytoplasmic	6	21	84	842	4.5501	45.0793	-0.437332	0.113306	0.412364	0.414217	0.138297	0.14636	0.270373	-0.356522	0.0779639	0.619797	0.430442	0.521113	0.40621	0.411589		GO:0004069;GO:0004609;GO:0005654;GO:0005829;GO:0006107;GO:0006114;GO:0006532;GO:0006533;GO:0007219;GO:0019550;GO:0019551;GO:0030170;GO:0032869;GO:0051384;GO:0055089;GO:0004069;GO:0005829;GO:0006094;GO:0006103;GO:0006114;GO:0006520;GO:0006531;GO:0006532;GO:0006536;GO:0030170;GO:0047801	FALSE	FALSE	FALSE	FALSE	FALSE
P00508;F1P180;A0A1L1RPR4	GOT2	Aspartate aminotransferase, mitochondrial	1	38	163	407	-29.6416	-16.1316	-1.14939	-1.47771	-1.63554	-1.78317	-1.84605	-1.28286	-1.07162	-1.53226	-1.25232	-0.966282	-0.958058	-0.460059	-1.23653	-0.457505		GO:0004069;GO:0005739;GO:0005886;GO:0006107;GO:0006532;GO:0006533;GO:0015908;GO:0019550;GO:0019551;GO:0030170;GO:0045471;GO:0004069;GO:0005739;GO:0005759;GO:0006094;GO:0006103;GO:0006520;GO:0006531;GO:0006533;GO:0006536;GO:0016212;GO:0030170;GO:0042803;GO:0097052	FALSE	FALSE	FALSE	FALSE	FALSE
A0A1D5PNN0	GPALPP1	GPALPP motifs-containing protein 1 (Lipopolysaccharide-specific response protein 7)	1	2	16	22	3.1321	-46.0461	-0.221016	-0.0955311	-0.0815945	-0.608077	-1.38691	-1.53943	-1.40953	-0.199586	0.049109	0.0207519	-0.381269	-1.00277	-1.23189	-1.53353			FALSE	FALSE	FALSE	FALSE	FALSE
F1NFC3	GPATCH1	G-patch domain containing 1	5	2	5	12	39.0033	-17.3357	-0.018661	0.160118	0.16551	-0.0566821	-1.06494	-1.01066	-1.15143	0.00727522	0.235669	0.19123	0.185689	-0.567213	-0.869422	-0.985028		GO:0003723;GO:0005634;GO:0006397;GO:0071013	FALSE	FALSE	FALSE	FALSE	FALSE
A0A1D5NZ97;E1C8L8	GPATCH11	G-patch domain-containing protein	5	2	2	65	21.3509	-34.5512	0.0222581	0.255986	-0.018181	-0.486025	-1.26237	-1.09151	-1.28134	-0.113444	0.168489	0.050066	-0.4867	-0.856739	-1.08727	-0.970338		GO:0000776;GO:0003676	FALSE	FALSE	FALSE	FALSE	FALSE	0.641431	Q8N954
A0A3Q2U228	GPATCH4	G-patch domain containing 4	1	2	16	292	-11.3525	-50.129	-0.111623	0.0590252	-0.185096	-0.656955	-1.70145	-1.72026	-1.76333	-0.100939	-0.107248	-0.374815	-0.598602	-1.29178	-1.53323	-1.50331		GO:0002244;GO:0003676	TRUE	FALSE	TRUE	FALSE	FALSE
A0A3Q2UHN1;A0A1D5PKM3;A0A3Q2UDL4;A0A3Q2UJ33	GPATCH8	G-patch domain containing 8	5	2	5	53	42.39	-1.39999	0.124385	0.252249	0.242541	0.0848235	-0.772582	-0.885948	-0.991621	0.177496	0.408744	0.36365	0.270814	-0.300367	-0.691293	-0.691907		GO:0003676;GO:0046872	FALSE	FALSE	FALSE	FALSE	FALSE
A0A1L1RQ91;F1NIJ6;A0A1D5PRS4;A0A1L1RPE8	GPI	Glucose-6-phosphate isomerase	4	16	49	409	-10.2736	28.6735	-1.0387	-0.762909	-0.230768	0.182228	-0.242284	0.144309	0.0151579	-0.970933	-0.860887	-0.448074	-0.0767655	0.166913	0.132567	0.276568		GO:0001707;GO:0004347;GO:0005125;GO:0005615;GO:0005829;GO:0006094;GO:0006096;GO:0007165;GO:0034101;GO:0042593;GO:0048029;GO:0051156;GO:0060170	FALSE	FALSE	FALSE	FALSE	FALSE
A0A1D5PEP4	GPKOW	G-patch domain-containing protein	1	6	18	230	-16.6753	-43.7985	-0.626027	-0.438887	-0.421046	-0.950791	-1.76367	-1.24341	-1.37059	-0.109906	-0.162425	-0.313299	-0.63168	-1.45965	-1.54988	-1.60297		GO:0003676;GO:0005634	FALSE	FALSE	FALSE	FALSE	FALSE
F1NB10	GPS1	PCI domain-containing protein	4	1	23	113	6.9525	8.51915	-0.385003	-0.0397795	0.0137633	-0.160104	-0.794803	-0.57278	-0.664649	-0.557657	-0.129705	-0.128124	-0.0369081	-0.396713	-0.389614	-0.329574		GO:0000338;GO:0005654;GO:0005829;GO:0008180	FALSE	FALSE	FALSE	FALSE	FALSE
A0A3Q2UCV7;E1BS79	GPSM1	G protein signaling modulator 1	6	1	1	449	1.89695	44.3057	-0.378888	-0.0805126	0.3502	0.742461	0.209763	0.376245	0.20648	-0.446958	-0.156236	0.238419	0.650344	0.385636	0.296974	0.320439		GO:0005654;GO:0005794;GO:0005886;GO:0030695;GO:0050790	FALSE	FALSE	FALSE	FALSE	FALSE	0.162902	Q86YR5
E1BXR0	GRAPL	GRB2-related adapter protein-like	5	5	17	122	8.2651	-1.9892	-0.237691	-0.14799	-0.268377	-0.30229	-0.825162	-0.915554	-0.829484	-0.301435	-0.0956624	0.00996682	-0.274125	-0.333636	-0.595181	-0.666827			FALSE	FALSE	FALSE	FALSE	FALSE
A3R0S3;Q07883	GRB2	Growth factor receptor-bound protein 2	4	5	7	7	0.559459	-0.990943	-0.351515	-0.323658	-0.249713	-0.342941	-0.960231	-0.751969	-0.79034	-0.356268	-0.351065	-0.30293	-0.332554	-0.487353	-0.536744	-0.518398		GO:0001784;GO:0005154;GO:0005168;GO:0005654;GO:0005730;GO:0005768;GO:0005794;GO:0005911;GO:0007173;GO:0008180;GO:0008286;GO:0012506;GO:0017124;GO:0019901;GO:0019903;GO:0030154;GO:0030674;GO:0030838;GO:0031532;GO:0031623;GO:0042770;GO:0042802;GO:0043408;GO:0043560;GO:0046875;GO:0048646;GO:0070436;GO:0071479;GO:2000379;GO:0005515;GO:0005634;GO:0005737;GO:0005768;GO:0005794	FALSE	FALSE	FALSE	FALSE	TRUE	0.319613	P62993
A0A1D5NUU0	GRK2	G protein-coupled receptor kinase	6	4	4	31	-9.32072	54.3742	-0.569797	-0.300522	0.301973	0.840136	0.64684	0.813381	0.81357	-0.710095	-0.278574	-0.0330459	0.843313	1.13184	0.913778	1.12487		GO:0002029;GO:0003108;GO:0004703;GO:0005524;GO:0005737;GO:0007217;GO:0007507;GO:0016020;GO:0018105;GO:0018107;GO:0019079;GO:0031623;GO:0031755;GO:0045988;GO:0046718;GO:0047696;GO:0060048;GO:1901081	FALSE	FALSE	FALSE	TRUE	FALSE
A0A1D5PT85	GSE1	Gse1 coiled-coil protein	5	2	2	17	27.2703	-31.1942	-0.246895	0.128032	0.00206489	-0.204205	-1.26977	-1.07516	-1.16683	-0.171935	0.254238	0.0816883	-0.00396311	-0.675884	-1.07309	-1.2545			FALSE	FALSE	FALSE	FALSE	FALSE
XP|425408_2|	GSG2	serine/threonine-protein kinase haspin	4	1	30	838	18.6689	33.6002	0.292239	0.295256	0.163809	0.231051	-0.14909	-0.0284251	-0.109068	0.325071	0.269981	0.219934	0.0757326	-0.202398	-0.276748	-0.235033	cen106		FALSE	FALSE	FALSE	FALSE	FALSE
A0A3Q2TVV5;F1NPL8	GSK3A	Glycogen synthase kinase 3 beta	6	1	1	449	1.88786	44.5308	-0.248035	-0.282581	0.474563	0.659483	0.178987	0.394735	0.303942	-0.207012	-0.340896	0.258672	0.553555	0.189089	0.437957	0.352805		GO:0001085;GO:0001837;GO:0001954;GO:0002020;GO:0002039;GO:0004674;GO:0005524;GO:0005634;GO:0005654;GO:0005737;GO:0005813;GO:0005829;GO:0005886;GO:0005977;GO:0006983;GO:0007165;GO:0008013;GO:0008286;GO:0010822;GO:0010975;GO:0018105;GO:0018107;GO:0021766;GO:0030424;GO:0030877;GO:0031175;GO:0031333;GO:0031334;GO:0031625;GO:0032091;GO:0032436;GO:0034236;GO:0034452;GO:0035556;GO:0043547;GO:0046777;GO:…	FALSE	FALSE	FALSE	FALSE	FALSE	0.0354939	P49841
A0A1D5PYQ3	GSPT2	Tr-type G domain-containing protein	2	7	140	376	-22.8576	64.7325	-0.704567	-0.649428	-0.0754054	1.18025	1.35037	1.59648	1.61154	-0.982552	-0.795088	-0.581691	0.868411	1.56312	1.90352	2.02049		GO:0002184;GO:0003747;GO:0003924;GO:0005525;GO:0005829;GO:0006412;GO:0006449;GO:0006479;GO:0018444	FALSE	FALSE	FALSE	FALSE	FALSE
A0A1D5P338	GSR	Glutathione reductase	4	1	23	133	6.72908	23.8427	-0.261234	-0.160167	0.127464	0.0931751	-0.558929	-0.205853	-0.446054	-0.421485	-0.296763	0.0200966	0.0641281	0.0217987	-0.0745665	0.0247378		GO:0004362;GO:0005739;GO:0005829;GO:0006749;GO:0009897;GO:0034599;GO:0045454;GO:0050660;GO:0050661;GO:0055114;GO:0098869	FALSE	FALSE	FALSE	FALSE	FALSE
A0A1D5P470	GSTM3	Glutathione S-transferase	4	1	23	50	1.75809	13.2584	-0.424303	-0.0666511	-0.039602	-0.17464	-0.507401	-0.297872	-0.37059	-0.547513	-0.322911	-0.133918	-0.282511	-0.265205	-0.299152	-0.284434		GO:0004364;GO:0005829;GO:0006749;GO:0018916;GO:0019899;GO:0035686;GO:0042178;GO:0042803;GO:0043295;GO:0043627;GO:0045171;GO:0070458	FALSE	FALSE	FALSE	FALSE	FALSE
E1BX85	GSTO2	Glutathione S-transferase omega-2 (GSTO-2) (EC 2.5.1.18) (Glutathione S-transferase omega 2-2) (GSTO 2-2) (Glutathione-dependent dehydroascorbate reductase) (EC 1.8.5.1) (Monomethylarsonic acid reductase) (MMA(V) reductase) (EC 1.20.4.2)	4	1	23	50	0.942987	18.4825	-0.257945	-0.243599	-0.00766936	-0.249928	-0.432265	-0.307364	-0.217138	-0.392019	-0.652368	-0.213266	-0.211623	-0.00959951	-0.0654454	-0.0198346		GO:0004364;GO:0005654;GO:0005829;GO:0010880;GO:0019852;GO:0042178;GO:0045174;GO:0050610;GO:0055114;GO:0060315;GO:0060316;GO:0071243;GO:0098869	FALSE	FALSE	FALSE	FALSE	FALSE
A0A1D5P699;F1NXP2;A0A1L1RN70	GTF2B	General transcription factor IIB	1	6	18	61	-15.2363	-43.6653	-0.233254	-0.182491	-0.28098	-0.835204	-1.64979	-1.45601	-1.58257	-0.305108	-0.209175	-0.335101	-0.671887	-1.2833	-1.40296	-1.42991		GO:0000979;GO:0001139;GO:0001174;GO:0004402;GO:0005634;GO:0005669;GO:0005694;GO:0006352;GO:0008134;GO:0008270;GO:0016251;GO:0016573;GO:0016604;GO:0017025;GO:0043923;GO:0046966;GO:0051123;GO:0060261;GO:0097550;GO:1904798;GO:1990114;GO:1990841	TRUE	FALSE	FALSE	FALSE	FALSE	0.713637	Q00403
A0A1D5NWE8	GTF2E1	General transcription factor IIE subunit 1	1	2	16	52	-5.93532	-41.9737	-0.339512	-0.182435	-0.229144	-0.776905	-1.61351	-1.48188	-1.52492	-0.343748	-0.150873	-0.226146	-0.407048	-1.03742	-1.33301	-1.26782		GO:0000993;GO:0001113;GO:0005669;GO:0005673;GO:0005829;GO:0006355;GO:0016251;GO:0097550	FALSE	FALSE	FALSE	FALSE	FALSE
Q5ZIE1;A0A1D5P426	GTF2E2	Transcription initiation factor IIE subunit beta	1	2	16	52	-11.0019	-45.2312	-0.260331	-0.126946	0.0079659	-0.728226	-1.57762	-1.44499	-1.66069	-0.253214	-0.194879	-0.225337	-0.331772	-1.31571	-1.43126	-1.53983		GO:0003677;GO:0005669;GO:0005673;GO:0005829;GO:0006367;GO:0016251;GO:0016607	FALSE	FALSE	FALSE	FALSE	FALSE	0.783322	P29084
E1BXD0	GTF2F2	General transcription factor IIF subunit 2	1	2	16	292	-14.5943	-46.3819	-0.338128	-0.262087	-0.270603	-0.687034	-1.72433	-1.65745	-1.65234	-0.348162	-0.30886	-0.26362	-0.391652	-1.20459	-1.53898	-1.50856		GO:0003677;GO:0003678;GO:0005524;GO:0005674;GO:0006367;GO:0015630;GO:0032508;GO:0097550	TRUE	FALSE	FALSE	FALSE	FALSE	0.913259	P13984
A0A1D5P8C1	GTF2H1	General transcription factor IIH subunit 1 (Basic transcription factor 2 62 kDa subunit) (BTF2 p62) (General transcription factor IIH polypeptide 1) (TFIIH basal transcription factor complex p62 subunit)	1	2	16	48	-2.84962	-42.508	-0.257596	-0.154149	-0.166706	-0.57228	-1.4973	-1.46615	-1.65602	-0.30119	-0.0880768	-0.145149	-0.329777	-1.10387	-1.33752	-1.35827		GO:0000439;GO:0005675;GO:0006281;GO:0006289;GO:0006360;GO:0006366;GO:0045893;GO:0046966;GO:0070816	FALSE	FALSE	FALSE	FALSE	FALSE
E1C9E6;A0A3Q2UDK9	GTF2H2	General transcription factor IIH subunit	1	2	16	663	-2.49305	-31.712	-0.269608	-0.355722	0.00138322	-0.734092	-1.0926	-1.4082	-1.19423	-0.250851	-0.208296	-0.143798	-0.411075	-1.03031	-1.10256	-1.18382		GO:0000439;GO:0005675;GO:0006289;GO:0006351;GO:0006357;GO:0008270	TRUE	FALSE	FALSE	FALSE	FALSE
F1P2M2	GTF3A	Transcription factor IIIA (TFIIIA)	5	2	5	288	36.8278	-16.6458	-0.0841691	0.217179	-0.0891976	-0.0669731	-0.983227	-0.869526	-1.22063	-0.190159	0.379702	0.272605	0.151484	-0.733044	-0.611336	-0.860528		GO:0005634;GO:0005654	FALSE	FALSE	FALSE	FALSE	FALSE	0.435965	Q92664
A0A3Q2U8R7	GTF3C1	General transcription factor IIIC subunit 1	5	2	188	488	14.1816	-32.0858	-0.471752	-0.0554066	0.0916685	-0.428112	-1.82197	-1.30305	-1.15526	-0.0997691	-0.145935	0.156587	-0.0877806	-0.47928	-1.13646	-1.31631			FALSE	FALSE	FALSE	FALSE	FALSE
E1C6U4	GTF3C1	General transcription factor IIIC subunit 1	5	2	2	381	20.6301	-26.7493	-0.186847	-0.229499	-0.0802145	-0.291593	-1.26031	-1.27646	-1.00969	-0.203465	0.0118727	-0.0371321	-0.12065	-0.871873	-0.571899	-1.29335		GO:0000127;GO:0005654;GO:0005730;GO:0006384;GO:0042791;GO:1990904	FALSE	FALSE	FALSE	FALSE	FALSE	0.938565	Q12789
A0A1D5NW24	GTF3C3	General transcription factor 3C polypeptide 3 (Transcription factor IIIC 102 kDa subunit) (TFIIIC 102 kDa subunit) (TFIIIC102) (Transcription factor IIIC subunit gamma) (TF3C-gamma)	5	2	5	43	11.1881	2.6802	-0.194062	-0.0171527	0.146431	-0.0723617	-0.884884	-0.603555	-0.679364	-0.319276	0.0463494	-0.0250433	-0.0296368	-0.361727	-0.460885	-0.59168		GO:0000127;GO:0005654;GO:0005730;GO:0006383;GO:0031965	FALSE	FALSE	FALSE	FALSE	FALSE
A0A1D5P6B3	GTF3C4	General transcription factor IIIC subunit 4	5	2	2	161	12.8462	-20.7478	-0.162422	-0.00684982	-0.116161	-0.289611	-1.16855	-1.06252	-0.665235	-0.182932	-0.0668934	-0.0460254	-0.202338	-0.782518	-1.19505	-0.992658		GO:0000127;GO:0005654;GO:0005739	FALSE	FALSE	FALSE	FALSE	FALSE
F1NUA4	GTF3C5	General transcription factor 3C polypeptide 5 (TF3C-epsilon) (Transcription factor IIIC 63 kDa subunit) (TFIIIC 63 kDa subunit) (TFIIIC63) (Transcription factor IIIC subunit epsilon)	4	5	277	773	6.16854	3.0494	0.0846958	-0.424305	-0.018425	-0.207988	-0.989993	-0.258287	-0.735629	-0.0594018	-0.390975	-0.146488	-0.333561	-0.289095	-0.524679	-0.527333		GO:0000127;GO:0003677;GO:0005654;GO:0006384;GO:0035914	FALSE	FALSE	FALSE	FALSE	FALSE
A0A1D5P2N4;A0A1D5PWN1	GTPBP1	Tr-type G domain-containing protein	2	7	61	125	-16.6869	69.9482	-0.1292	0.189162	0.0518869	1.49682	1.54514	1.69342	1.81555	-0.254516	-0.154633	0.133869	1.17606	1.85766	1.52678	2.24254		GO:0003746;GO:0003924;GO:0005525;GO:0006414	FALSE	FALSE	FALSE	FALSE	FALSE
Q5ZM18	GTPBP4	Nucleolar GTP-binding protein 1	3	10	72	165	-51.2406	-44.3845	-0.193088	-0.39814	-1.11147	-1.52581	-2.77904	-2.70274	-2.5997	-0.196399	-0.625381	-1.38942	-1.94325	-2.32968	-2.63489	-2.72653		GO:0000079;GO:0000463;GO:0003924;GO:0005525;GO:0005654;GO:0005730;GO:0005829;GO:0008156;GO:0008285;GO:0022408;GO:0030336;GO:0031397;GO:0031965;GO:0033342;GO:0048471;GO:0050821	TRUE	FALSE	TRUE	FALSE	FALSE
F1NIS1;A0A3Q2UGL8;A0A3Q2UBN5	GTSE1	GTSE1_N domain-containing protein	2	7	71	724	-18.2963	62.3542	-0.613119	-0.3177	0.214582	0.72992	1.24982	1.42306	1.52176	-0.555672	-0.146461	0.215476	0.51678	1.34203	1.71981	1.68223		GO:0005881;GO:0008017;GO:0015630	FALSE	FALSE	FALSE	FALSE	TRUE
P08287	H11L_CHICK Histone H1.11L	Histone H1.11L	1	5	96	218	-5.27828	-9.95705	-0.45856	-0.385665	-0.64176	-0.630479	-0.895245	-0.884587	-0.832185	-0.375835	-0.387328	-0.649719	-0.718311	-0.935213	-0.544895	-0.847435	chr05	GO:0000786;GO:0003690;GO:0005634;GO:0006334;GO:0006355;GO:0016584;GO:0030261;GO:0031492;GO:0031936;GO:0045910	FALSE	FALSE	FALSE	FALSE	FALSE
A0A1D5PKI0	H1FX	H1 histone family member X	1	6	57	276	-18.9344	-36.4635	-0.1555	-0.453483	-0.616151	-0.846744	-1.28794	-1.42081	-1.4424	-0.20278	-0.465295	-0.713159	-0.830218	-1.28518	-1.4432	-1.47536		GO:0000786;GO:0003690;GO:0005634;GO:0005654;GO:0005730;GO:0006334;GO:0006355;GO:0016584;GO:0030261;GO:0031492;GO:0031936;GO:0045910	FALSE	FALSE	FALSE	FALSE	FALSE
P70082;P35062;P02263	H2A-IX	Histone H2A.J	4	1	29	375	13.9332	31.5937	-0.0426288	-0.0391179	-0.0482104	-0.0163949	-0.0786679	-0.0676262	-0.0938319	0.00618881	-0.11138	-0.0185654	-0.0236913	-0.0598568	-0.0928452	-0.117779	chr07	GO:0000786;GO:0000790;GO:0003677;GO:0006325;GO:0006342;GO:0046982;GO:0000786;GO:0000790;GO:0003677;GO:0006325;GO:0006342;GO:0046982;GO:0000786;GO:0000790;GO:0003677;GO:0005654;GO:0006325;GO:0006342;GO:0046982	FALSE	FALSE	FALSE	FALSE	FALSE
A0A1L1RNY8	H2AFX	Histone H2A	4	1	29	401	16.606	35.4035	0.173938	0.484113	0.225628	0.0665202	-0.0733678	-0.100109	-0.0384661	0.0624797	-0.0494986	0.0331468	0.107172	0.219881	0.0589089	-0.0389707		GO:0000786;GO:0000790;GO:0003677;GO:0006325;GO:0006342;GO:0046982	FALSE	FALSE	TRUE	FALSE	FALSE
E1BR08	H2AFY2	Core histone macro-H2A	4	1	29	573	13.2114	35.2118	-0.0772263	-0.00555675	-0.0443344	0.222258	-0.0749874	0.014468	0.260915	0.0713841	0.268629	0.086579	-0.274969	0.16506	0.095662	0.0534889	chr13	GO:0000786;GO:0000790;GO:0003677;GO:0006325;GO:0006334;GO:0006342;GO:0016021;GO:0031490;GO:0046982	FALSE	FALSE	FALSE	FALSE	FALSE
Q5ZMD6;P02272	H2AFZ	Histone H2A.Z	4	1	29	375	14.5823	34.0163	0.0623978	0.0796654	0.110254	0.0361684	-0.0150079	-0.0826569	-0.0285726	0.0558129	0.0547433	0.189599	0.149769	0.02666	-0.0500572	-0.0172384	chr11	GO:0000786;GO:0000790;GO:0003677;GO:0006325;GO:0006342;GO:0046982;GO:0000786;GO:0000790;GO:0000978;GO:0000979;GO:0003677;GO:0005719;GO:0005720;GO:0006325;GO:0006342;GO:0031492;GO:0045944;GO:0046982;GO:0071392	FALSE	FALSE	FALSE	FALSE	FALSE
P0C1H3;P0C1H4;A0A3Q2UDI2	H2B-I	Histone H2B 1/2/3/4/6	6	1	29	158	13.7907	36.2059	0.0478877	0.0888828	0.149655	0.111669	0.133191	0.119505	0.12325	0.0508404	0.161827	0.134837	0.137249	0.159488	0.0968751	0.165011	chr08	GO:0000786;GO:0003677;GO:0005634;GO:0046982;GO:0000786;GO:0003677;GO:0005634;GO:0006334;GO:0042742;GO:0046982;GO:0000786;GO:0003677;GO:0005634;GO:0006334;GO:0046982	FALSE	FALSE	FALSE	FALSE	FALSE
P0C1H5	H2B-VII	Histone H2B 7	4	74	292	845	-6.00063	35.0395	-0.0306572	0.198888	0.115062	0.121556	0.0968292	0.121271	0.0938218	-0.102963	-1.42294	0.107336	0.0798203	-0.341534	0.00474359	-0.0502402		GO:0000786;GO:0003677;GO:0005634;GO:0006334;GO:0044877;GO:0046982	FALSE	FALSE	FALSE	FALSE	FALSE
P84229;A0A3Q2U578;A0A452J857	H3-I	Histone H3.2	4	1	29	375	13.9899	31.1211	0.0034605	-0.0242359	-0.110927	-0.140345	-0.107121	-0.0979912	-0.0768485	-0.0530054	0.00850079	-0.151366	-0.140932	-0.117506	-0.0538216	-0.095643	chr09	GO:0000786;GO:0003677;GO:0005634;GO:0046982;GO:0000786;GO:0003677;GO:0005634;GO:0046982;GO:0000122;GO:0000786;GO:0003677;GO:0003682;GO:0005634;GO:0046982	FALSE	FALSE	FALSE	FALSE	FALSE
P70081;P62801	H4-VIII	Histone H4 type VIII	4	1	29	375	13.6226	34.3468	-0.00871936	-0.025529	0.00948226	0.0450706	0.0525973	0.0461122	0.0474299	-0.00402377	-0.0589478	0.0350942	0.0273751	0.0178745	0.0497917	0.0484106	chr10	GO:0000786;GO:0003677;GO:0005654;GO:0006334;GO:0006352;GO:0046982;GO:0000786;GO:0003677;GO:0005634;GO:0006334;GO:0006352;GO:0046982	FALSE	FALSE	FALSE	FALSE	FALSE
F1NI29	HADHA	Trifunctional enzyme subunit alpha, mitochondrial (78 kDa gastrin-binding protein) (Monolysocardiolipin acyltransferase) (EC 2.3.1.-) (TP-alpha) [Includes: Long-chain enoyl-CoA hydratase (EC 4.2.1.17); Long chain 3-hydroxyacyl-CoA dehydrogenase (EC 1.1.1.211)]	3	31	94	719	-32.9301	-18.7012	-1.1142	-2.00121	-1.94502	-1.7893	-1.14164	-1.55952	-1.31883	-1.50974	-1.94693	-1.97721	-1.91848	-1.65096	-2.13629	-1.78414		GO:0004300;GO:0005739;GO:0006635;GO:0016507;GO:0016509;GO:0032868;GO:0035965;GO:0042645	FALSE	FALSE	FALSE	FALSE	FALSE	0.0187563	P40939
F1P5A3	HAT1	Histone acetyltransferase type B catalytic subunit	1	6	18	312	-20.9059	-39.5661	-0.661548	-0.455903	-0.366977	-0.865439	-1.69858	-1.59129	-1.55307	-0.65595	-0.535716	-0.409054	-0.681012	-1.28801	-1.48227	-1.44313		GO:0000781;GO:0000790;GO:0005654;GO:0006335;GO:0006336;GO:0006348;GO:0010485;GO:0032991;GO:0042393;GO:0043967	FALSE	FALSE	FALSE	FALSE	FALSE	0.662077	O14929
A0A3Q2U4A5	HAUS3	HAUS augmin like complex subunit 3	2	3	3	473	-12.2623	70.1821	0.0854981	0.52919	0.837816	1.13882	1.46782	1.52162	1.78485	-0.0893861	0.986046	0.783123	0.974373	1.61648	1.96912	2.1035		GO:0005654;GO:0005739;GO:0005813;GO:0005874;GO:0007098;GO:0045171;GO:0051225;GO:0051301;GO:0070652;GO:0072686	FALSE	FALSE	FALSE	FALSE	FALSE
F1NQ15	HAUS6	HAUS6_N domain-containing protein	2	3	3	755	-11.4087	68.6888	-0.220449	0.718543	0.645139	1.03546	1.07989	1.36456	1.25057	-0.310512	0.778493	0.882082	0.816474	1.77475	2.04027	1.72848		GO:0005829;GO:0007098;GO:0016607;GO:0034451;GO:0051225;GO:0070652	FALSE	FALSE	FALSE	FALSE	TRUE
A0A1L1RPD3;A0A1L1RYE5;E1BQW3	HAUS8	HAUS augmin like complex subunit 8	2	4	60	404	-10.3984	63.2296	-0.411553	0.369707	0.500817	0.905797	1.03188	1.20882	1.23653	-0.318038	0.450892	0.489043	0.844161	1.23257	1.44721	1.47852		GO:0003674;GO:0005575;GO:0005737;GO:0005813;GO:0005880;GO:0007098;GO:0008017;GO:0008150;GO:0051225;GO:0070652	FALSE	FALSE	FALSE	FALSE	FALSE
A0A1D5NW71;A0A1D5PJV0	HCFC2	Host cell factor C2	5	2	5	43	30.058	-3.16035	-0.0945166	0.0552174	0.029602	-0.0328983	-0.844807	-0.981928	-0.825914	-0.161244	0.0865602	0.161112	-0.0438237	-0.321212	-0.669017	-0.729279		GO:0003713;GO:0005829;GO:0005886;GO:0006338;GO:0006355;GO:0016604;GO:0035097;GO:0071339;GO:1903508	FALSE	FALSE	FALSE	FALSE	FALSE
Q5ZMV0	HCLS1	SH3 domain-containing protein	2	7	32	937	-21.3585	68.635	-0.812504	-0.653266	0.148533	1.47718	1.45235	1.81933	1.8079	-0.883527	-0.337425	-0.0637003	0.923368	1.87415	2.10811	2.08391		GO:0000122;GO:0001085;GO:0005634;GO:0005667;GO:0005829;GO:0005886;GO:0008284;GO:0009725;GO:0014068;GO:0017124;GO:0019901;GO:0030041;GO:0030218;GO:0030427;GO:0030833;GO:0030854;GO:0030864;GO:0033138;GO:0042307;GO:0042531;GO:0045651;GO:0045944;GO:0051015;GO:0051091;GO:0051897;GO:0071345;GO:2000107	FALSE	FALSE	FALSE	FALSE	FALSE
P56517	HDAC1	Histone deacetylase 1	5	2	2	2	18.3933	-26.429	-0.210005	-0.0759991	0.0288742	-0.239841	-1.24284	-1.20304	-1.22839	-0.224875	-0.0725958	0.00401374	-0.010211	-0.682278	-0.989838	-1.02834	chr66	GO:0000118;GO:0000122;GO:0000792;GO:0000979;GO:0001085;GO:0001103;GO:0002039;GO:0003714;GO:0004407;GO:0005634;GO:0005737;GO:0005829;GO:0006325;GO:0006346;GO:0007492;GO:0008134;GO:0008284;GO:0009913;GO:0010870;GO:0016580;GO:0016581;GO:0021766;GO:0030182;GO:0032041;GO:0032922;GO:0033613;GO:0035851;GO:0042733;GO:0042826;GO:0043025;GO:0043124;GO:0043922;GO:0045944;GO:0047485;GO:0048714;GO:0051059;GO:…	TRUE	FALSE	FALSE	FALSE	FALSE	0.881773	Q13547
F1NM39;A0A1D5NW46;A0A1D5PXE3;P56519	HDAC2	Histone deacetylase 2	1	2	16	48	-2.66721	-39.2907	-0.404423	-0.306531	-0.249641	-0.461246	-1.59175	-1.57474	-1.58836	-0.468626	-0.318737	-0.252983	-0.36335	-0.731096	-1.26582	-1.26906	chr67	GO:0000122;GO:0001103;GO:0005737;GO:0008284;GO:0010870;GO:0016580;GO:0016581;GO:0032041;GO:0035098;GO:0042826;GO:0043433;GO:0043565;GO:0045862;GO:0045944;GO:0046872;GO:0051059;GO:0070829;GO:0070932;GO:0000118;GO:0004407;GO:0005634;GO:0005737;GO:0006325;GO:0008134;GO:0032041;GO:0035098;GO:0045944;GO:0070932;GO:0070933	FALSE	FALSE	FALSE	FALSE	FALSE	0.893048	Q92769
F1NH59;P56520	HDAC3	Histone deacetylase 3	5	2	2	2	16.9095	-18.17	-0.131462	-0.109656	0.0175559	-0.308273	-0.947801	-1.05351	-1.12913	-0.238975	-0.181508	-0.092892	-0.256011	-0.635957	-0.909177	-0.864403		GO:0000118;GO:0000122;GO:0001226;GO:0001934;GO:0003682;GO:0003714;GO:0004407;GO:0005794;GO:0005829;GO:0005886;GO:0017053;GO:0030332;GO:0031647;GO:0032008;GO:0032041;GO:0042307;GO:0042826;GO:0045944;GO:0046329;GO:0046872;GO:0051059;GO:0051225;GO:0070932;GO:0070933;GO:0071498;GO:0072686;GO:0000118;GO:0000122;GO:0003682;GO:0003714;GO:0004407;GO:0005634;GO:0005737;GO:0006325;GO:0008134;GO:0017053;GO:…	FALSE	FALSE	FALSE	FALSE	FALSE	0.830754	O15379
E1C7C0	HDAC9	HDAC4_Gln domain-containing protein	1	2	16	549	-9.91818	-47.5024	-0.069551	0.0795248	-0.243164	-0.909133	-1.79803	-1.55764	-1.529	-0.288288	0.0540893	-0.152149	-0.533977	-1.37043	-1.16554	-1.4646		GO:0000118;GO:0032041;GO:0070932	FALSE	FALSE	FALSE	FALSE	FALSE
A0A1D5PAE4	HDGF	Heparin binding growth factor	1	6	18	190	-12.3017	-46.0356	-0.0750475	-0.202524	-0.125875	-0.980685	-1.54282	-1.53606	-1.52214	-0.138128	-0.17943	-0.166176	-0.620225	-1.45427	-1.55791	-1.46806		GO:0000122;GO:0001222;GO:0003690;GO:0003712;GO:0003714;GO:0005615;GO:0005634;GO:0005654;GO:0006357;GO:0017053;GO:0098761	FALSE	FALSE	FALSE	FALSE	FALSE
A0A3Q2UF08;R4GK64	HDGFRP2	PWWP domain-containing protein	5	2	5	12	42.3355	-15.5352	0.0764176	0.21519	0.24052	-0.195035	-1.0043	-1.00653	-0.998739	0.164629	0.216625	0.281273	0.0967681	-0.597824	-0.941116	-0.909781		GO:0003690;GO:0003712;GO:0005634;GO:0006357;GO:0030307	FALSE	FALSE	FALSE	FALSE	FALSE
E1C3A9;P81021	HDLBP	Vigilin	2	13	21	238	-23.1598	78.2287	-0.658608	-0.018055	0.346211	1.78251	2.06544	2.34424	2.30586	-0.87017	0.0344622	0.234696	1.25485	2.33722	2.60319	2.61488		GO:0003729;GO:0005634;GO:0005737;GO:0005829;GO:0005844;GO:0003729;GO:0005634;GO:0005737;GO:0005844	FALSE	FALSE	FALSE	FALSE	FALSE	0.0133747	Q00341
Q5ZKW8	HDX	Highly divergent homeobox	5	2	2	17	28.7791	-21.7822	-0.113989	-0.020263	0.022584	-0.206546	-1.11003	-1.10788	-1.09138	-0.0794967	0.0905203	0.0841984	-0.0963008	-0.434053	-1.00129	-1.15403		GO:0001228;GO:0003677;GO:0005634;GO:0030154;GO:0045944	FALSE	FALSE	FALSE	FALSE	FALSE
A0A1D5P000	HEATR1	HEAT repeat-containing protein 1 (Protein BAP28) (U3 small nucleolar RNA-associated protein 10 homolog) [Cleaved into: HEAT repeat-containing protein 1, N-terminally processed]	1	6	8	8	-33.7067	-45.5534	-0.12217	-0.239091	-0.553003	-0.983732	-1.95204	-1.68069	-1.61697	-0.223947	-0.473325	-0.892417	-1.36471	-1.5544	-1.51	-1.49899		GO:0000462;GO:0030515;GO:0030686;GO:0032040;GO:0034455;GO:0045943	TRUE	FALSE	FALSE	FALSE	FALSE
A0A3Q2UMA0	HEATR1	HEAT repeat-containing protein 1 (Protein BAP28) (U3 small nucleolar RNA-associated protein 10 homolog) [Cleaved into: HEAT repeat-containing protein 1, N-terminally processed]	3	6	8	8	-35.078	-43.421	-0.275953	-0.271122	-0.827509	-0.990659	-1.9637	-1.89598	-1.63815	-0.319152	-0.467003	-0.968179	-1.51779	-1.6728	-1.78967	-1.55141		GO:0000462;GO:0030515;GO:0030686;GO:0032040;GO:0034455;GO:0045943	TRUE	FALSE	FALSE	FALSE	FALSE
A0A1D5PSR4;A0A3Q3A8F4	HEATR3	HEAT repeat-containing protein 3	1	6	130	313	-12.8483	-40.9365	-0.687961	-0.425059	-0.153741	-0.83747	-1.58966	-1.5549	-1.57021	-0.712467	-0.257913	-0.298591	-0.497891	-1.04454	-1.0988	-1.16982		GO:0006606;GO:0042273;GO:0051082	FALSE	FALSE	FALSE	FALSE	FALSE
E1C8J1;A0A1D5PD17	HEATR5B	HEAT repeat containing 5B	6	59	244	656	-22.5151	45.3879	-0.690353	-1.38569	-0.154143	-0.736335	0.948593	1.07526	0.972411	-1.45108	-0.719245	-0.297234	0.0537748	0.971885	1.58751	1.47406		GO:0005829;GO:0006897;GO:0008104;GO:0030139;GO:0042147	FALSE	FALSE	FALSE	FALSE	FALSE	0.0737847	Q9P2D3
E1C040	HECTD1	HECT domain E3 ubiquitin protein ligase 1	2	7	10	615	-24.3791	69.785	-0.374042	-0.373318	-0.00488719	1.12663	1.5807	1.75542	1.81339	-0.861689	-0.278574	-0.0050289	0.367612	1.88066	2.03699	2.15687		GO:0004842;GO:0046872;GO:0048856;GO:0070534	FALSE	FALSE	FALSE	FALSE	FALSE	0.103623	Q9ULT8
A0A3Q2TTV8;A0A3Q2U1T0	HELLS	Helicase, lymphoid specific	1	6	18	25	-27.4357	-43.1749	-0.431959	-0.366556	-0.502364	-1.11458	-1.87956	-1.78767	-1.85042	-0.464787	-0.364957	-0.396401	-0.784587	-1.5561	-1.68359	-1.72417		GO:0001655;GO:0003682;GO:0005524;GO:0005634;GO:0005721;GO:0006306;GO:0006342;GO:0006346;GO:0010216;GO:0031508;GO:0046651;GO:1990830;GO:2001243	FALSE	FALSE	FALSE	FALSE	FALSE
F1P5V4	HELLS	Helicase, lymphoid specific	1	6	18	25	-27.6055	-43.3642	-0.344458	-0.348474	-0.465865	-1.12788	-1.78123	-1.7774	-1.86762	-0.407729	-0.372218	-0.507004	-0.810568	-1.60603	-1.67972	-1.7417			FALSE	FALSE	FALSE	FALSE	FALSE	0.931081	Q9NRZ9
F1NCH3	HERC4	HECT domain-containing protein	4	1	23	50	1.65401	15.9944	-0.425887	-0.400688	-0.00807302	-0.125574	-0.4381	-0.391475	-0.36561	-0.483255	-0.276631	-0.0958723	-0.147804	-0.152456	-0.332764	-0.0768831		GO:0001650;GO:0004842;GO:0005829;GO:0007283;GO:0016567;GO:0045879	FALSE	FALSE	FALSE	FALSE	FALSE
A0A1D5PHB1	HEXIM1	HEXIM P-TEFb complex subunit 1	1	2	16	163	0.531113	-49.3875	-0.208459	-0.0413584	0.115915	-0.549613	-1.47883	-1.58209	-1.22926	-0.252741	0.0480584	-0.105279	-0.21536	-1.1812	-1.72085	-1.53423		GO:0000122;GO:0002218;GO:0004861;GO:0005634;GO:0005654;GO:0005737;GO:0007507;GO:0042802;GO:0045736;GO:0097322;GO:1901798	FALSE	FALSE	FALSE	FALSE	FALSE
A0A3Q2TS28	HGH1	DUF383 domain-containing protein	4	1	116	437	-5.71477	24.0885	-0.394273	-0.956859	-0.0925754	0.0423242	-0.290207	-0.181158	-0.170452	-0.491183	-1.06056	-0.390778	-0.112533	-0.0499409	0.0809012	0.122522			FALSE	FALSE	FALSE	FALSE	FALSE
A0A1D5PCR1	HIP1R	Huntingtin-interacting protein 1-related protein (HIP1-related protein) (Huntingtin-interacting protein 12) (HIP-12)	2	7	93	211	-23.6418	65.4708	-0.597472	-0.176509	0.0812896	1.19345	1.34912	1.75508	1.71581	-1.1731	-0.946487	-0.262982	0.612587	1.64244	2.07728	1.8792		GO:0005546;GO:0005547;GO:0005739;GO:0005829;GO:0005856;GO:0005905;GO:0005938;GO:0006898;GO:0006915;GO:0006919;GO:0007015;GO:0016324;GO:0017124;GO:0030136;GO:0030276;GO:0030837;GO:0032051;GO:0032092;GO:0032587;GO:0034316;GO:0035091;GO:0035615;GO:0042803;GO:0043066;GO:0043231;GO:0043325;GO:0045742;GO:0046982;GO:0048260;GO:0048268;GO:0048471;GO:0050821;GO:0051015;GO:0055123;GO:0060453;GO:0080025;GO:…	FALSE	FALSE	FALSE	FALSE	FALSE
A0A1D5PZQ0;P79987;A0A1L1RXZ0	HIRA	Protein HIRA	5	2	2	17	23.585	-23.7987	-0.200613	-0.0377956	-0.00718512	-0.108992	-1.1544	-1.1574	-1.0998	-0.160356	0.0367151	-0.0461626	-0.070623	-0.567961	-1.10161	-0.972374		GO:0000790;GO:0001085;GO:0001649;GO:0005654;GO:0006336;GO:0006351;GO:0006355;GO:0007369;GO:0032991;GO:0042393;GO:0042692;GO:0000070;GO:0000417;GO:0000790;GO:0003714;GO:0005515;GO:0006336;GO:0006351;GO:0031935;GO:1903507	FALSE	FALSE	FALSE	TRUE	FALSE
P08284;A0A452J861	HIST1H1T	Histone H1.01	4	1	48	99	6.34539	12.4323	-0.134261	-0.23386	-0.0936459	-0.217468	-0.385146	-0.464949	-0.482551	-0.162798	-0.163581	-0.272488	-0.234355	-0.383639	-0.332976	-0.556973	chr02	GO:0000786;GO:0003690;GO:0005634;GO:0006334;GO:0006355;GO:0016584;GO:0030261;GO:0031492;GO:0031936;GO:0045910;GO:0000786;GO:0003690;GO:0005634;GO:0006334;GO:0006355;GO:0016584;GO:0030261;GO:0031492;GO:0031936;GO:0045910	FALSE	FALSE	FALSE	FALSE	FALSE
P08288;F1NME1	HIST1H1T	Histone H1.11R	5	5	96	738	-2.41255	-8.45214	-0.340851	-0.388255	-0.514242	-0.547643	-0.703556	-0.822143	-0.845547	-0.309651	-0.267201	-0.479349	-0.579231	-0.680254	-0.72318	-0.852784	chr06	GO:0000786;GO:0003690;GO:0005634;GO:0006334;GO:0006355;GO:0016584;GO:0030261;GO:0031492;GO:0031936;GO:0045910;GO:0000786;GO:0003690;GO:0005634;GO:0006334;GO:0006355;GO:0016584;GO:0030261;GO:0031492;GO:0031936;GO:0045910	FALSE	FALSE	FALSE	FALSE	FALSE
F1NPJ2	HIST1H1T	H15 domain-containing protein	4	1	48	99	26.3292	6.95079	0.0805627	-0.0467873	-0.0730386	-0.132983	-0.263545	-0.354943	-0.344375	0.0871627	0.168368	-0.0471237	-0.125763	-0.226044	-0.260469	-0.418472		GO:0000786;GO:0003690;GO:0005634;GO:0006334;GO:0006355;GO:0016021;GO:0016584;GO:0030261;GO:0031492;GO:0031936;GO:0045910	FALSE	FALSE	FALSE	FALSE	FALSE
P08286	HIST1H1T	Histone H1.10	4	5	96	738	-1.02621	-3.37987	-0.391367	-0.47216	-0.408949	-0.511403	-0.586695	-0.635272	-0.621543	-0.15648	-0.347846	-0.360544	-0.497533	-0.482139	-0.727147	-0.765373	chr04	GO:0000786;GO:0003690;GO:0005634;GO:0006334;GO:0006355;GO:0016584;GO:0030261;GO:0031492;GO:0031936;GO:0045910	FALSE	FALSE	FALSE	FALSE	FALSE
F1P1B9	HIVEP2	Human immunodeficiency virus type I enhancer binding protein 2	6	4	4	802	-10.5599	51.6328	-0.263144	-0.28624	-0.197932	0.87206	0.651147	0.834734	0.716118	-0.57396	0.145464	-0.19258	0.243636	0.856181	1.19745	0.967252		GO:0005654	FALSE	FALSE	FALSE	FALSE	FALSE
A0A1D5PK00;F1NXN9;A0A1D5PBY9;A0A1D5PUL3	HM13	Histocompatibility minor 13	4	5	101	268	-13.2992	-6.46054	-0.403634	-0.539541	-0.701352	-0.43161	-0.724793	-0.990685	-0.713014	-0.726863	-1.10405	-0.988608	-0.851421	-0.670085	-0.639302	-0.767392		GO:0006465;GO:0033619;GO:0042500;GO:0071458;GO:0071556	FALSE	FALSE	FALSE	FALSE	FALSE
P12902	HM14A_CHICK Non-histone chromosomal protein HMG-14A	Non-histone chromosomal protein HMG-14A	1	6	293	848	-32.3492	-50.1788	0.173615	-0.00729769	-0.853859	-1.36762	-1.59463	-1.62857	-1.70309	0.137824	0.0230112	-0.417978	-1.25792	-1.50317	-1.65811	-1.57645	chr60	GO:0000785;GO:0005634;GO:0031492	FALSE	FALSE	FALSE	FALSE	FALSE
A0A1D5NZ54;A0A1L1RTK6	HMBS	Hydroxymethylbilane synthase	1	6	41	93	-11.8774	-27.2216	-0.439358	-0.170868	-0.566168	-0.887843	-1.24355	-1.27112	-1.34123	-0.488396	-0.329057	-0.506758	-0.847146	-1.05959	-1.09714	-1.06665		GO:0004418;GO:0005737;GO:0006782;GO:0006783;GO:0018160	FALSE	FALSE	FALSE	FALSE	FALSE
Q5ZJT1;F1NAA2	HMCES	Abasic site processing protein HMCES	3	6	8	135	-30.9843	-43.1382	-0.482226	-0.395272	-0.535498	-1.37504	-1.99208	-1.90125	-2.00313	-0.556124	-0.410846	-0.52254	-1.10375	-1.6702	-1.70529	-1.74107		GO:0003697;GO:0005657;GO:0006508;GO:0008233;GO:0018142;GO:0045830;GO:0097681;GO:0003697;GO:0005657;GO:0006508;GO:0006974;GO:0008233;GO:0018142;GO:0045830	FALSE	FALSE	FALSE	FALSE	FALSE
Q5ZKF4;A0A1D5PL23	HMG20A	High mobility group protein 20A	5	2	5	12	37.6351	-9.18697	0.0503553	0.0476674	0.142545	0.23298	-0.994024	-0.918995	-0.914549	0.0155445	0.196022	0.289345	0.182338	-0.410006	-0.997248	-0.8632		GO:0000122;GO:0003677;GO:0005634;GO:0010468;GO:0033234;GO:0042802;GO:0045665;GO:0003677;GO:0005634;GO:0010468	FALSE	FALSE	FALSE	FALSE	FALSE
R4GGQ7	HMG20B	High mobility group 20B	5	2	2	952	26.7641	-20.4522	-0.209864	0.135144	0.195952	-0.111121	-1.09926	-0.773778	-1.23959	0.00440929	0.102842	0.135322	-0.347329	-0.789686	-0.990971	-1.07563		GO:0003677;GO:0005634;GO:0010468;GO:0016604;GO:0033234;GO:0035914;GO:0045666	FALSE	FALSE	FALSE	FALSE	FALSE
Q6W8X3	HMGA1	High mobility group A1b	3	10	322	939	-52.04	-45.7309	-0.217053	-0.297577	-1.48501	-2.43681	-2.73828	-2.38919	-2.54562	-0.138674	-0.274921	-1.18758	-2.2706	-2.78446	-2.634	-2.32951		GO:0003677;GO:0003906;GO:0005634;GO:0006284;GO:0006355;GO:0008134;GO:0008285;GO:0030374;GO:0035985;GO:0035986;GO:0042974;GO:0042975;GO:0045892;GO:0045893;GO:0046965;GO:0090402;GO:2000774	TRUE	FALSE	FALSE	TRUE	TRUE
Q9YH06	HMGB1	High mobility group protein B1	1	2	16	37	-5.8554	-31.9005	0.0199817	-0.118697	-0.260396	-0.697824	-1.30156	-1.3054	-1.27959	-0.0453056	-0.193635	-0.324142	-0.597431	-1.0167	-1.13706	-1.16897		GO:0000400;GO:0000405;GO:0000790;GO:0000793;GO:0000976;GO:0001530;GO:0001654;GO:0001773;GO:0001786;GO:0001935;GO:0002218;GO:0002270;GO:0002281;GO:0002437;GO:0002643;GO:0002840;GO:0003682;GO:0003684;GO:0003713;GO:0003725;GO:0003727;GO:0005125;GO:0005178;GO:0005615;GO:0005737;GO:0005769;GO:0006284;GO:0006310;GO:0006338;GO:0006342;GO:0006355;GO:0006357;GO:0007165;GO:0007204;GO:0008134;GO:0008301;GO:…	FALSE	FALSE	FALSE	FALSE	FALSE
F1NPU8	HMGB2	High mobility group protein B2	1	2	16	37	-5.57018	-31.9425	-0.0212497	-0.0749034	-0.207798	-0.707005	-1.24617	-1.30952	-1.29115	-0.00422279	-0.174041	-0.264785	-0.578549	-1.05025	-1.11007	-1.2216		GO:0000400;GO:0000790;GO:0000793;GO:0000987;GO:0001938;GO:0002437;GO:0003682;GO:0003684;GO:0003713;GO:0005615;GO:0005634;GO:0005654;GO:0005730;GO:0005737;GO:0006310;GO:0006338;GO:0006355;GO:0006357;GO:0007289;GO:0008134;GO:0008301;GO:0008584;GO:0010628;GO:0010629;GO:0019904;GO:0032075;GO:0032392;GO:0032496;GO:0032728;GO:0032991;GO:0042056;GO:0043388;GO:0045089;GO:0045648;GO:0045654;GO:0045892;GO:…	FALSE	FALSE	FALSE	FALSE	TRUE	0.912048	P26583
P40618	HMGB3	High mobility group protein B3	1	2	16	48	-9.49096	-32.1234	-0.15347	-0.221298	-0.384557	-0.813219	-1.35426	-1.34095	-1.35512	-0.193673	-0.361655	-0.425618	-0.687087	-1.06601	-1.17266	-1.24949		GO:0000400;GO:0000790;GO:0003682;GO:0003723;GO:0005737;GO:0006310;GO:0006338;GO:0006355;GO:0006357;GO:0008134;GO:0008301;GO:0032392;GO:0045087;GO:0045089;GO:0045578;GO:0045638;GO:0045944	FALSE	FALSE	FALSE	FALSE	FALSE	0.901915	O15347
E1C420	HMGCR	3-hydroxy-3-methylglutaryl coenzyme A reductase	4	58	239	636	-18.9514	4.76319	-1.56385	-2.10007	-1.95246	-0.859263	-0.686516	-0.507307	-0.769864	-1.6017	-2.18793	-2.17563	-1.98051	-0.108755	-0.0246376	-0.227843		GO:0004420;GO:0005778;GO:0005789;GO:0006695;GO:0008299;GO:0008542;GO:0015936;GO:0016021;GO:0016126;GO:0042177;GO:0042282;GO:0043407;GO:0050709;GO:0055114;GO:0070402;GO:0120225;GO:1900222	FALSE	FALSE	FALSE	FALSE	FALSE	0.176338	P04035
A0A1L1RZ64;F1N9T0;A0A1D5P9U3;P23228	HMGCS1	3-hydroxy-3-methylglutaryl coenzyme A synthase	1	6	41	431	-3.8905	-22.8468	-0.686649	-0.302678	-0.224751	-0.72855	-1.31971	-1.20881	-1.17649	-0.702615	-0.357664	-0.31107	-0.611746	-0.89121	-0.945305	-0.897115		GO:0004421;GO:0006695;GO:0008299;GO:0042803;GO:0004421;GO:0005829;GO:0006084;GO:0006695;GO:0010142	FALSE	FALSE	FALSE	TRUE	FALSE
A0A452J860;F1P0C0;P12274	HMGN1	Non-histone chromosomal protein HMG-14 (High mobility group nucleosome-binding domain-containing protein 1)	3	10	217	561	-46.7592	-46.7972	-0.157668	-0.416023	-1.33802	-1.9601	-2.34427	-2.17191	-2.26433	-0.293265	-0.253745	-1.0045	-1.7508	-2.11923	-2.11147	-2.03919		GO:0000720;GO:0000785;GO:0005654;GO:0006283;GO:0006325;GO:0006357;GO:0010224;GO:0010225;GO:0031492;GO:0040034;GO:0048597;GO:0050678;GO:1901666;GO:0000785;GO:0005634;GO:0031492	FALSE	FALSE	FALSE	FALSE	FALSE
A0A1D5P2N3	HMMR	Hyaluronan mediated motility receptor	2	4	60	124	-11.9817	63.9564	-0.358231	0.312771	0.3947	0.909023	1.33059	1.31244	1.42396	-0.244842	0.166191	0.39765	0.625063	1.45718	1.65256	1.67984		GO:0005540;GO:0005813;GO:0005829	FALSE	FALSE	FALSE	FALSE	FALSE
F1P0P0	HN1L	Jupiter microtubule associated homolog 2	4	5	285	797	-2.88115	6.43037	-0.600474	-0.593463	-0.291161	-0.0200527	-0.492121	-0.43757	-0.341252	-0.460411	-0.468562	-0.259954	-0.474766	-1.54766	-0.162144	-0.209977		GO:0005634;GO:0005829;GO:0005886	FALSE	FALSE	FALSE	FALSE	TRUE
A0A1D5P5G1	HNRNPA1	Heterogeneous nuclear ribonucleoprotein A1 (hnRNP A1) (Helix-destabilizing protein) (Single-strand RNA-binding protein) (hnRNP core protein A1) [Cleaved into: Heterogeneous nuclear ribonucleoprotein A1, N-terminally processed]	1	6	18	102	-25.7007	-40.7457	-0.264838	-0.522535	-0.571915	-1.08911	-1.78536	-1.80213	-1.85131	-0.305966	-0.443113	-0.546978	-0.785856	-1.34509	-1.52926	-1.53595		GO:0003723;GO:0005634;GO:0005737	TRUE	FALSE	FALSE	FALSE	FALSE
Q5ZLB3	HNRNPA1	Heterogeneous nuclear ribonucleoprotein A1 (hnRNP A1) (Helix-destabilizing protein) (Single-strand RNA-binding protein) (hnRNP core protein A1) [Cleaved into: Heterogeneous nuclear ribonucleoprotein A1, N-terminally processed]	1	6	18	68	-17.8924	-38.6812	-0.361352	-0.44719	-0.470614	-0.783006	-1.59288	-1.57792	-1.65053	-0.383581	-0.476157	-0.508913	-0.675632	-1.14244	-1.39612	-1.37269			TRUE	FALSE	FALSE	FALSE	FALSE
Q5ZME1;A0A3Q2U0R8;F6T6F1;A0A1D5PVH5;A0A3Q2U3U3	HNRNPA2B1	Heterogeneous nuclear ribonucleoproteins A2/B1 (hnRNP A2/B1)	1	2	16	48	-9.4307	-34.6537	-0.257887	-0.352178	-0.354707	-0.632021	-1.42197	-1.39473	-1.41335	-0.275621	-0.453325	-0.456459	-0.585539	-1.00566	-1.19725	-1.18495		GO:0000122;GO:0000398;GO:0003730;GO:0005654;GO:0005737;GO:0006406;GO:0031053;GO:0035198;GO:0043047;GO:0048025;GO:0070062;GO:0071013;GO:0097157;GO:1990247;GO:1990428	TRUE	FALSE	FALSE	FALSE	FALSE
A0A1D5PXH1	HNRNPA3	Heterogeneous nuclear ribonucleoprotein A3	1	2	16	48	-7.2751	-35.3156	-0.252677	-0.333005	-0.251121	-0.532427	-1.41285	-1.435	-1.37463	-0.246489	-0.232461	-0.376022	-0.581926	-0.98324	-1.16124	-1.25502		GO:0003723;GO:0005654;GO:0071013	FALSE	FALSE	FALSE	FALSE	FALSE
E1BZE6	HNRNPA3	Heterogeneous nuclear ribonucleoprotein A3	1	2	16	48	-12.38	-36.057	-0.263027	-0.357984	-0.410469	-0.758028	-1.49725	-1.45878	-1.47443	-0.310143	-0.479789	-0.506248	-0.650976	-1.09677	-1.31812	-1.31907			FALSE	FALSE	FALSE	FALSE	FALSE
A0A1D5NX25;A0A3Q3ADU5;F1NIB4	HNRNPAB	Heterogeneous nuclear ribonucleoprotein A/B (hnRNP A/B) (APOBEC1-binding protein 1) (ABBP-1)	1	6	18	61	-18.8189	-39.6803	-0.406758	-0.30931	-0.378882	-0.871141	-1.63276	-1.6042	-1.54382	-0.417371	-0.443778	-0.439774	-0.712956	-1.1709	-1.41945	-1.35775		GO:0003723;GO:0005654;GO:0005737;GO:0043565;GO:1990837;GO:1990904	TRUE	FALSE	FALSE	FALSE	FALSE
A0A3Q2UHQ9;Q5ZIH1	HNRNPD	Heterogeneous nuclear ribonucleoprotein D0 (hnRNP D0) (AU-rich element RNA-binding protein 1)	1	2	16	48	-7.54055	-34.2287	-0.215217	-0.30386	-0.34417	-0.586574	-1.31733	-1.32038	-1.41384	-0.255937	-0.367882	-0.348325	-0.556063	-0.940988	-1.16758	-1.13803		GO:0000790;GO:0003723;GO:0005654;GO:0005737;GO:0042162;GO:0042752;GO:0043488;GO:0043565;GO:0045727;GO:0097167;GO:1904355;GO:1905663;GO:1990837;GO:1990904	TRUE	FALSE	FALSE	TRUE	FALSE
Q5ZI72	HNRNPDL	Heterogeneous nuclear ribonucleoprotein D-like	1	2	16	48	-8.16503	-36.2016	-0.34307	-0.22174	-0.339819	-0.661611	-1.45395	-1.38812	-1.4667	-0.377896	-0.261182	-0.374212	-0.505869	-1.01556	-1.228	-1.2325		GO:0005654;GO:0005737;GO:0008143;GO:0034046;GO:0043565;GO:1990837	FALSE	FALSE	FALSE	FALSE	FALSE
Q6WNG8;A0A1L1RW44;A0A1D5PU56	HNRNPH2	Heterogeneous nuclear ribonucleoprotein H1-like protein	1	2	16	48	-10.495	-34.968	-0.270282	-0.232599	-0.421369	-0.799732	-1.49408	-1.41356	-1.44636	-0.306703	-0.281626	-0.399607	-0.667729	-1.03234	-1.23916	-1.20739		GO:0003723;GO:0005654;GO:0043484;GO:1990904	FALSE	FALSE	FALSE	TRUE	FALSE
Q5F3D2	HNRNPH3	Heterogeneous nuclear ribonucleoprotein H3 (hnRNP H3) (Heterogeneous nuclear ribonucleoprotein 2H9) (hnRNP 2H9)	1	6	18	102	-20.6897	-37.333	-0.362336	-0.349441	-0.594075	-0.881786	-1.61984	-1.56748	-1.55741	-0.455777	-0.464789	-0.645221	-0.91934	-1.21327	-1.40002	-1.38198		GO:0003723;GO:0005654;GO:0030855;GO:0043484;GO:1990904	TRUE	FALSE	FALSE	FALSE	FALSE	0.375715	P31942
A0A1D5PXG0;E1C453	HNRNPK	Heterogeneous nuclear ribonucleoprotein K	1	6	18	61	-19.225	-40.0242	-0.284827	-0.324919	-0.449984	-0.888674	-1.67054	-1.54729	-1.57901	-0.326599	-0.414897	-0.487527	-0.767488	-1.23673	-1.40946	-1.3751		GO:0003677;GO:0003729;GO:0005634;GO:0005654;GO:0005681;GO:0005737;GO:0006357;GO:0006396;GO:0010468;GO:0048024	TRUE	FALSE	FALSE	TRUE	FALSE	0.220449	P61978
A0A3Q2TSX5	HNRNPL	Heterogeneous nuclear ribonucleoprotein L (hnRNP L)	1	2	16	48	-4.33556	-38.8136	-0.159296	-0.1739	-0.205967	-0.491531	-1.44284	-1.44051	-1.47016	-0.203465	-0.200534	-0.271637	-0.459611	-0.906072	-1.23241	-1.27427		GO:0000381;GO:0003729;GO:0005634;GO:0006397;GO:0006417;GO:0043484;GO:0045120	TRUE	FALSE	FALSE	FALSE	FALSE
F1P0T4	HNRNPLL	Heterogeneous nuclear ribonucleoprotein L-like (hnRNPLL) (Stromal RNA-regulating factor)	1	6	8	460	-32.2479	-41.926	-0.304917	-0.255767	-0.665028	-1.23712	-1.77345	-1.69098	-1.64732	-0.337089	-0.410395	-0.760207	-1.27966	-1.461	-1.60602	-1.47472		GO:0003729;GO:0005634;GO:0006397;GO:0006417;GO:0033120;GO:0043484	FALSE	FALSE	FALSE	FALSE	FALSE	0.801874	Q8WVV9
Q5ZL80	HNRNPM	Heterogeneous nuclear ribonucleoprotein M (hnRNP M)	5	2	5	71	27.1286	-7.14312	-0.00481061	0.0406233	0.0219911	-0.225937	-0.903609	-0.979977	-1.04792	-0.00960673	0.032073	0.0133952	-0.0963008	-0.485378	-0.764354	-0.838579		GO:0000380;GO:0003729;GO:0005634;GO:0005737;GO:0016363;GO:0019904;GO:0042382;GO:0071013;GO:0071014;GO:1990904;GO:2000815	TRUE	FALSE	FALSE	FALSE	FALSE	0.756318	P52272
E1BZR1;F6SG96;A0A1D5P954	HNRNPR	Heterogeneous nuclear ribonucleoprotein R (hnRNP R)	1	6	18	68	-16.0285	-37.7558	-0.378714	-0.479069	-0.419193	-0.614698	-1.48964	-1.61242	-1.62227	-0.393713	-0.598025	-0.580816	-0.642691	-1.04715	-1.48234	-1.42154		GO:0003723;GO:0003729;GO:0005634;GO:0005654;GO:0071013;GO:1990904	TRUE	FALSE	FALSE	FALSE	FALSE
F1NSP8;A0A3Q2U068	HNRNPU	Heterogeneous nuclear ribonucleoprotein U	1	6	65	154	-27.8266	-38.2429	-0.448023	-0.599528	-0.585857	-0.740667	-1.75909	-1.82324	-1.85443	-0.451293	-0.724577	-0.713377	-0.732851	-1.26086	-1.66008	-1.69907		GO:0000122;GO:0000228;GO:0000381;GO:0000776;GO:0000978;GO:0001097;GO:0003697;GO:0003714;GO:0003723;GO:0003725;GO:0003730;GO:0003779;GO:0005524;GO:0005654;GO:0005697;GO:0005813;GO:0008143;GO:0009986;GO:0016071;GO:0016363;GO:0016607;GO:0017069;GO:0017130;GO:0030496;GO:0031490;GO:0032211;GO:0032839;GO:0032922;GO:0033673;GO:0034046;GO:0034244;GO:0036002;GO:0036464;GO:0042802;GO:0043021;GO:0045944;GO:…	TRUE	FALSE	FALSE	FALSE	FALSE	0.322138	Q00839
A0A3Q2U6W6	HNRNPUL1	Heterogeneous nuclear ribonucleoprotein U like 1	5	2	2	65	15.2376	-25.16	-0.0844269	-0.0114346	-0.0917195	-0.409115	-1.20623	-1.1596	-1.14915	-0.0882254	-0.0912278	-0.0678743	-0.177343	-0.724728	-1.02561	-0.974573		GO:0003723;GO:0005654;GO:0006396;GO:0009615;GO:0019899	FALSE	FALSE	FALSE	FALSE	FALSE
A0A3Q2U5U9	HNRNPUL2	Heterogeneous nuclear ribonucleoprotein U-like protein 2 (Scaffold-attachment factor A2) (SAF-A2)	3	6	81	475	-30.9428	-38.3726	-0.487398	-0.706601	-0.769043	-0.893888	-1.87701	-1.97091	-2.0578	-0.540886	-0.754489	-0.794082	-0.869203	-1.41605	-1.78162	-1.85967		GO:0003723;GO:0005654	FALSE	FALSE	FALSE	FALSE	FALSE
Q5ZM33;F1N8H6	HP1BP3	Heterochromatin protein 1-binding protein 3	4	1	30	46	21.2912	27.8524	0.227775	0.214194	0.155579	-0.069163	-0.322126	-0.432224	-0.405965	0.300144	0.250018	0.215476	0.0774172	-0.168033	-0.294246	-0.353141		GO:0000786;GO:0003677;GO:0003682;GO:0006334;GO:0006355;GO:0070828;GO:0000786;GO:0003677;GO:0003682;GO:0005634;GO:0006334;GO:0006355;GO:0070828	TRUE	FALSE	TRUE	FALSE	FALSE	0.931207	Q5SSJ5
F1NZ67;A0A1L1RPD0;A0A3Q2U936;A0A1L1RML2;A0A3Q2U7T4;A0A3Q2U0U6	HPF1	Histone PARylation factor 1	3	6	8	460	-34.1814	-41.9434	-0.292535	-0.47113	-0.779686	-1.19817	-1.85573	-1.80646	-1.78949	-0.300701	-0.537647	-0.71133	-1.3528	-1.58383	-1.71799	-1.73684		GO:0005634;GO:0006974;GO:0008270;GO:0010835;GO:0018312;GO:0042393;GO:0072572	FALSE	FALSE	FALSE	FALSE	FALSE	0.762023	Q9NWY4
A0A1D5PM72	HSD17B12	Hydroxysteroid 17-beta dehydrogenase 12	1	5	101	296	-12.2688	-7.38584	-0.669493	-0.720107	-0.624358	-0.69583	-1.00351	-0.737061	-1.00375	-0.593037	-0.972904	-0.941842	-0.750951	-0.780374	-0.633436	-0.95556		GO:0001968;GO:0005518;GO:0008201;GO:0010811;GO:0016021;GO:0016491;GO:0030198;GO:0031012;GO:0055114	FALSE	FALSE	FALSE	FALSE	FALSE
A0A1D5PC94;A0A3Q2U082;P38530;A0A1D5P919	HSF2	Heat shock factor protein 2	1	2	16	48	-2.55871	-40.2369	-0.366468	-0.40193	-0.192096	-0.460547	-1.5779	-1.4515	-1.46681	-0.306825	-0.219039	-0.171122	-0.310043	-0.964289	-1.37612	-1.38712		GO:0000978;GO:0001162;GO:0001228;GO:0005654;GO:0005737;GO:0007283;GO:0042802;GO:0045944;GO:0000790;GO:0000978;GO:0001046;GO:0003700;GO:0005634;GO:0005737;GO:0006357;GO:0009416;GO:0010243;GO:0014070;GO:0031397;GO:0042803;GO:0050821;GO:0070207;GO:1903935	FALSE	FALSE	FALSE	FALSE	FALSE
P08106	HSP70_CHICK Heat shock 70 kDa protein	Heat shock 70 kDa protein	6	21	54	116	3.96412	50.6411	-0.00590887	0.248919	0.408951	0.62014	0.306234	0.450842	0.432438	-0.0508453	0.148408	0.447242	0.510826	0.641531	0.688572	0.745113		GO:0005515;GO:0005524;GO:0005634;GO:0005737;GO:0005829;GO:0005886;GO:0006986;GO:0009408;GO:0009409;GO:0010243;GO:0014070;GO:0016192;GO:0016887;GO:0031072;GO:0032570;GO:0033142;GO:0034620;GO:0042026;GO:0043204;GO:0043235;GO:0044183;GO:0051082;GO:0051085;GO:0051787	FALSE	FALSE	FALSE	FALSE	FALSE
P11501;A0A1D5PUL6;A0A1D5P5R0;A0A1L1RND0	HSP90AA1	Heat shock protein HSP 90-alpha	6	21	84	191	0.653007	43.6742	-0.50127	0.00217739	0.359962	0.381125	0.0698241	0.303591	0.271767	-0.611777	-0.130448	0.237518	0.282858	0.421215	0.476217	0.55566		GO:0005524;GO:0005634;GO:0005737;GO:0005739;GO:0005829;GO:0005886;GO:0006457;GO:0007004;GO:0009986;GO:0016887;GO:0021955;GO:0030010;GO:0030235;GO:0030911;GO:0031396;GO:0031625;GO:0032273;GO:0032991;GO:0033138;GO:0034605;GO:0042803;GO:0042826;GO:0043025;GO:0043209;GO:0044183;GO:0044294;GO:0044295;GO:0045040;GO:0045429;GO:0048156;GO:0048471;GO:0048675;GO:0050821;GO:0051020;GO:0051082;GO:0051131;GO:…	FALSE	FALSE	FALSE	FALSE	FALSE
F1NC33;A0A1D5PHC5;Q04619	HSP90AB1	Heat shock cognate protein HSP 90-beta	6	4	60	169	-11.2677	59.1342	-0.174446	0.0495347	0.31578	0.667004	0.887231	1.06278	1.08224	-0.391629	-0.0903599	0.191928	0.412155	1.11392	1.32876	1.40463		GO:0003725;GO:0005524;GO:0005576;GO:0005737;GO:0005829;GO:0005886;GO:0006457;GO:0007004;GO:0008180;GO:0009986;GO:0019062;GO:0019887;GO:0019901;GO:0021955;GO:0030010;GO:0030511;GO:0031072;GO:0031396;GO:0031625;GO:0032435;GO:0032516;GO:0032991;GO:0033138;GO:0034605;GO:0034751;GO:0042277;GO:0042803;GO:0042826;GO:0043008;GO:0043025;GO:0043066;GO:0044183;GO:0044294;GO:0044295;GO:0045597;GO:0048156;GO:…	TRUE	FALSE	FALSE	FALSE	FALSE
P08110;A0A1D5PPN9	HSP90B1	Endoplasmin	1	20	133	318	-27.4879	-15.7964	-0.817809	-1.23398	-1.27502	-0.947964	-1.24849	-1.12271	-1.25254	-0.923036	-1.28634	-1.25959	-1.26437	-0.819505	-0.965069	-0.967143		GO:0001666;GO:0003723;GO:0005524;GO:0005783;GO:0005788;GO:0005789;GO:0005829;GO:0005886;GO:0006457;GO:0019903;GO:0030433;GO:0030496;GO:0030970;GO:0031247;GO:0034663;GO:0043066;GO:0043666;GO:0048471;GO:0050750;GO:0051082;GO:0071318;GO:0005524;GO:0005783;GO:0006457;GO:0006880;GO:0030433;GO:0033018;GO:0042470;GO:0048471;GO:0051082	FALSE	FALSE	FALSE	FALSE	FALSE
A0A1D5PPF8	HSPA4	Heat shock protein family A (Hsp70) member 4	4	5	7	179	-2.8294	4.24395	-0.641154	-0.378609	-0.153495	-0.369759	-0.73991	-0.572867	-0.579903	-0.672049	-0.482614	-0.251289	-0.39627	-0.457916	-0.425811	-0.411117		GO:0005524;GO:0005634;GO:0005739;GO:0005829;GO:0045040;GO:0051131;GO:0070062	FALSE	FALSE	FALSE	FALSE	FALSE
F1NC26;A0A3Q3AGC3	HSPA4L	Heat shock 70 kDa protein 4L (Heat shock 70-related protein APG-1) (Heat-shock protein family A member 4-like protein) (HSPA4-like protein) (Osmotic stress protein 94)	4	1	1	1	1.97528	29.691	-0.470454	-0.156262	0.0364489	0.121663	-0.262419	-0.0681342	-0.109268	-0.570994	-0.261931	-0.00489551	0.0616987	0.10642	0.0848196	0.108827		GO:0005524;GO:0005634;GO:0005829	FALSE	FALSE	FALSE	FALSE	FALSE	0.0354913	O95757
Q90593	HSPA5	Endoplasmic reticulum chaperone BiP	1	20	133	386	-28.0669	-16.4777	-1.00016	-1.22292	-1.24998	-1.08285	-1.34594	-1.39918	-1.5585	-1.06747	-1.27013	-1.2651	-1.25468	-0.847894	-1.12337	-1.09107		GO:0005515;GO:0005524;GO:0005634;GO:0005737;GO:0005788;GO:0006986;GO:0016020;GO:0016887;GO:0030433;GO:0030968;GO:0031072;GO:0031333;GO:0034620;GO:0034663;GO:0042026;GO:0044183;GO:0051082;GO:0051085;GO:0051787;GO:1903895	FALSE	FALSE	FALSE	FALSE	FALSE	0.0113217	P11021
A0A1D5PYK0;A0A1D5PFJ6;F1NWP3;A0A1L1RPG0	HSPA8	Heat shock cognate 71 kDa protein	6	1	1	36	-1.00483	43.767	-0.38199	-0.110333	0.16542	0.361793	0.114406	0.331374	0.30078	-0.426677	-0.253373	0.0801801	0.255589	0.504151	0.540311	0.609789		GO:0000974;GO:0001664;GO:0001786;GO:0005524;GO:0005634;GO:0005737;GO:0005764;GO:0005770;GO:0005776;GO:0005829;GO:0005886;GO:0006986;GO:0007369;GO:0008088;GO:0009792;GO:0016192;GO:0016887;GO:0030424;GO:0030425;GO:0030674;GO:0031072;GO:0031625;GO:0031647;GO:0034620;GO:0042026;GO:0043195;GO:0044183;GO:0044829;GO:0045892;GO:0046034;GO:0048026;GO:0048471;GO:0048568;GO:0051082;GO:0051085;GO:0051087;GO:…	FALSE	FALSE	FALSE	FALSE	FALSE
F1NZ86;Q5ZM98	HSPA9	Stress-70 protein, mitochondrial	3	71	284	792	-35.1984	-19.998	-1.18008	-2.66486	-2.64167	-2.68236	-2.79418	-2.2815	-2.52362	-1.38905	-2.62798	-2.7212	-2.64563	-2.53229	-2.84478	-2.59749		GO:0005524;GO:0005737;GO:0005739;GO:0006611;GO:0006986;GO:0016226;GO:0016887;GO:0030218;GO:0031072;GO:0031625;GO:0034620;GO:0042026;GO:0042645;GO:0044183;GO:0045647;GO:0051082;GO:0051085;GO:0051787;GO:1902037;GO:0005524;GO:0005737;GO:0005739;GO:0006986;GO:0016226;GO:0016887;GO:0030218;GO:0031072;GO:0034620;GO:0042026;GO:0044183;GO:0045646;GO:0045647;GO:0051082;GO:0051085;GO:0051787;GO:1902037;GO:…	FALSE	FALSE	FALSE	FALSE	FALSE	0.0115029	P38646
A0A1D5P628	HSPBP1	Hsp70-binding protein 1 (HspBP1) (Heat shock protein-binding protein 1) (Hsp70-binding protein 2) (HspBP2) (Hsp70-interacting protein 1) (Hsp70-interacting protein 2)	6	1	29	158	11.8629	39.1482	0.170485	0.259299	0.350326	0.269265	-0.0255489	0.0424085	0.079365	-0.168028	0.145341	0.233792	0.311973	0.258865	0.098693	0.279238		GO:0000774;GO:0005737;GO:0005783;GO:0050790	FALSE	FALSE	FALSE	FALSE	FALSE
Q5ZL72	HSPD1	60 kDa heat shock protein, mitochondrial	3	71	317	917	-34.8924	-19.9487	-1.36606	-2.7339	-2.77161	-2.64744	-2.71383	-2.35775	-2.49696	-1.54469	-2.40326	-2.10674	-2.15414	-1.93862	-2.96601	-1.80223		GO:0001530;GO:0002039;GO:0002368;GO:0002755;GO:0002842;GO:0003725;GO:0005515;GO:0005524;GO:0005737;GO:0005743;GO:0005759;GO:0005769;GO:0005829;GO:0005905;GO:0006457;GO:0006919;GO:0008035;GO:0008637;GO:0009409;GO:0009986;GO:0016853;GO:0030135;GO:0030141;GO:0031625;GO:0032727;GO:0032729;GO:0032733;GO:0032735;GO:0032755;GO:0034186;GO:0034514;GO:0042026;GO:0042100;GO:0042110;GO:0043025;GO:0043032;GO:…	FALSE	FALSE	FALSE	FALSE	FALSE	0.0331844	P10809
E1BT08;A0A3Q2U3R6	HSPH1	Heat shock protein 105 kDa (Antigen NY-CO-25) (Heat shock 110 kDa protein)	4	1	37	66	-6.52313	25.4002	-0.64421	-0.43012	-0.157878	-0.0248514	-0.347038	-0.0484738	-0.137163	-0.91336	-0.637923	-0.414749	-0.198591	-0.0492034	-0.0146462	0.0188915		GO:0000774;GO:0005524;GO:0005634;GO:0005654;GO:0005829;GO:0005874;GO:0032991;GO:0043014;GO:0050790;GO:0051085	FALSE	FALSE	FALSE	FALSE	FALSE	0.0139481	Q92598
F1P1G7	HTATSF1	HIV-1 Tat specific factor 1	5	2	2	2	19.6276	-24.2369	-0.174858	-0.0538637	0.0729362	-0.15738	-1.19369	-1.0779	-1.24484	-0.157808	-0.174776	0.166096	-0.124379	-0.611481	-1.10445	-0.923506		GO:0000398;GO:0003723;GO:0005654;GO:0005684;GO:0005686	FALSE	FALSE	FALSE	FALSE	FALSE	0.740827	O43719
A0A1D5PTJ5	HUS1	Checkpoint protein	4	40	142	344	13.2785	15.472	-0.28705	0.0805399	0.255311	-0.289993	2.00829	-0.905678	-0.89019	-0.788016	0.256968	-0.0404094	-0.282805	-0.50667	-0.751546	-0.943369		GO:0000723;GO:0000724;GO:0005730;GO:0006289;GO:0030896;GO:0031573;GO:0033314;GO:0035861;GO:0044778	FALSE	FALSE	FALSE	FALSE	FALSE
A0A1D5PXL4;Q5ZLK7	HYOU1	Hypoxia up-regulated protein 1	1	5	52	369	-12.8822	-10.6035	-0.730436	-0.820542	-0.960755	-0.54081	-1.19618	-1.20706	-0.836137	-0.721748	-0.739444	-1.00045	-0.866795	-0.734426	-0.889847	-0.890198		GO:0002931;GO:0005524;GO:0005783;GO:0006888;GO:0034663;GO:0034976;GO:0071456;GO:1903298;GO:1903382;GO:0005524;GO:0005783;GO:0005788;GO:0034663;GO:0071456;GO:1903298	FALSE	FALSE	FALSE	FALSE	FALSE
A0A3Q2UG33;E1BQH2;A0A1D5P2D5	IARS	Isoleucyl-tRNA synthetase	2	9	132	441	-27.2629	60.1789	-1.05941	-0.988508	-0.53117	0.521448	1.46286	1.86213	1.99766	-1.22682	-1.21111	-0.831962	-0.332954	1.66901	2.20031	2.30105		GO:0000049;GO:0002161;GO:0004822;GO:0005524;GO:0005829;GO:0006428;GO:0017101;GO:0051020;GO:0106074	FALSE	FALSE	FALSE	FALSE	FALSE	0.00855609	P41252
Q90979;A0A3Q2U3T8;A0A3Q2U3K8;A0A3Q2UHQ5	IBR	Transcription factor	5	2	5	43	23.1821	-2.9731	-0.164465	0.0320603	-0.022864	-0.17035	-0.866535	-0.749392	-0.893236	-0.217934	0.0991691	-0.0135917	-0.0313215	-0.506143	-0.607774	-0.580542		GO:0000978;GO:0000979;GO:0001046;GO:0001228;GO:0005634;GO:0005654;GO:0005829;GO:0006357;GO:0045944	FALSE	FALSE	FALSE	FALSE	FALSE	0.814389	Q16656
A0A3Q2U156	ICE1	Little elongation complex subunit 1 (Interactor of little elongator complex ELL subunit 1)	5	2	2	463	14.8314	-27.7357	-0.165555	-0.0369655	-0.184411	-0.503023	-0.861379	-1.2224	-1.24917	-0.178321	0.030079	-0.0203169	-0.111299	-0.869918	-1.1298	-1.15508			FALSE	FALSE	FALSE	FALSE	FALSE
F1NPG2	IDH1	Isocitrate dehydrogenase [NADP]	6	21	54	748	6.50931	48.9462	0.180282	0.119154	0.637417	0.806038	0.18537	0.303544	0.426403	-0.129202	0.0587916	0.388641	0.576029	0.460261	0.533338	0.218046		GO:0000287;GO:0004450;GO:0005739;GO:0005777;GO:0005829;GO:0006097;GO:0006099;GO:0006102;GO:0006103;GO:0006739;GO:0006749;GO:0006979;GO:0042803;GO:0051287;GO:0060696;GO:0071071	FALSE	FALSE	FALSE	FALSE	FALSE	0.0352424	O75874
A0A1D5P8I7	IDH2	Isocitrate dehydrogenase [NADP]	3	25	78	176	-33.7725	-19.3213	-1.00584	-1.91982	-2.12682	-1.98261	-2.0995	-2.0152	-1.78269	-1.32996	-2.15453	-2.10537	-2.14811	-2.00655	-2.36843	-1.80859		GO:0000287;GO:0004450;GO:0005739;GO:0005777;GO:0005829;GO:0006097;GO:0006099;GO:0006102;GO:0006739;GO:0051287	FALSE	FALSE	FALSE	FALSE	FALSE
A0A1L1RX65	IDH3A	Isocitrate dehydrogenase [NAD] subunit, mitochondrial	3	46	167	424	-33.4495	-17.6803	-1.07651	-2.53894	-2.50846	-0.249324	-0.865031	-1.9773	-0.816739	-1.55279	-2.64114	-2.87556	-2.087	-2.33461	-2.52862	-0.988102		GO:0000287;GO:0004449;GO:0005739;GO:0006099;GO:0006102;GO:0051287	FALSE	FALSE	FALSE	FALSE	FALSE
F1NZX3	IDI2	Nudix hydrolase domain-containing protein	4	1	23	143	1.72221	10.3152	-0.291076	-0.396727	-0.223086	-0.194811	-0.640341	-0.473833	-0.497974	-0.437118	-0.44783	-0.25892	-0.242558	-0.247103	-0.36135	-0.348943		GO:0004452;GO:0005737;GO:0005777;GO:0009240;GO:0016787;GO:0050992	FALSE	FALSE	FALSE	FALSE	FALSE
F1NXH4	IFRD1	Interferon-related developmental regulator 1 (Nerve growth factor-inducible protein PC4)	3	10	282	785	-47.2477	-48.3331	-0.580702	-0.486659	-0.828649	-1.74734	-1.8229	-2.07488	-2.37804	-0.599713	-0.551436	-0.809143	-1.5859	-1.94142	-2.63779	-2.4439		GO:0005634;GO:0005737;GO:0006357;GO:0014706;GO:0030517;GO:0042692;GO:0043403;GO:0048671	FALSE	FALSE	FALSE	FALSE	FALSE
A0A3Q3ALP4	IGBP1	Immunoglobulin-binding protein 1 (B-cell signal transduction molecule alpha 4) (Protein alpha-4) (CD79a-binding protein 1) (Protein phosphatase 2/4/6 regulatory subunit) (Renal carcinoma antigen NY-REN-16)	4	1	1	1	7.08857	26.6835	-0.215923	-0.141439	-0.0161091	0.0383944	-0.234162	-0.118322	-0.142636	-0.337089	-0.0127197	-0.000766479	0.0810203	-0.0109751	-0.0438941	0.0142241		GO:0005829;GO:0009966;GO:0035303;GO:0051721	FALSE	FALSE	FALSE	FALSE	FALSE
Q5ZLP8;A0A1D5PTM1	IGF2BP3	Insulin-like growth factor 2 mRNA-binding protein 3	2	17	150	922	-28.6839	73.4177	0.00248988	-0.280936	-0.186648	0.672649	1.85357	2.28601	2.35274	-0.411552	-0.525082	-0.398643	-0.083472	1.91417	2.34756	2.61746		GO:0003729;GO:0003730;GO:0005634;GO:0005737;GO:0005829;GO:0006417;GO:0007399;GO:0010468;GO:0051028;GO:0051252	FALSE	FALSE	FALSE	FALSE	FALSE	0.0290932	O00425
P01875	IGHM_CHICK Ig mu chain C region	Ig mu chain C region	1	20	133	318	-27.5438	-15.9856	-0.802546	-1.18673	-1.27448	-1.09356	-1.2676	-1.23581	-1.29598	-0.936399	-1.45212	-1.43837	-1.40967	-0.812579	-0.930992	-0.963956		GO:0005576;GO:0006956;GO:0006958;GO:0030890	FALSE	FALSE	FALSE	FALSE	FALSE
P20763;R9PXM5	IGLL1	Ig lambda chain C region	1	20	133	318	-27.0921	-16.3612	-0.685515	-1.14335	-1.27041	-0.998673	-1.32074	-1.22512	-1.36307	-0.72147	-1.49301	-1.32646	-1.44403	-0.76334	-0.987779	-1.28626		GO:0005576;GO:0006956;GO:0006958	FALSE	FALSE	FALSE	FALSE	FALSE
Q5ZHM2	IK	Protein Red (Cytokine IK) (IK factor) (Protein RER)	5	2	5	12	36.6796	-23.0827	0.0521154	0.120263	0.102291	-0.193784	-1.05876	-1.18199	-1.23853	0.0476758	0.202529	0.168345	0.100915	-0.53515	-1.01911	-1.00279		GO:0000228;GO:0000381;GO:0000398;GO:0005634;GO:0007094;GO:0016607;GO:0034501;GO:0042802;GO:0071005;GO:0097431	FALSE	FALSE	FALSE	FALSE	FALSE
F1P5L4;A0A3Q2UCD8	IKBKAP	Elongator complex protein 1	2	7	56	830	-21.8972	70.4047	-0.268113	0.0273871	0.0981903	1.13251	1.50108	1.87281	1.9806	-0.662736	-0.197883	0.077663	0.549486	1.82585	1.41834	2.29081		GO:0000049;GO:0002926;GO:0005634;GO:0005829;GO:0033588	FALSE	FALSE	FALSE	FALSE	FALSE
A0A3Q2U4E8;O42410	IKZF1	DNA-binding protein Ikaros	5	2	2	33	16.9045	-38.1418	-0.112148	-0.0451003	-0.0622258	-0.256023	-1.33067	-1.35507	-1.41987	-0.16892	0.0697044	-0.0178922	-0.0690249	-0.730332	-1.08078	-1.17392		GO:0000790;GO:0000978;GO:0003700;GO:0006357;GO:0019904;GO:0030098;GO:0030218;GO:0031618;GO:0032991;GO:0000790;GO:0000976;GO:0000978;GO:0002377;GO:0003700;GO:0005634;GO:0006357;GO:0007204;GO:0007275;GO:0016049;GO:0032993;GO:0045892;GO:0046872	FALSE	FALSE	FALSE	FALSE	FALSE
A0A3S5ZP48;Q9PU55	IKZF3	Zinc finger protein Aiolos (Ikaros family zinc finger protein 3)	5	2	2	17	27.5169	-26.6985	-0.0774828	0.0962671	0.0510152	-0.228268	-1.17163	-1.19743	-1.26625	-0.079287	0.120442	0.0282016	-0.0234333	-0.700907	-0.972862	-1.08602		GO:0000790;GO:0000978;GO:0001228;GO:0003700;GO:0005654;GO:0005829;GO:0005886;GO:0006357;GO:0009617;GO:0030888;GO:0042803;GO:0042826;GO:0042981;GO:0045577;GO:0045944;GO:1990841	FALSE	FALSE	FALSE	FALSE	FALSE
H9KZT7;A0A1L1RZL5;A0A1D5NT76	ILF2	Interleukin enhancer binding factor 2	1	6	65	154	-25.3319	-36.4273	-0.432041	-0.58178	-0.584743	-0.826245	-1.61829	-1.5641	-1.60157	-0.515374	-0.821634	-0.739507	-0.869713	-1.22818	-1.48698	-1.44846		GO:0003677;GO:0003725;GO:0005654;GO:0005730;GO:0045893;GO:1990904	TRUE	FALSE	FALSE	FALSE	FALSE	0.0776925	Q12905
A0A1D5PR95;A0A3Q2U3E6	ILF3	Interleukin enhancer-binding factor 3 (Double-stranded RNA-binding protein 76) (DRBP76) (M-phase phosphoprotein 4) (MPP4) (Nuclear factor associated with dsRNA) (NFAR) (Nuclear factor of activated T-cells 90 kDa) (NF-AT-90) (Translational control protein 80) (TCP80)	1	6	65	139	-29.0872	-40.0587	-0.402959	-0.426211	-0.623585	-0.809622	-1.89811	-2.07962	-2.15563	-0.473165	-0.527312	-0.659072	-0.640395	-1.21234	-1.80699	-1.98719			TRUE	FALSE	FALSE	FALSE	TRUE
A0A3Q2TRP9	ILF3	Interleukin enhancer-binding factor 3 (Double-stranded RNA-binding protein 76) (DRBP76) (M-phase phosphoprotein 4) (MPP4) (Nuclear factor associated with dsRNA) (NFAR) (Nuclear factor of activated T-cells 90 kDa) (NF-AT-90) (Translational control protein 80) (TCP80)	1	6	18	68	-16.2649	-38.0046	-0.369465	-0.453008	-0.472813	-0.649769	-1.54528	-1.67214	-1.72389	-0.385653	-0.564514	-0.52149	-0.629283	-1.05169	-1.49088	-1.49831			TRUE	FALSE	FALSE	FALSE	TRUE
E1BYA9;A0A1D5P1H5	ILKAP	ILK associated serine/threonine phosphatase	1	6	18	611	-20.3533	-41.0331	-0.358013	-0.175819	-0.387548	-1.14677	-1.62782	-1.46294	-1.4954	-0.33985	-0.210385	-0.221628	-0.978138	-1.1683	-1.33301	-1.26643		GO:0004722;GO:0004724;GO:0005634;GO:0005654;GO:0005829;GO:0006470;GO:0046872	FALSE	FALSE	FALSE	FALSE	FALSE	0.831309	Q9H0C8
A0A3Q2U8J0	IMP3	IMP U3 small nucleolar ribonucleoprotein 3	3	10	15	92	-43.6381	-43.5947	-0.256695	-0.404681	-0.873474	-1.22767	-2.37937	-2.09909	-2.02352	-0.307685	-0.603938	-1.19398	-1.61041	-1.86729	-2.14492	-2.0543		GO:0005654;GO:0006364;GO:0019843;GO:0030515;GO:0032040;GO:0034457	TRUE	FALSE	FALSE	FALSE	FALSE
R4GJA5	IMP4	Brix domain-containing protein	3	10	15	92	-43.7782	-42.6462	-0.328661	-0.456628	-0.943473	-1.2748	-2.19609	-2.13279	-2.05268	-0.382157	-0.673444	-1.23776	-1.62149	-1.77163	-2.11827	-2.13323		GO:0001650;GO:0005730;GO:0006364;GO:0030515;GO:0032040;GO:0034457	TRUE	FALSE	FALSE	FALSE	FALSE
A0A1D5PHE2	IMPA1	Inositol-1-monophosphatase	6	1	1	36	5.20999	41.7181	-0.222859	0.181745	0.357034	0.362811	-0.113114	0.089611	0.19103	-0.269388	-0.0444468	0.271945	0.430442	0.346357	0.408947	0.250385		GO:0000287;GO:0005737;GO:0006020;GO:0006021;GO:0006661;GO:0007165;GO:0008934;GO:0030145;GO:0031403;GO:0042803;GO:0046854;GO:0046855;GO:0052832;GO:0052833	FALSE	FALSE	FALSE	FALSE	FALSE
Q5F4A4;A0A1D5PSI2	IMPDH2	Inosine-5-monophosphate dehydrogenase	4	16	49	339	-9.8278	26.0884	-0.941123	-0.790595	-0.474318	-0.0863884	-0.494868	-0.0434304	-0.155311	-0.888735	-0.681351	-0.390987	-0.270508	0.0723744	0.0509189	0.332166		GO:0000166;GO:0003938;GO:0005634;GO:0005737;GO:0005829;GO:0006177;GO:0006183;GO:0007623;GO:0046651;GO:0046872;GO:0055114;GO:0071353	FALSE	FALSE	FALSE	TRUE	FALSE
F1NSZ1;F1NBT9	INCENP	Inner centromere protein	4	1	29	375	15.4112	34.6538	0.167782	0.20606	0.027319	0.0658676	0.0517469	-0.0482533	-0.0170218	0.136561	0.263772	0.108816	0.17404	0.0836257	0.0745111	-0.0547167	cen006	GO:0000070;GO:0000281;GO:0000776;GO:0000777;GO:0000793;GO:0005634;GO:0005737;GO:0005874;GO:0010032;GO:0016572;GO:0030496;GO:0032133;GO:0043539;GO:0051257;GO:0051310;GO:0071902;GO:1902412;GO:1990385	TRUE	FALSE	FALSE	FALSE	FALSE
P53352	INCENP	Inner centromere protein	4	1	29	375	14.9425	35.1677	0.120588	0.177416	0.0418798	0.0717496	0.0245773	0.0898296	-0.00958579	0.19745	0.263772	0.200283	0.0741666	0.0106276	0.158013	-0.0355102		GO:0000070;GO:0000281;GO:0000775;GO:0000776;GO:0000777;GO:0000793;GO:0005515;GO:0005634;GO:0005721;GO:0005737;GO:0005819;GO:0005874;GO:0007059;GO:0010032;GO:0016572;GO:0030496;GO:0032133;GO:0032991;GO:0043539;GO:0051257;GO:0051310;GO:0071902;GO:1902412;GO:1990385	TRUE	FALSE	FALSE	FALSE	FALSE
F1NYY9;A0A3Q2UDY7	INO80	Chromatin-remodeling ATPase INO80 (hINO80) (EC 3.6.4.-) (DNA helicase-related INO80 complex homolog 1) (DNA helicase-related protein INO80) (INO80 complex subunit A)	5	2	5	12	36.0796	-15.0805	-0.071466	0.107986	0.185823	-0.0609322	-1.1726	-1.18763	-0.978823	0.0928494	0.141775	0.200515	0.154451	-0.499223	-0.821284	-0.949582		GO:0000070;GO:0000724;GO:0003677;GO:0005524;GO:0005886;GO:0006281;GO:0006338;GO:0006351;GO:0010571;GO:0016604;GO:0016887;GO:0030307;GO:0031011;GO:0032508;GO:0042393;GO:0042766;GO:0043014;GO:0043044;GO:0043618;GO:0045944;GO:0051225;GO:0070914;GO:0071479;GO:2000045	FALSE	FALSE	FALSE	FALSE	FALSE	0.863983	Q9ULG1
F1NLK6;A0A1D5PXF3;A0A3Q2TUD3;A0A3Q2TWB1	INPP5B	Inositol polyphosphate-5-phosphatase B	4	1	29	69	10.2801	30.8127	-0.172252	0.0574557	0.165671	0.159387	-0.210632	-0.0580687	-0.0450785	-0.279952	-0.0238624	0.0854518	0.185689	0.0230558	-0.00225351	0.0686175		GO:0004439;GO:0005829;GO:0007165;GO:0007283;GO:0016020;GO:0016021;GO:0030317;GO:0030670;GO:0031901;GO:0046855;GO:0046856;GO:0052658;GO:0070613	FALSE	FALSE	FALSE	FALSE	FALSE	0.33387	P32019
A0A1D5PDW6	INPP5D	Inositol polyphosphate-5-phosphatase D	2	7	32	196	-22.4039	71.4885	-0.406516	-0.107841	0.247842	1.1768	1.60255	1.83712	1.90562	-0.608491	-0.191757	0.101276	0.652606	1.89094	2.1038	2.13437		GO:0005829;GO:0005856;GO:0008340;GO:0009968;GO:0016020;GO:0016064;GO:0016787;GO:0030889;GO:0032715;GO:0035556;GO:0043065;GO:0045579;GO:0045648;GO:0045656;GO:0045659;GO:0045671;GO:0045779;GO:0046856;GO:0050777	FALSE	FALSE	FALSE	FALSE	FALSE
F1P4X9	INTS1	Integrator complex subunit 1	5	2	5	12	37.5419	-13.1869	0.0152978	0.0907441	0.229297	-0.0412313	-1.05158	-1.02669	-1.08566	-0.0533143	0.197563	0.185981	0.144384	-0.478101	-0.895312	-0.837638		GO:0032039;GO:0034474	FALSE	FALSE	FALSE	FALSE	FALSE	0.920089	Q8N201
Q5ZLS8;A0A1I7Q410;A0A3Q3ARQ1;A0A3Q2UD16	INTS10	Integrator complex subunit 10	5	2	2	33	12.8656	-32.5347	-0.155906	-0.092448	0.0079659	-0.405723	-1.33246	-1.3298	-1.13281	-0.248963	-0.0216545	-0.0642561	-0.130894	-0.71829	-1.164	-1.11971		GO:0016180;GO:0032039;GO:0016180;GO:0032039	FALSE	FALSE	FALSE	FALSE	FALSE	0.927793	Q9NVR2
Q5ZIH0;F1NV30	INTS11	Integrator complex subunit 11	5	2	2	33	13.9345	-33.8655	-0.189063	-0.136314	-0.0110434	-0.25016	-1.34689	-1.17681	-1.32042	-0.223484	-0.0156003	-0.0372685	-0.133676	-0.793566	-1.0741	-1.10478		GO:0005634;GO:0005654;GO:0005829;GO:0016180;GO:0032039;GO:0005634;GO:0016180;GO:0016787;GO:0032039	FALSE	FALSE	FALSE	FALSE	FALSE	0.892867	Q5TA45
E1C843	INTS12	Integrator complex subunit 12	1	2	16	22	0.80688	-42.0168	-0.227264	-0.153286	-0.212232	-0.443296	-1.58881	-1.47082	-1.4969	-0.254989	-0.0989754	-0.183327	-0.216716	-0.991245	-1.28336	-1.27802		GO:0032039;GO:0034472;GO:0046872	FALSE	FALSE	FALSE	FALSE	FALSE	0.870539	Q96CB8
F1P1V8	INTS13	Integrator complex subunit 13	5	2	2	33	14.7053	-36.3019	-0.189756	-0.0327886	-0.00894127	-0.287608	-1.27172	-1.37665	-1.32355	-0.209189	-0.0711681	-0.0667601	-0.111025	-0.85306	-1.04866	-1.14813		GO:0005737;GO:0007052;GO:0007346;GO:0016604;GO:0032039;GO:0051642;GO:0090435	FALSE	FALSE	FALSE	FALSE	FALSE	0.942091	Q9NVM9
Q5ZK21	INTS14	Integrator complex subunit 14	5	2	2	33	13.9225	-31.3604	-0.366781	-0.0672909	-0.0484803	-0.335926	-1.31173	-1.35135	-1.12098	-0.253806	-0.149305	-0.0277511	-0.051167	-0.558026	-1.02535	-1.17587		GO:0032039;GO:0034472	FALSE	FALSE	FALSE	FALSE	FALSE	0.896261	Q96SY0
Q5ZKU4;F1P1Z0	INTS2	Integrator complex subunit 2	5	2	2	2	21.3519	-16.8898	-0.186571	-0.090162	0.0144789	-0.125403	-1.0189	-1.02038	-1.05626	-0.152835	-0.0670357	-0.000899489	-0.0908853	-0.596454	-0.901186	-0.804395		GO:0005737;GO:0032039;GO:0034472;GO:0016021;GO:0031965;GO:0032039;GO:0034472	FALSE	FALSE	FALSE	FALSE	FALSE	0.865332	Q9H0H0
A0A3Q2TSH0;R4GLP5;A0A3Q3AWU1;A0A1D5PX86	INTS3	Integrator complex subunit 3	5	2	2	33	18.8695	-29.1713	-0.184359	-0.0669969	0.0577423	-0.164715	-1.28798	-1.23198	-1.3289	-0.148759	-0.0184866	0.0489099	-0.0655683	-0.695945	-1.04553	-1.0762		GO:0005737;GO:0006281;GO:0007093;GO:0010212;GO:0016180;GO:0032039;GO:0070876	FALSE	FALSE	FALSE	FALSE	FALSE
E1C2J7	INTS4	Integrator complex subunit 4	5	2	2	17	26.1003	-25.4378	-0.126941	-0.0111851	0.0545373	-0.172681	-1.16282	-1.20081	-1.19338	-0.115593	0.0388322	0.077033	-0.0177701	-0.713145	-1.02601	-0.953391		GO:0005730;GO:0016180;GO:0032039	FALSE	FALSE	FALSE	FALSE	FALSE
A0A3Q2U262	INTS5	INTS5_C domain-containing protein	5	2	2	2	18.4645	-25.6861	-0.171157	-0.0997879	0.119818	-0.235651	-1.17442	-1.25322	-1.17066	-0.232665	-0.12293	-0.023286	-0.0832031	-0.761376	-1.00483	-0.947369		GO:0032039;GO:0034472	FALSE	FALSE	FALSE	FALSE	FALSE
A0A1D5PZU0;E1BV07	INTS6	Integrator complex subunit 6	5	2	2	381	26.3926	-28.3683	-0.0989369	-0.0575523	0.0721153	-0.0783889	-1.40483	-1.29861	-1.31326	-0.123462	-0.0156003	0.0825673	0.0531635	-0.766873	-0.583318	-1.02729		GO:0005654;GO:0015629;GO:0032039;GO:0034472	FALSE	FALSE	FALSE	FALSE	FALSE	0.861986	Q9UL03
E1BZM3	INTS6L	Integrator complex subunit 6 like	5	2	2	17	31.4834	-23.0786	-0.094257	0.01218	0.128933	-0.119728	-1.19463	-1.13879	-1.11483	-0.0975379	0.0775778	0.127433	0.0885577	-0.492879	-0.971463	-1.01746		GO:0032039;GO:0034472	FALSE	FALSE	FALSE	FALSE	FALSE
F1NPA4;Q5ZL91;A0A3Q2UAM0	INTS7	Integrator complex subunit 7	5	5	17	122	10.8663	-5.35538	-0.214371	-0.124947	-0.0538878	-0.156422	-1.07491	-0.999533	-0.949674	-0.244607	-0.204206	-0.0987165	-0.0332679	-0.448323	-0.749801	-0.715414		GO:0000077;GO:0005694;GO:0005737;GO:0016604;GO:0032039;GO:0034472;GO:0071479;GO:0005694;GO:0006974;GO:0032039;GO:0034472	FALSE	FALSE	FALSE	FALSE	FALSE	0.771816	Q9NVH2
A0A1D5P482	INTS8	Integrator complex subunit 8 (Int8) (Protein kaonashi-1)	5	2	2	65	16.1246	-24.3997	-0.175407	-0.00363587	-0.0232311	-0.405335	-1.10781	-1.22852	-1.20967	-0.100939	0.00159761	-0.0122504	-0.170187	-0.631258	-0.943284	-0.940855		GO:0032039;GO:0034472	FALSE	FALSE	FALSE	FALSE	FALSE
Q5ZKK2	INTS9	Integrator complex subunit 9	5	2	2	33	13.2548	-33.5123	-0.225699	-0.0562817	-0.0109018	-0.263878	-1.43399	-1.30631	-1.2595	-0.2315	-0.0499204	-0.0834242	-0.137579	-0.74121	-1.07571	-1.16017		GO:0005654;GO:0005829;GO:0016180;GO:0032039	FALSE	FALSE	FALSE	FALSE	FALSE	0.659165	Q9NV88
A0A1D5NW32;A0A3Q3AER7;E1C0J5	IPO11	Importin 11	4	1	29	45	12.6446	24.5379	-0.325748	0.0238845	0.227652	0.246784	-0.461909	-0.394556	-0.351506	-0.48784	0.0517323	0.130351	0.342915	-0.0551448	-0.188341	-0.171716		GO:0005635;GO:0005654;GO:0005829;GO:0006606;GO:0006610;GO:0008536;GO:0061608	FALSE	FALSE	FALSE	FALSE	FALSE
F1N8G5;A0A1D5PCG0;Q5ZIC8	IPO13	Importin-13	4	1	29	69	11.3891	29.5605	-0.282977	0.126929	0.191336	0.0218173	-0.230724	-0.2137	-0.196555	-0.324609	0.156109	0.271835	0.213969	0.0742087	0.0294779	-0.123939		GO:0005634;GO:0005737;GO:0006606;GO:0008536;GO:0005634;GO:0005737;GO:0006606	FALSE	FALSE	FALSE	FALSE	FALSE
F1NBA8	IPO7	Importin 7	6	1	1	36	4.21537	42.6548	-0.372672	0.216753	0.212002	0.382833	0.0313306	0.129801	0.192018	-0.586898	0.121566	0.176485	0.33971	0.367684	0.387098	0.370652		GO:0005635;GO:0005654;GO:0005829;GO:0006606;GO:0008536;GO:0042393;GO:0045087;GO:0046332	FALSE	FALSE	FALSE	FALSE	FALSE	0.0174857	O95373
A0A1D5PPJ3	IPO8	Importin 8	6	21	54	315	9.52301	47.0985	-0.053817	0.578218	0.466116	0.168345	0.0612544	0.193792	0.028902	0.0836088	0.581894	0.422262	0.453605	0.485717	0.522274	0.128458		GO:0005635;GO:0005829;GO:0006606;GO:0008536	FALSE	FALSE	FALSE	FALSE	FALSE
F1NRZ6;A0A3Q3B0N1	IPO9	Importin 9	6	21	54	447	6.28736	47.5481	-0.145783	0.367406	0.424919	0.615178	0.0564453	0.171468	0.177175	-0.232782	0.299198	0.451817	0.632367	0.436215	0.399736	0.444277		GO:0005635;GO:0005829;GO:0006606;GO:0008536;GO:0061608	FALSE	FALSE	FALSE	FALSE	FALSE	0.0754817	Q96P70
A0A1D5PPF6;A0A3Q2UGG0;A0A1D5P2U7;E1C2F9;A0A3Q3APZ4	IQGAP2	Ras GTPase-activating-like protein IQGAP2	2	7	10	128	-26.6556	71.208	0.269423	-0.19837	0.108579	0.878765	1.60761	1.86251	1.93822	-0.337215	-0.579943	-0.117486	0.18803	1.63834	2.44331	2.36828		GO:0005096;GO:0005516;GO:0005547;GO:0005737;GO:0005902;GO:0009986;GO:0017016;GO:0030027;GO:0030175;GO:0032956;GO:0034314;GO:0043547;GO:0048365;GO:0051015;GO:0070493;GO:0071933;GO:2000249	FALSE	FALSE	FALSE	FALSE	FALSE
A0A1D5PIZ8	IQGAP3	IQ motif containing GTPase activating protein 1	2	7	109	260	-19.8885	71.189	-0.0446338	0.374426	0.412168	1.10791	1.44864	1.72314	1.84795	-0.405362	-0.474589	-0.208359	0.674157	1.90159	2.1382	2.25361		GO:0001726;GO:0001817;GO:0005078;GO:0005096;GO:0005509;GO:0005516;GO:0005547;GO:0005634;GO:0005737;GO:0005874;GO:0005911;GO:0005925;GO:0007173;GO:0007346;GO:0008543;GO:0010761;GO:0016328;GO:0017016;GO:0019901;GO:0019903;GO:0019904;GO:0030496;GO:0030864;GO:0031234;GO:0032956;GO:0035305;GO:0036120;GO:0036464;GO:0043005;GO:0043410;GO:0043539;GO:0043547;GO:0044548;GO:0048008;GO:0048365;GO:0051015;GO:…	FALSE	TRUE	FALSE	FALSE	FALSE
A0A3Q2UCU7;F1N826	IRAK2	Protein kinase domain-containing protein	6	16	26	508	0.196492	47.6894	-0.259181	0.01793	0.144834	0.654159	0.326933	0.434152	0.492269	-0.335711	-0.0586648	0.229376	0.556232	0.293677	0.57084	0.460347		GO:0001959;GO:0002755;GO:0004674;GO:0005524;GO:0005634;GO:0005737;GO:0005886;GO:0006468;GO:0006954;GO:0007249;GO:0019221;GO:0031663;GO:0032088;GO:0035556;GO:0042803;GO:0046982;GO:0051092;GO:0070498	FALSE	FALSE	FALSE	FALSE	FALSE
Q5ZLQ4;A0A1D5PQ17	IREB2	Iron-responsive element-binding protein 2	6	4	14	320	-7.33133	60.2153	-0.014234	0.198456	0.565995	1.03889	0.816659	1.00552	0.923151	0.0822035	0.248647	0.444998	0.862212	1.17719	1.00855	1.2646		GO:0003994;GO:0005739;GO:0005829;GO:0006099;GO:0006101;GO:0006782;GO:0006879;GO:0009791;GO:0017148;GO:0030316;GO:0030350;GO:0030371;GO:0034101;GO:0046872;GO:0050892;GO:0051539;GO:0003994;GO:0005739;GO:0005829;GO:0006099;GO:0006101;GO:0006879;GO:0017148;GO:0030350;GO:0030371;GO:0046872;GO:0051539;GO:0055072	FALSE	FALSE	FALSE	TRUE	FALSE
Q98TX7;Q98TX6	IRF-4	Interferon regulatory factor 4	5	2	2	119	3.47965	-13.7236	-0.178981	-0.245026	-0.304114	-0.425645	-0.996941	-0.974291	-1.06473	-0.113229	-0.159024	-0.243793	-0.33067	-0.60131	-0.787068	-0.810817		GO:0000788;GO:0000978;GO:0000981;GO:0001228;GO:0002376;GO:0005634;GO:0005654;GO:0005829;GO:0032733;GO:0032736;GO:0032743;GO:0032753;GO:0034122;GO:0042832;GO:0043011;GO:0043388;GO:0043966;GO:0043967;GO:0045893;GO:0045944;GO:0072540;GO:0120162	FALSE	FALSE	FALSE	FALSE	FALSE
A0A3Q3B0A5	IRF2BP2	IRF-2BP1_2 domain-containing protein	5	2	5	556	38.1174	-15.0865	-0.0170608	-0.0147827	0.14942	-0.364747	-0.947909	-1.05758	-1.11084	0.0498822	0.48778	0.302231	0.165467	-0.643636	-0.630622	-0.668605		GO:0003714;GO:0005634;GO:0006357;GO:1903507	FALSE	FALSE	FALSE	FALSE	FALSE
A0A1D5PAU6	IRF5	IRF tryptophan pentad repeat domain-containing protein	2	7	35	195	-15.5247	73.5349	-0.489667	0.0362194	1.03614	2.07028	1.66725	1.69366	1.65141	-0.470687	-0.116672	0.552959	1.85086	1.94731	1.82301	1.94423		GO:0000976;GO:0000981;GO:0001228;GO:0002376;GO:0005634;GO:0005737;GO:0019221;GO:0019901;GO:0032481;GO:0032494;GO:0032495;GO:0042802;GO:0043065;GO:0045087;GO:0045944;GO:0051607	FALSE	FALSE	FALSE	FALSE	FALSE
Q90871	IRF8	Interferon regulatory factor 8	5	2	2	119	3.34558	-13.3119	-0.230256	-0.235881	-0.374764	-0.501502	-1.08638	-1.03088	-1.10117	-0.241436	-0.176034	-0.25083	-0.360432	-0.608038	-0.762329	-0.806446		GO:0000122;GO:0000978;GO:0000981;GO:0001227;GO:0002273;GO:0002376;GO:0005634;GO:0005654;GO:0005737;GO:0006909;GO:0006955;GO:0030099;GO:0032479;GO:0032729;GO:0032735;GO:0042742;GO:0042832;GO:0045944;GO:0071222;GO:0071346;GO:0097028	FALSE	FALSE	FALSE	FALSE	FALSE
F1P220	ISY1	Pre-mRNA-splicing factor ISY1 homolog	5	2	2	33	10.6936	-30.9049	-0.282799	-0.145925	-0.144059	-0.346015	-1.20827	-1.2268	-1.35733	-0.241202	-0.0971581	-0.152223	-0.159944	-0.729987	-1.16035	-1.03391		GO:0000350;GO:0000389;GO:0000974;GO:0071013;GO:0071014;GO:0071020	FALSE	FALSE	FALSE	FALSE	FALSE
F1N8N7;P07228;A0A1D5PNB4	ITGB1	Integrin beta	1	5	52	670	-12.9479	-17.1531	-0.326205	-0.574043	-0.910311	-0.636081	-1.46178	-1.26794	-0.927215	-0.637556	-0.588966	-0.787435	-1.09013	-0.656355	-1.19529	-1.34594		GO:0000082;GO:0000132;GO:0001708;GO:0001968;GO:0002020;GO:0002042;GO:0003779;GO:0005178;GO:0005925;GO:0007161;GO:0007229;GO:0008284;GO:0008354;GO:0008542;GO:0009897;GO:0010710;GO:0010763;GO:0014704;GO:0019960;GO:0021943;GO:0023035;GO:0030027;GO:0030175;GO:0031594;GO:0031623;GO:0032587;GO:0033631;GO:0034113;GO:0034665;GO:0034666;GO:0034667;GO:0034674;GO:0034677;GO:0034680;GO:0034681;GO:0035024;GO:…	FALSE	FALSE	FALSE	FALSE	FALSE
F1NM67	ITGB2	Integrin beta	5	2	2	17	29.5535	-27.9403	-0.00200772	0.0234136	-0.0572047	-0.036458	-1.14396	-1.14822	-1.26201	0.0319423	0.232089	0.0551928	0.0319742	-0.776784	-1.00704	-1.16038		GO:0001540;GO:0005178;GO:0005925;GO:0006909;GO:0007159;GO:0007160;GO:0007229;GO:0009986;GO:0016477;GO:0019901;GO:0030369;GO:0030593;GO:0031072;GO:0032930;GO:0033627;GO:0034113;GO:0034687;GO:0035987;GO:0043113;GO:0043315;GO:0044853;GO:0046872;GO:0050730;GO:0099568	FALSE	FALSE	FALSE	FALSE	FALSE
F1P1X4;A0A1D5P2S9;A0A3Q3ATV6	ITPR2	Inositol 1,4,5-trisphosphate receptor type 2	6	1	1	127	-1.64495	33.0983	-0.484895	-0.227372	-0.20898	0.159125	0.0643439	-0.112505	-0.149722	-0.30658	-0.153242	-0.267087	0.0141174	0.351602	0.439774	0.367414		GO:0001666;GO:0005220;GO:0005509;GO:0005654;GO:0005789;GO:0005886;GO:0005938;GO:0016021;GO:0016529;GO:0030659;GO:0030667;GO:0033017;GO:0035091;GO:0043235;GO:0044325;GO:0048016;GO:0051209;GO:0070679;GO:0071320;GO:0071361;GO:0097110	FALSE	FALSE	FALSE	FALSE	FALSE	0.344022	Q14571
E1BRQ9	IWS1	Interacts with SUPT6H, CTD assembly factor 1	5	2	2	33	14.8531	-44.4171	-0.0330187	0.030542	-0.0500381	-0.25873	-1.37479	-1.47238	-1.37239	-0.050126	0.0477956	0.0198344	-0.0960296	-0.949735	-1.30083	-1.44309		GO:0005634;GO:0005654;GO:0010793;GO:0050684;GO:0090239;GO:2001253	TRUE	FALSE	FALSE	FALSE	FALSE	0.937033	Q96ST2
F1N9P6	JMJD1C	JmjC domain-containing protein	5	2	5	12	36.7924	-19.6764	-0.0244611	0.158758	0.117784	-0.0947244	-1.10841	-1.00202	-1.13394	-0.0799162	0.177765	0.17907	0.0754918	-0.67458	-0.974543	-1.03961		GO:0000118;GO:0000785;GO:0003712;GO:0006357;GO:0031490;GO:0032454;GO:0033169	FALSE	FALSE	FALSE	FALSE	FALSE
F1NGN4	JMJD6	Bifunctional arginine demethylase and lysyl-hydroxylase JMJD6	1	6	18	25	-26.0567	-42.1383	-0.566534	-0.327319	-0.306098	-0.918254	-1.82936	-1.76193	-1.78701	-0.54028	-0.223377	-0.405599	-0.706668	-1.28446	-1.74542	-1.61188		GO:0001822;GO:0002040;GO:0003713;GO:0003727;GO:0005506;GO:0005654;GO:0005730;GO:0005829;GO:0005886;GO:0007166;GO:0007507;GO:0018395;GO:0030324;GO:0033077;GO:0033746;GO:0033749;GO:0035513;GO:0035515;GO:0038023;GO:0042116;GO:0042802;GO:0043654;GO:0045944;GO:0048024;GO:0048821;GO:0051260;GO:0060041;GO:0070078;GO:0070079;GO:0070815;GO:0106140;GO:1990904	FALSE	FALSE	FALSE	FALSE	FALSE
P27921	JUND	Transcription factor jun-D	1	6	177	461	-19.1214	-47.7763	-0.398033	0.0649075	-0.353373	-1.08753	-1.85641	-1.58134	-1.44759	-0.600089	-0.149712	-0.499448	-0.502539	-0.894159	-1.30377	-1.94586		GO:0000790;GO:0000978;GO:0000981;GO:0001228;GO:0002076;GO:0005654;GO:0005667;GO:0006357;GO:0008134;GO:0019899;GO:0035976;GO:0042127;GO:0045669;GO:0045944;GO:0051726;GO:0071277	FALSE	FALSE	FALSE	FALSE	FALSE
A0A3Q2UI25	KANSL1	KAT8 regulatory NSL complex subunit 1	5	2	2	17	31.8788	-20.5515	-0.0524294	-0.0317927	-0.0422866	-0.149389	-0.924574	-1.2469	-1.08876	-0.0985999	0.155865	0.171064	0.136441	-0.504605	-1.0463	-1.03162			FALSE	FALSE	FALSE	FALSE	FALSE
A0A3Q2U8K3;A0A1D5PLY2	KANSL2	KAT8 regulatory NSL complex subunit 2	5	2	5	71	33.4864	-17.372	0.0467111	0.182603	0.0685403	-0.139227	-1.10801	-0.86091	-1.0297	-0.172271	0.159396	-0.0727594	0.0541415	-0.584806	-0.864455	-0.950051		GO:0005829;GO:0005886;GO:0015629;GO:0043981;GO:0043982;GO:0043984;GO:0044545	FALSE	FALSE	FALSE	FALSE	FALSE
H9L0K6	KANSL3	KAT8 regulatory NSL complex subunit 3	5	2	2	17	24.9001	-24.5461	-0.133061	0.140665	-0.046779	-0.171053	-1.1433	-1.1382	-1.1784	-0.130722	-0.0549913	-0.0341344	0.00365075	-0.737839	-0.977272	-0.972136		GO:0043981;GO:0043982;GO:0043984;GO:0044545;GO:0045944	FALSE	FALSE	FALSE	FALSE	FALSE
F1NE72;A0A1D5PUJ4	KARS	Lysine--tRNA ligase	2	9	13	19	-23.2709	58.7589	-0.9987	-0.625701	-0.323702	0.627236	1.02701	1.42667	1.4885	-1.1351	-0.736907	-0.445013	0.0119798	1.32323	1.64934	1.79506		GO:0000049;GO:0000187;GO:0002276;GO:0002720;GO:0003877;GO:0004824;GO:0005524;GO:0005615;GO:0005634;GO:0005739;GO:0005829;GO:0006430;GO:0008285;GO:0010759;GO:0015966;GO:0017101;GO:0033209;GO:0042803;GO:0043032;GO:0045893;GO:0070371;GO:0070374;GO:1900017;GO:1900745;GO:1905050	FALSE	FALSE	FALSE	FALSE	FALSE
[truncated: 1,576 more rows]

## Sheet: Table legend
Column header	Explanation	tSNE plot
Majority_protein_IDs	UniProt IDs of the protein. Can be multiple IDs if the detected peptides matched to more than one protein sequence.
Gene_names	Common gene names. Multiple protein groups may share a common gene name, e.g. isoforms
protein_names	Protein names
[truncated: 29 more rows]
